# Supplementary material for: Exploring the targetome of IsrR, an iron-regulated sRNA controlling the synthesis of iron-containing proteins in Staphylococcus aureus
Source: Front Microbiol. 2024 Jul 5;15:1439352. doi: 10.3389/fmicb.2024.1439352 (PMC11257911; doi:10.3389/fmicb.2024.1439352)
Supplement: Supplementary file 2 [file Table_1.XLSX]

## Sheet: S1A IsrR target candidates
protein_name	locus tag	candidate	CopraRNA2_info	candidate_deletion	candidate_constitutive_expression	combined_p_value	n.deletion	fold_change_deletion_exp	p.fdr_deletion_exp	fold_change_deletion_stat	p.fdr_deletion_stat	n.constitutive_expression	fold_change_constitutive_expression_exp	p.fdr_constitutive_expression_exp	fold_change_constitutive_expression_stat	p.fdr_constitutive_expression_stat
DnaA	SAOUHSC_00001					0.997609	16	-1.05468	1	-1.04959	1	18	1.02619	1	1.08072	0.990471
DnaN	SAOUHSC_00002					0.971907	20	-1.05183	1	-1.08735	0.892276	19	1.01015	1	1.01074	1
RecF	SAOUHSC_00004					0.817526	7	-1.0846	0.940727	-1.03681	1	6	-1.11245	1	-1.11248	0.474834
GyrB	SAOUHSC_00005					1	18	-1.01359	1	1.01267	1	31	1.07929	1	1.08598	1
GyrA	SAOUHSC_00006					0.147946	33	1.01233	1	1.02331	1	41	1.05171	1	1.20349	0.000479084
HutH	SAOUHSC_00008			negative regulation		2.05416e-05	10	-1.5201	1	1.71387	2.56155e-11	20	1.01809	1	-1.39873	6.95079e-09
SerS	SAOUHSC_00009					0.921108	21	1.03968	1	1.06346	1	27	-1.02885	1	-1.09647	0.719851
	SAOUHSC_00014					0.744974	2	-1.37038	1	-1.53524	0.394335	2	1.55946	0.87894	1.31027	0.888672
GdpP	SAOUHSC_00015					0.979628	10	1.03417	1	1.09978	0.920967	15	1.17035	1	-1.06241	1
RplI	SAOUHSC_00017					0.468639	8	-1.23618	0.0482342	1.04284	1	9	1.05055	1	-1.05993	1
DnaC	SAOUHSC_00018					0.958973	9	-1.07942	1	1.02567	1	13	1.08866	1	-1.18949	0.845719
PurA	SAOUHSC_00019					0.771096	20	-1.08081	1	1.07088	1	25	1.0783	1	1.09557	0.353537
WalR	SAOUHSC_00020					0.957136	11	-1.08983	0.992598	-1.08059	0.845514	16	1.15119	1	1.04552	1
WalK	SAOUHSC_00021					0.497853	8	-1.06374	1	-1.56879	0.0614336	11	1.09326	1	1.07589	1
WalH	SAOUHSC_00022		region 5 prime (RBS not likely): 2 observations			0.672889	6	-1.05328	1	1.00855	1	10	1.04513	1	1.14182	0.205009
WalI	SAOUHSC_00023					1	6	-1.01732	1	1.04422	1	6	-1.03012	1	1.0094	1
OrfX	SAOUHSC_00027					0.837498	5	-1.08352	1	1.01427	1	5	1.01824	1	1.18673	0.491965
	SAOUHSC_00030					0.766837	8	-1.01843	1	-1.04053	1	16	-1.16758	1	-1.11183	0.34579
CstA	SAOUHSC_00035			negative regulation		0.123596	2	1.30705	0.104222	2.22353	0.0042452	2	-1.2045	1	-7.46552	0.527429
	SAOUHSC_00039					0.551102	2	1.29178	1	5.91778	0.348069	6	1.09526	1	1.18549	0.26501
	SAOUHSC_00044					1	4	-1.29434	1	-1.01179	1	8	-1.04688	1	-1.03623	1
	SAOUHSC_00049					0.16777	13	1.18492	1	-1.29267	0.0588669	16	1.02208	1	1.16993	0.013458
	SAOUHSC_00057					0.941811	2	1.00911	1	-1.24286	0.936606	5	-1.13061	1	-1.06484	0.840035
NptA	SAOUHSC_00060					0.88226	6	1.32096	0.60588	1.06226	1	11	-1.0675	1	-1.06251	1
LctP1	SAOUHSC_00067					0.244929	5	-1.33461	0.25861	-1.28171	0.04152	7	1.46609	0.604372	1.23974	0.554565
Spa	SAOUHSC_00069					0.38183	19	-1.38713	0.768775	-1.35749	0.244115	16	-1.12343	1	-1.31328	0.113263
SarS	SAOUHSC_00070					0.155887	7	1.11911	1	1.18897	0.0557089	8	-1.15094	1	-1.31741	0.0106001
SirA	SAOUHSC_00074					1.39574e-05	24	-1.47401	3.58517e-11	-1.31682	6.07624e-08	13	1.59967	0.208763	1.23382	0.0834478
SbnE	SAOUHSC_00079					0.331089	15	-1.36794	0.0242344	-1.02375	1	2	1.01218	1	1.25009	0.495848
	SAOUHSC_00085					0.637016	2	-1.15898	1	1.37668	0.196021	3	-1.03891	1	1.0601	0.840035
ButA	SAOUHSC_00086					0.115233	7	-1.08927	1	-1.21002	0.0215185	10	1.16767	1	1.2628	0.00819414
SodM	SAOUHSC_00093			negative regulation	negative regulation	1.16169e-05	8	1.48881	0.000165488	2.5388	1.04506e-10	9	1.02883	1	-1.69304	1.05305e-06
SasD	SAOUHSC_00094			positive regulation		0.156754	4	-1.29802	1	-3.0465	0.000603773	5	-1.01085	1	1.04511	1
DeoC1	SAOUHSC_00100					0.284031	11	-1.12494	0.474941	1.00245	1	13	1.0538	1	1.17514	0.0137032
DeoB	SAOUHSC_00101					0.205707	15	-1.09939	1	-1.16745	0.182091	22	1.16626	1	1.27808	0.00983356
	SAOUHSC_00107					0.692245	3	-1.06759	1	-1.15849	0.229636	2	1.37474	1	-2.6056	1
CapP	SAOUHSC_00129					0.455358	4	1.05334	1	1.11396	0.732303	4	1.15278	1	1.26579	0.0587113
IsdI	SAOUHSC_00130					0.116733	5	-1.12973	0.393869	-1.12257	0.407372	6	1.01933	1	1.46239	0.00115728
AldA	SAOUHSC_00132				negative regulation	2.51428e-05	16	-1.22814	1	1.43691	1.14143e-06	21	-1.15229	1	-1.58508	3.50112e-13
	SAOUHSC_00134					0.200435	4	1.36075	0.369973	1.9018	0.0935881	4	-2.05811	0.617694	-1.27788	0.0754627
	SAOUHSC_00135					0.461841	7	1.33729	0.402096	1.15443	0.80848	6	-1.50902	0.59722	1.24784	0.234334
	SAOUHSC_00139					0.166655	2	1.02306	1	1.31015	0.348069	4	-1.50932	0.730373	1.37422	0.00303432
	SAOUHSC_00141					0.304637	4	1.3267	0.910999	-1.21254	0.150658	4	-1.46762	1	1.26091	0.0627508
Fdh	SAOUHSC_00142				positive regulation	0.0702917	8	-1.96246	1	1.01987	1	4	-1.19885	1	3.1692	2.44127e-05
AusA	SAOUHSC_00144				positive regulation	3.28678e-09	26	-1.17843	1	-1.46395	1.37841e-17	26	-1.19377	1	1.72938	8.46651e-18
	SAOUHSC_00153					0.000148403	12	-1.30979	5.81571e-06	-1.17236	0.00912801	16	1.13914	1	1.49197	9.13683e-09
GlcA	SAOUHSC_00155					0.710956	14	-1.13782	0.387621	1.0432	1	13	1.20865	1	1.12616	0.659119
MurP	SAOUHSC_00158			positive regulation	positive regulation	0.0286047	4	-1.37756	1	-2.11443	0.00418743	7	-1.36301	0.799033	1.6721	0.000200096
HsdR	SAOUHSC_00162		region 5 prime (RBS likely): 6 observations			0.395105	15	-1.23398	0.0243696	-1.07392	1	23	1.06337	1	-1.01782	1
	SAOUHSC_00164					0.0717045	6	-1.23897	0.402054	1.32834	1	10	1.20128	1	1.40373	6.57508e-05
	SAOUHSC_00167			positive regulation		0.0261858	4	-1.15199	0.968708	-1.9109	4.89842e-07	8	-1.02867	1	1.07698	0.990864
	SAOUHSC_00170			positive regulation		0.000820994	10	1.03911	1	-2.63082	5.33623e-13	2	1.30618	1	1.24377	0.851385
AzoR	SAOUHSC_00173					0.958993	8	1.02471	1	-1.01494	1	8	-1.14233	1	1.06639	0.845788
MalE	SAOUHSC_00176			negative regulation		0.230635	3	1.40317	1	1.57755	0.00363765	4	1.12873	1	1.07982	0.777817
	SAOUHSC_00179					0.309809	6	1.17026	1	1.18129	0.350574	7	-1.0503	1	1.31421	0.0262783
	SAOUHSC_00180				positive regulation	0.292168	2	1.95414	0.271923	1.25161	0.957242	2	-1.26525	1	1.54588	0.027994
HptR	SAOUHSC_00184					0.889591	4	-1.32442	0.692165	-1.18669	0.9048	4	1.01798	1	-1.04095	1
PflB	SAOUHSC_00187		region 5 prime (RBS not likely): 1 observations	negative regulation	positive regulation	0.00488315	24	1.81563	0.000228808	1.11172	1	20	2.12729	0.00104011	-1.30139	0.00238919
	SAOUHSC_00190					0.948645	2	1.06916	1	1.37076	1	2	1.16573	1	1.28653	0.80987
Coa	SAOUHSC_00192			positive regulation		0.00416052	13	-3.06607	0.00205687	-1.87061	1.45674e-07	3	1.07215	1	-1.16743	1
FadA	SAOUHSC_00195				negative regulation	0.0053338	12	-1.08641	1	1.1996	0.888923	13	-1.16932	1	-1.6409	9.10506e-10
FadB	SAOUHSC_00196				negative regulation	5.37269e-07	26	1.16385	1	1.05362	1	46	-1.23377	1	-1.54968	8.33232e-26
FadD	SAOUHSC_00197				negative regulation	0.000564246	16	1.16769	1	1.01508	1	21	1.01151	1	-1.66922	1.01362e-13
FadE	SAOUHSC_00198	negative regulation	region 3 prime upstream (RBS likely): 1 observations	negative regulation	negative regulation	3.16892e-05	10	1.17668	1	1.51812	0.00064855	16	-1.64906	0.211209	-2.09902	7.36187e-15
FadX	SAOUHSC_00199		region 5 prime (RBS not likely): 4 observations			0.130652	3	1.63419	1	-1.10385	1	10	-1.32475	1	-1.30317	0.000291384
PrsS	SAOUHSC_00200			positive regulation		0.00325153	5	-1.53159	1.10828e-05	-1.50865	5.06842e-05	5	1.31823	0.906572	1.36003	0.219496
Opp-5A	SAOUHSC_00201			negative regulation	negative regulation	0.000370959	8	1.57007	8.66533e-05	1.46084	3.63086e-07	14	-1.87285	0.0237319	-1.1943	0.0253616
Hmp	SAOUHSC_00204				positive regulation	0.238608	14	-1.04494	1	-1.05046	1	16	2.29743	0.00324148	-1.03785	1
Ldh1	SAOUHSC_00206			negative regulation	negative regulation	0.000574503	9	1.42806	0.404276	1.96163	4.23848e-05	9	1.0367	1	-3.72598	6.35741e-09
	SAOUHSC_00211					0.264601	2	-1.14619	0.482341	-1.1991	0.177129	4	-2.55014	1	1.28891	0.0573747
TarI'	SAOUHSC_00220					0.0211056	8	-1.2304	0.0546889	-1.22694	0.00802897	15	1.14988	1	1.30834	0.000451892
TarJ'	SAOUHSC_00221					0.142925	3	-1.26993	0.314578	-1.37988	0.00580083	4	1.23511	1	1.20067	0.228674
TarL'	SAOUHSC_00222					0.0553354	13	1.04726	1	1.19805	0.026831	21	-1.07057	1	-1.27953	0.000349443
TarF	SAOUHSC_00223					0.465523	11	-1.03375	1	-1.01619	1	15	1.126	1	1.21647	0.0469639
TarI	SAOUHSC_00225					0.286634	17	-1.17341	0.333765	-1.06435	1	14	1.11959	1	1.24582	0.0202241
TarJ	SAOUHSC_00226					0.505746	11	1.05399	1	-1.04036	1	14	1.203	1	1.19506	0.065423
TarL	SAOUHSC_00227					0.734877	8	1.09063	0.841011	1.11744	0.346782	10	1.04906	1	1.06788	1
TarS	SAOUHSC_00228					1	21	-1.02933	1	1.02229	1	25	1.09276	1	1.05906	1
ScdA	SAOUHSC_00229					0.395189	6	1.06241	1	1.05426	1	3	1.8495	0.535161	1.29504	0.0455758
LytR	SAOUHSC_00231					0.443918	3	-1.19787	0.444698	-1.26499	0.0902888	4	-1.02972	1	1.07651	0.967195
LrgB	SAOUHSC_00233					0.991917	2	1.2733	1	3.35498	1	2	-1.02896	1	1.01726	0.968058
BglR	SAOUHSC_00234					0.46764	2	-1.55336	0.817889	1.04034	1	3	1.23882	1	1.49654	0.0584727
BglA	SAOUHSC_00236					0.392221	6	1.06158	1	1.08809	0.966678	6	1.26858	1	1.27626	0.0244817
	SAOUHSC_00237					0.758879	4	1.03345	1	-1.15267	0.662615	2	1.45095	1	1.21207	0.500528
RbsK	SAOUHSC_00239			positive regulation	positive regulation	0.00446886	4	-1.0963	1	-1.74444	0.000718848	9	1.21327	1	1.76849	5.54817e-07
	SAOUHSC_00247					0.4251	5	-1.19544	0.217844	1.01348	1	2	-1.00969	1	1.24608	0.149906
LytM	SAOUHSC_00248					1	6	1.02058	1	-1.05279	1	5	1.19075	1	-1.14596	1
	SAOUHSC_00253			positive regulation		0.0260728	7	-1.29266	0.00430603	-1.5367	0.000873276	11	1.55279	0.352113	1.14622	0.349012
EsxA	SAOUHSC_00257			positive regulation	positive regulation	0.00761709	3	-2.775	0.235146	-2.06246	0.0001011	6	3.93836	0.0136522	1.45486	0.010372
EsaA	SAOUHSC_00258			positive regulation	positive regulation	0.000860131	10	-1.16199	1	-1.75017	5.70494e-07	14	1.3294	0.693192	1.50841	1.38406e-06
EssB	SAOUHSC_00261				positive regulation	0.0334635	2	-1.12799	1	-1.41227	0.00987952	5	1.28672	1	1.59572	0.000126925
EssC	SAOUHSC_00262				positive regulation	0.049586	4	-1.13813	1	-1.3262	0.00559208	4	1.2835	1	1.63604	0.00108109
EsaG	SAOUHSC_00269					0.277699	4	1.08639	1	1.0963	1	6	1.15867	1	1.36011	0.00594695
BrnQ2	SAOUHSC_00282					0.445218	2	-1.1108	1	-1.00049	1	2	-1.01489	1	1.41915	0.0392907
	SAOUHSC_00284			positive regulation		0.0111462	6	-1.62651	0.00245284	-1.9176	8.92257e-06	6	1.40917	0.705262	1.07292	1
	SAOUHSC_00285					0.369029	6	1.06452	1	1.1654	0.168133	7	1.16819	1	-1.15494	0.110303
	SAOUHSC_00287					0.543282	3	-1.00429	1	1.20708	0.199372	3	1.13722	1	-1.23482	0.436954
NanK	SAOUHSC_00296					0.181546	4	1.02275	1	-1.34466	0.0993232	4	1.03451	1	-1.34529	0.010937
NanE	SAOUHSC_00298		region 5 prime (RBS not likely): 2 observations			0.401768	4	-1.12199	1	-1.25942	0.0284377	6	1.14703	1	1.07458	0.916235
GehB	SAOUHSC_00300			positive regulation		0.000238302	11	1.09777	1	-2.60538	8.11193e-14	13	-1.26463	0.87894	1.34567	0.0452304
	SAOUHSC_00301					0.890184	5	-1.10917	0.699508	-1.05949	1	6	1.09387	1	1.08275	0.897692
	SAOUHSC_00302					1	2	-1.38531	1	-1.19445	1	4	-1.88528	1	1.00656	1
	SAOUHSC_00304	positive regulation	region 5 prime (RBS not likely): 8 observations	positive regulation	positive regulation	7.13767e-07	5	-4.53729	8.21989e-08	-5.58472	5.19561e-10	6	17.9772	0.00337502	3.18581	1.80072e-06
GcvH-L	SAOUHSC_00305			positive regulation	positive regulation	0.00248855	5	-1.66352	0.168347	-2.52937	1.01642e-05	4	3.72605	0.111462	2.00945	0.000201083
	SAOUHSC_00306			positive regulation	positive regulation	7.79289e-05	4	-2.58954	2.13202e-06	-2.19186	8.40054e-07	4	3.96692	0.131996	2.29455	0.000156004
SirTM	SAOUHSC_00307			positive regulation	positive regulation	3.75894e-05	5	-2.39297	7.00072e-07	-1.99276	5.7771e-08	5	2.06971	0.275799	1.96172	0.000178985
LplA2	SAOUHSC_00308			positive regulation	positive regulation	3.98124e-11	13	-2.04258	2.42443e-15	-2.20494	3.10042e-18	9	1.93071	0.105278	2.24603	3.17472e-09
	SAOUHSC_00309				positive regulation	0.00842007	9	-1.05685	0.990155	-1.26521	0.0227739	13	1.14997	1	1.69814	2.22906e-07
	SAOUHSC_00311					0.869571	2	4.28397	0.571769	-1.16558	1	2	1.00478	1	-1.03313	1
	SAOUHSC_00312					0.592729	3	-1.19027	0.866339	-1.14696	1	2	2.28712	1	1.32966	0.142475
	SAOUHSC_00313					0.406101	3	-1.76468	1	-1.26835	0.0310291	5	-1.26089	1	1.12073	0.876535
	SAOUHSC_00319		region 3 prime upstream (RBS likely): 1 observations			1	7	1.10976	1	1.03456	1	11	-1.13305	1	1.02593	1
	SAOUHSC_00320					1	2	1.24459	1	-1.03528	1	6	-1.09773	1	-1.00342	1
	SAOUHSC_00324					0.876649	4	-1.00701	1	-1.03096	1	2	1.01156	1	1.14825	0.590613
	SAOUHSC_00333					0.499748	4	-1.07123	1	1.03405	1	8	1.00471	1	1.16472	0.0623739
	SAOUHSC_00336					0.177687	16	1.23548	0.0196412	1.08039	1	16	1.06659	1	1.2085	0.0507525
Mdh	SAOUHSC_00337					0.97219	8	-1.0497	1	-1.12498	0.893315	10	-1.01095	1	-1.00158	1
MetE	SAOUHSC_00338			positive regulation		0.000132583	12	-1.04729	1	-1.70755	1.81588e-08	16	-1.03936	1	1.46606	1.70163e-08
ParB	SAOUHSC_00342					0.982125	5	-1.02408	1	-1.0065	1	5	1.08417	1	1.07642	0.930393
	SAOUHSC_00344					0.956386	4	-1.01675	1	-1.24971	0.836627	5	1.07641	1	-1.05053	1
YchF	SAOUHSC_00346		region 5 prime (RBS not likely): 1 observations			0.310717	16	-1.0101	1	-1.01584	1	18	1.10335	1	1.20141	0.00932095
RpsF	SAOUHSC_00348					0.944345	11	1.02505	1	-1.02987	1	10	1.20658	1	1.09885	0.795284
Ssb	SAOUHSC_00349					1	6	1.05264	1	-1.05524	1	7	1.02989	1	-1.01395	1
RpsR	SAOUHSC_00350					1	4	1.0404	1	1.42504	1	5	-1.03958	1	-1.0245	1
	SAOUHSC_00356					0.208408	17	1.09086	1	-1.26014	0.00203716	16	-1.07253	1	-1.06687	0.926041
	SAOUHSC_00357					0.878528	3	1.00012	1	-1.14127	1	4	-1.01384	1	1.27961	0.595693
	SAOUHSC_00359					0.298183	3	-1.28191	0.314578	-1.13274	0.204343	3	1.01188	1	1.33822	0.122983
	SAOUHSC_00362					0.397552	9	-1.13616	0.103316	-1.13173	0.509174	8	1.0553	1	1.14792	0.474834
AhpF	SAOUHSC_00364					0.0368543	22	-1.07425	1	1.20712	5.09979e-06	24	1.18425	1	1.12384	0.361743
AhpC	SAOUHSC_00365					0.32841	12	-1.15502	0.605013	1.1211	0.745709	13	1.29177	0.753159	-1.24357	0.0342332
NfrA	SAOUHSC_00366		region 5 prime (RBS not likely): 2 observations			0.776365	3	-1.06312	1	1.20899	0.457334	5	-1.14946	1	-1.07495	0.794381
TcyP	SAOUHSC_00367		region 5 prime (RBS not likely): 2 observations			0.0857486	5	-1.2274	0.0904828	-1.19292	0.0690196	5	1.20169	1	1.467	0.00865704
	SAOUHSC_00369					0.586226	18	1.05201	1	-1.23896	0.263766	14	1.02454	1	1.18617	0.447756
	SAOUHSC_00370				negative regulation	0.0359603	3	1.16591	0.852923	1.20177	0.342066	8	-1.31735	0.955418	-1.71355	5.99904e-06
	SAOUHSC_00371					0.175215	6	1.06031	1	-1.01961	1	7	-1.09797	1	1.36028	0.000942498
Xpt	SAOUHSC_00372					0.379187	14	-1.08191	1	-1.02355	1	14	-1.01607	1	1.15756	0.0206734
GuaB	SAOUHSC_00374		region 3 prime upstream (RBS likely): 1 observations			0.275336	38	-1.04273	1	-1.06021	1	41	1.01224	1	1.20513	0.00574715
GuaA	SAOUHSC_00375		region 5 prime (RBS likely): 2 observations			0.0858422	22	1.04274	1	-1.01922	1	26	1.01444	1	1.30845	5.43006e-05
	SAOUHSC_00382					0.438752	5	-1.17255	0.66327	-1.0108	1	8	1.42236	0.689564	1.22981	0.0810237
HsdS1	SAOUHSC_00398					0.497754	8	-1.1385	0.853328	-1.21727	0.0779047	7	-1.05238	1	1.06847	0.92338
Lpl9	SAOUHSC_00405					0.533475	10	1.14132	1	1.15093	0.34174	8	1.01703	1	1.16512	0.237007
	SAOUHSC_00406				positive regulation	0.0097201	6	1.60921	0.211054	1.16243	0.307192	11	-1.06752	1	1.58426	1.37683e-07
ZagA	SAOUHSC_00410			negative regulation	negative regulation	1.26244e-08	7	7.33267	1.59259e-12	9.0153	1.59543e-08	10	-10.8961	2.6684e-06	-6.49568	3.74642e-07
MpsB	SAOUHSC_00413					0.701624	10	1.03323	1	1.0506	1	10	1.02538	1	-1.17777	0.242336
MpsC	SAOUHSC_00414					0.538715	5	1.02737	1	-1.00623	1	5	1.65969	0.525322	1.36996	0.160329
	SAOUHSC_00417		region 5 prime (RBS not likely): 2 observations			0.137526	5	-1.19231	0.267494	-1.19548	0.0595638	8	1.04235	1	1.30282	0.0224515
MccB	SAOUHSC_00422					0.875866	10	-1.20022	0.588505	1.07401	1	10	1.10581	1	-1.05283	1
GmpC	SAOUHSC_00426				positive regulation	0.00086408	11	-1.10388	0.799033	-1.38962	5.43325e-05	12	-1.14591	1	1.8395	1.28408e-08
Sle1	SAOUHSC_00427					0.241333	5	-1.53162	0.0700516	-1.0635	1	7	1.02332	1	-1.26851	0.048423
	SAOUHSC_00428					0.838159	2	1.23043	1	-1.18976	1	2	1.19279	1	-1.23157	0.493521
	SAOUHSC_00429		region 5 prime (RBS not likely): 1 observations			1	4	1.07187	1	-1.04453	1	4	1.02067	1	-1.05735	1
	SAOUHSC_00430					0.711531	3	1.05443	1	-1.01625	1	6	-1.10393	1	-1.16259	0.256315
GltB	SAOUHSC_00435		region 5 prime (RBS not likely): 2 observations		positive regulation	0.00167404	8	1.07501	1	-1.14649	1	13	-1.22237	1	2.6105	7.85355e-12
GltD	SAOUHSC_00436		region 3 prime upstream (RBS likely): 2 observations		positive regulation	0.0747852	2	1.33702	1	2.25631	1	6	-1.17392	1	2.58318	3.12798e-05
TreP	SAOUHSC_00437		region 5 prime (RBS not likely): 3 observations			0.535239	8	1.51317	1	-1.17279	0.561076	8	-3.00552	0.271008	1.14924	0.539745
TreC	SAOUHSC_00438			positive regulation		0.0396001	4	-1.30477	0.896835	-1.53608	0.000775737	4	-1.1953	1	1.42955	0.00353475
	SAOUHSC_00441					0.84332	4	1.1813	0.50579	-1.05607	1	5	1.12159	1	-1.02738	1
DnaX	SAOUHSC_00442					1	14	1.04148	1	-1.0799	1	16	1.01204	1	1.05308	1
	SAOUHSC_00444					0.616414	6	-1.4843	0.643564	-1.31371	0.337753	5	-1.04043	1	1.27702	0.664202
Tmk	SAOUHSC_00451					1	10	-1.0535	1	-1.06423	1	11	1.01142	1	1.02868	1
DarA	SAOUHSC_00452					0.724003	2	1.41849	1	-1.26452	0.509063	2	1.36811	1	-1.21119	0.539745
HolB	SAOUHSC_00454				positive regulation	0.199125	5	1.12433	0.639101	1.0592	1	7	-1.05397	1	1.91194	0.00245997
	SAOUHSC_00455					0.979636	3	1.24021	1	1.4416	0.920997	8	-1.15376	1	-1.01182	1
MetS	SAOUHSC_00461					0.382182	30	-1.13249	0.324903	-1.06208	1	35	1.02796	1	1.14956	0.065664
	SAOUHSC_00462					0.64244	5	-1.08925	1	1.12422	1	6	1.21847	1	1.22689	0.170345
RnmV	SAOUHSC_00463					1	3	1.13829	1	1.15546	1	5	1.01859	1	1.06295	1
KsgA	SAOUHSC_00464		region 3 prime upstream (RBS likely): 1 observations			0.701431	5	-1.11453	0.96425	-1.07355	0.901417	8	1.10711	1	1.18576	0.2785
Ipk	SAOUHSC_00466					0.790171	3	1.14944	0.972915	1.32972	0.407372	3	-1.0569	1	1.05945	0.983602
PurR	SAOUHSC_00467		region 5 prime (RBS likely): 5 observations; region 3 prime upstream (RBS likely): 4 observations			1	11	1.06703	1	-1.05529	1	12	-1.05744	1	1.02625	1
YabJ	SAOUHSC_00468		region 5 prime (RBS not likely): 2 observations; region 3 prime upstream (RBS likely): 2 observations			0.832477	4	-1.02643	1	1.07427	1	4	-1.09575	1	1.20206	0.480274
SpoVG	SAOUHSC_00469			negative regulation		0.00598121	7	1.32288	0.00796546	1.60544	6.42361e-06	7	-1.20369	1	-1.26542	0.025013
GlmU	SAOUHSC_00471		region 5 prime (RBS likely): 2 observations			0.0137387	10	1.17695	0.172478	1.33755	2.06559e-07	11	-1.07223	1	-1.02088	1
Prs	SAOUHSC_00472					0.911263	14	1.0341	1	1.03851	1	16	-1.325	0.689564	1.05199	1
RplY	SAOUHSC_00474					0.953238	7	-1.07429	0.974728	-1.04038	1	9	1.17203	1	1.08444	0.847074
Pth	SAOUHSC_00475					0.749989	8	-1.06152	1	-1.09203	0.675519	8	-1.01566	1	1.13939	0.468363
Mfd	SAOUHSC_00477					0.327835	22	-1.10344	0.357377	-1.07307	1	32	1.07201	1	1.16403	0.0323218
	SAOUHSC_00480					0.255466	8	-1.11008	1	-1.06981	1	7	-1.09442	1	1.21113	0.00425926
	SAOUHSC_00481		region 5 prime (RBS not likely): 2 observations			0.938279	3	-1.01946	1	-1.1071	1	4	-1.00271	1	1.13394	0.775048
DivIC	SAOUHSC_00482					0.950707	3	1.01658	1	1.03195	1	4	-1.18291	1	1.12769	0.816933
	SAOUHSC_00483					1	7	-1.12356	1	-1.04105	1	6	-1.01341	1	-1.02744	1
HprT	SAOUHSC_00485					0.882998	11	1.01349	1	1.15051	0.658352	11	1.04622	1	1.10426	0.92338
FtsH	SAOUHSC_00486					0.911942	30	1.01759	1	1.01141	1	33	-1.03413	1	1.10796	0.691622
HslO	SAOUHSC_00487					0.177223	11	-1.06642	1	1.002	1	10	1.01296	1	1.41033	0.000986465
CysK	SAOUHSC_00488					0.0608245	19	-1.23753	0.0037649	-1.22721	0.00854173	18	1.08143	1	1.1114	0.425613
FolP	SAOUHSC_00489					0.552699	10	-1.12488	0.497366	-1.14701	0.18762	16	1.11902	1	1.00241	1
FolB	SAOUHSC_00490					0.939326	4	1.05746	1	1.02476	1	5	1.03432	1	1.09362	0.778511
FolK	SAOUHSC_00491					0.652237	3	-1.07713	1	1.02987	1	3	1.43858	0.885418	1.25522	0.204397
LysS	SAOUHSC_00493					0.0405601	27	-1.05338	1	-1.01052	1	35	1.06456	1	1.23091	2.70643e-06
PdxR	SAOUHSC_00497				positive regulation	0.30503	2	1.02937	1	-1.04258	1	4	1.18272	1	1.8122	0.00865704
PdxS	SAOUHSC_00499					0.474388	15	-1.04261	1	1.1731	0.0506448	16	-1.03516	1	1.02935	1
PdxT	SAOUHSC_00500					1	9	-1.03321	1	1.0182	1	10	1.00202	1	1.02432	1
NupC	SAOUHSC_00501					1	6	-1.04681	1	-1.07627	1	4	1.30399	1	1.07788	1
CtsR	SAOUHSC_00502					0.900165	4	1.16623	0.878703	1.17896	1	4	-1.0986	1	-1.0912	0.747215
McsB	SAOUHSC_00504					1	7	1.10695	1	1.00877	1	9	1.07192	1	1.0582	1
ClpC	SAOUHSC_00505					0.611126	48	1.12825	0.183615	1.00679	1	53	1.02514	1	1.09387	0.759655
RadA	SAOUHSC_00507					0.273323	6	-1.21069	0.0797318	-1.15758	0.0851607	7	-1.03774	1	1.13094	0.821926
	SAOUHSC_00508					0.726687	7	-1.2049	1	-1.01593	1	9	1.3283	0.865657	1.18933	0.32214
GltX	SAOUHSC_00509					0.119082	24	-1.0154	1	-1.04611	1	30	1.10322	1	1.23503	0.000201084
CysE	SAOUHSC_00510		region 5 prime (RBS likely): 2 observations			0.500146	4	-1.06665	1	1.13517	0.757125	5	1.09079	1	-1.28579	0.0826456
CysS	SAOUHSC_00511					1	20	1.02223	1	-1.07441	1	22	-1.03912	1	1.03323	1
	SAOUHSC_00513					1	7	-1.09424	1	-1.00082	1	10	-1.02778	1	-1.03897	1
	SAOUHSC_00514					0.91478	4	-1.22809	1	-1.3665	0.700272	7	-1.17155	1	1.01359	1
NusG	SAOUHSC_00517					0.707744	14	-1.01944	1	-1.05845	1	14	1.03873	1	1.15611	0.250902
RplK	SAOUHSC_00518					1	6	-1.04705	1	1.04354	1	5	1.06991	1	1.06251	1
RplA	SAOUHSC_00519					1	17	-1.15587	1	1.01119	1	14	1.06258	1	1.0052	1
RplJ	SAOUHSC_00520					0.936661	8	-1.13873	0.769713	-1.01174	1	9	1.03071	1	1.01584	1
RplL	SAOUHSC_00521					1	12	1.01784	1	1.01422	1	15	-1.07576	1	-1.01734	1
RsmC	SAOUHSC_00523					0.731696	8	1.01989	1	1.03537	1	10	1.0977	1	1.13588	0.28663
RpoB	SAOUHSC_00524					0.0157769	63	-1.02043	1	-1.00729	1	69	1.10304	1	1.24617	6.1957e-08
RpoC	SAOUHSC_00525		region 5 prime (RBS not likely): 2 observations			0.00549314	80	-1.01551	1	1.0193	1	92	1.0558	1	1.21676	9.10506e-10
RpsL	SAOUHSC_00527					1	10	-1.10144	1	1.05524	1	7	1.08875	1	1.06302	1
RpsG	SAOUHSC_00528		region 5 prime (RBS not likely): 1 observations			0.450725	9	-1.08341	1	-1.08527	1	13	1.18149	1	1.21129	0.0412713
FusA	SAOUHSC_00529					0.223545	40	-1.04063	1	-1.04292	1	44	1.10298	1	1.18333	0.00249725
Tuf	SAOUHSC_00530					1	25	-1.04394	1	-1.06488	1	24	1.09734	1	1.04026	1
	SAOUHSC_00531		region 5 prime (RBS not likely): 2 observations			0.0752249	7	1.01395	1	-1.02934	1	7	-1.03308	1	1.44346	3.20219e-05
Kbl	SAOUHSC_00532		region 5 prime (RBS likely): 2 observations	negative regulation		8.69004e-06	23	1.13669	1	1.54786	1.37184e-11	24	-1.34038	0.392501	-1.41559	1.05912e-09
HchA	SAOUHSC_00533					0.764913	13	1.05757	1	-1.04108	1	11	-1.1897	1	1.11696	0.342333
AraB	SAOUHSC_00534					1	6	1.04808	1	-1.02761	1	8	1.0534	1	1.00967	1
	SAOUHSC_00535					0.489938	14	-1.024	1	1.02427	1	19	-1.05386	1	1.18061	0.0576191
IlvE	SAOUHSC_00536					0.996362	22	1.03479	1	-1.08121	1	23	1.11899	1	1.0945	0.985528
	SAOUHSC_00538					0.922658	10	-1.12306	0.724707	-1.07194	1	10	1.16078	1	1.02873	1
Dck	SAOUHSC_00539					0.68612	8	-1.16259	0.488563	-1.03279	1	11	1.19947	1	1.11027	0.453607
Dgk	SAOUHSC_00540					0.792864	2	-1.07341	1	-1.03207	1	6	1.19384	1	1.11231	0.395181
	SAOUHSC_00542					0.0445259	14	-1.04281	1	-1.24337	8.73663e-05	15	-1.01817	1	1.19783	0.0449892
Azo1	SAOUHSC_00543					0.479179	6	-1.0703	1	-1.05157	1	8	1.32429	1	1.21947	0.0527218
SdrC	SAOUHSC_00544			positive regulation	positive regulation	0.00305501	22	-1.61262	0.235146	-1.9124	6.56159e-08	26	1.62908	0.00564553	-1.0084	1
SdrD	SAOUHSC_00545			positive regulation	positive regulation	9.28966e-10	34	-2.00075	7.99241e-22	-1.84233	6.42968e-11	44	1.6856	3.36672e-05	-1.1981	0.430453
	SAOUHSC_00547					0.474388	6	-1.0091	1	-1.20581	0.0506448	7	1.03233	1	-1.02603	1
	SAOUHSC_00548		region 5 prime (RBS likely): 4 observations			0.321858	13	-1.14435	0.990155	-1.06103	1	18	1.39362	0.442702	1.19558	0.0244817
FolE2	SAOUHSC_00549					0.752826	15	-1.20552	0.457279	-1.08845	0.70242	14	-1.17337	1	-1.00666	1
BshB2	SAOUHSC_00550					0.803869	4	1.27141	1	-1.20763	0.42562	4	1.0853	1	1.09048	0.981112
NagB	SAOUHSC_00552					0.249558	6	-1.11948	1	-1.16268	0.561076	9	1.05165	1	1.26495	0.00691297
HxlA	SAOUHSC_00553					0.756483	14	1.17219	0.33549	1.11861	1	14	-1.07172	1	1.13094	0.976151
HxlB	SAOUHSC_00554					0.11976	7	1.06685	1	-1.08204	1	8	1.00144	1	1.36384	0.000205705
	SAOUHSC_00555			positive regulation	positive regulation	1.40056e-05	6	-1.73699	2.11291e-05	-2.15835	2.51122e-08	8	2.05114	0.105278	1.57712	6.88821e-07
PdxK	SAOUHSC_00562					0.617463	14	-1.10054	1	-1.08761	1	14	1.1217	1	1.13772	0.145359
Ung	SAOUHSC_00564					0.484499	3	1.04028	1	1.13102	0.551469	8	1.10065	1	1.19258	0.0999196
	SAOUHSC_00569					1	5	1.08129	1	1.07551	1	6	1.03874	1	1.04199	1
HemQ	SAOUHSC_00573					0.670592	7	-1.10772	1	-1.27627	0.202224	10	1.12638	1	-1.00965	1
Pta	SAOUHSC_00574					0.612424	18	-1.09602	1	-1.04838	1	16	1.11299	1	1.17207	0.140673
LipL	SAOUHSC_00575					0.966038	2	-1.05398	1	1.12865	0.870916	3	1.0597	1	1.04579	1
MvaK1	SAOUHSC_00577					0.0823905	5	1.10357	0.698022	1.37891	6.60145e-05	8	-1.10343	1	1.01753	1
MvaD	SAOUHSC_00578					0.490734	4	1.00357	1	1.12824	0.46967	7	1.02142	1	1.16958	0.123478
MvaK2	SAOUHSC_00579					0.10318	7	1.31166	0.0616461	1.33245	0.00337896	8	-1.21378	1	1.13795	0.544112
MerA	SAOUHSC_00581					0.801263	6	-1.03154	1	1.10838	0.464728	10	-1.05588	1	1.08553	0.886953
IolS	SAOUHSC_00603		region 5 prime (RBS not likely): 1 observations			0.76456	11	-1.08202	0.988373	1.04192	1	15	1.16962	1	1.16943	0.34572
	SAOUHSC_00605					0.879594	6	-1.10117	1	-1.10307	0.997477	6	1.05269	1	1.14353	0.600102
	SAOUHSC_00606					0.447157	10	-1.03742	1	-1.11045	0.395076	14	1.08014	1	1.20783	0.101195
	SAOUHSC_00607					0.344325	7	-1.03705	1	-1.31167	0.525561	5	1.12577	1	1.26572	0.0267454
Adh1	SAOUHSC_00608					0.19177	7	1.071	1	1.07364	1	9	1.06411	1	-1.36162	0.00135247
	SAOUHSC_00610					0.682755	3	1.15614	0.740948	1.26332	0.34174	4	-1.04349	1	1.09911	0.858176
ArgS	SAOUHSC_00611					0.043531	33	-1.00791	1	1.01166	1	38	1.02551	1	1.21195	3.59083e-06
	SAOUHSC_00613					0.393967	8	-1.14517	1	-1.18734	0.41185	14	1.05477	1	1.17089	0.0584924
	SAOUHSC_00615					0.85666	2	-1.07478	1	1.04102	1	2	5.09654	0.53856	1.05033	1
	SAOUHSC_00616					1	6	-1.02475	1	1.0577	1	9	1.16922	1	1.01535	1
	SAOUHSC_00617					0.835531	7	-1.18802	0.53175	1.01171	1	6	1.21876	1	-1.09931	0.916521
	SAOUHSC_00619		region 5 prime (RBS likely): 2 observations			0.659469	4	5.07446	0.221293	1.1004	0.912245	5	-1.28898	1	-1.06208	0.93691
SarA	SAOUHSC_00620					0.00694139	9	1.22036	0.160555	1.30853	1.69009e-05	11	-1.23809	1	-1.26531	0.000855558
	SAOUHSC_00633					0.237004	4	-1.55258	0.135364	1.2434	1	3	1.12029	1	1.28409	0.023309
MntC	SAOUHSC_00634					0.967581	26	-1.0979	1	-1.0932	1	27	1.01998	1	1.08158	0.876493
MntA	SAOUHSC_00637					0.987601	9	-1.06467	1	-1.02328	1	8	1.00712	1	-1.07276	0.951319
MntR	SAOUHSC_00638					0.819977	6	-1.02209	1	-1.04234	1	10	1.10493	1	1.13166	0.452071
TagH	SAOUHSC_00641					0.941234	6	1.06888	1	1.09787	0.784855	10	1.15332	1	-1.00994	1
TagG	SAOUHSC_00642					0.965319	4	-1.08363	1	-1.01195	1	4	1.05209	1	1.08483	0.868328
TagB	SAOUHSC_00643					0.36175	4	1.713	0.699508	1.2581	1	5	-1.02422	1	1.29675	0.0244817
TagX	SAOUHSC_00644		region 5 prime (RBS not likely): 1 observations			0.444269	3	-1.02937	1	1.00007	1	4	1.04155	1	1.27052	0.0389568
TagD	SAOUHSC_00645					0.912139	3	-1.19914	0.69222	-1.07137	1	2	-1.86695	1	-6.48701	1
Pbp4	SAOUHSC_00646					0.846668	14	-1.03528	1	-1.00386	1	14	-1.0522	1	1.12796	0.513869
AbcA	SAOUHSC_00647					0.0660343	14	-1.11223	0.528461	-1.0966	0.662615	19	1.08294	1	1.31015	5.43006e-05
NupG	SAOUHSC_00648					0.904897	3	-1.34005	1	-1.06582	1	3	1.78106	0.670495	-1.00754	1
	SAOUHSC_00651					0.481384	4	-1.00533	1	-1.06396	1	4	-1.27805	1	-1.33439	0.0536992
FhuC	SAOUHSC_00652					0.809254	12	-1.08389	1	1.05341	1	6	-1.09178	1	1.14656	0.428883
DhaK	SAOUHSC_00655					0.202869	7	-1.10302	1	-1.11307	0.484412	11	1.08385	1	1.27676	0.00349662
DhaL	SAOUHSC_00656					0.307973	11	-1.17801	1	-1.16224	0.311101	10	1.11871	1	1.22966	0.0289167
DhaM	SAOUHSC_00658					0.415946	2	-1.33945	0.852923	-1.17372	0.531923	4	2.38828	0.537814	1.38456	0.122676
	SAOUHSC_00660					0.989135	2	1.04427	1	1.18676	0.957242	2	1.36364	1	1.05288	1
GehE	SAOUHSC_00661				positive regulation	0.0978608	5	-1.11476	1	-1.21257	0.198122	6	1.12012	1	1.53463	0.000462915
	SAOUHSC_00663					1	4	1.073	1	1.04452	1	5	-1.17135	1	-1.03811	1
GraX	SAOUHSC_00664			negative regulation		0.155843	2	-1.05647	1	1.94835	0.00662631	2	-2.6469	1	-6.92404	0.089019
GraR	SAOUHSC_00665		region 5 prime (RBS not likely): 2 observations; region 5 prime (RBS likely): 2 observations; region 3 prime upstream (RBS likely): 1 observations			0.858517	5	-1.05083	1	1.08053	0.683542	7	1.04925	1	-1.13241	0.794751
GraS	SAOUHSC_00666					0.754537	4	-1.10466	1	1.13909	0.702709	6	1.11577	1	1.10405	0.46126
VraF	SAOUHSC_00667					0.85222	2	1.04657	1	1.09942	1	7	-1.61562	0.527481	-1.01752	1
PitR	SAOUHSC_00669					0.641265	8	-1.19411	0.819039	-1.18966	0.972701	10	1.27725	1	1.14528	0.212259
	SAOUHSC_00671				negative regulation	0.30609	2	-1.30819	1	-1.99491	0.781284	3	1.33563	1	-2.01046	0.0112353
SarX	SAOUHSC_00674				positive regulation	0.0658602	5	1.00668	1	-1.06872	1	6	1.47662	0.632708	1.79476	2.97365e-05
	SAOUHSC_00675					0.437672	8	-1.11068	0.577398	-1.11269	0.350574	9	-1.03321	1	1.20314	0.181276
	SAOUHSC_00676					0.440589	2	-1.01782	1	-1.21698	0.290153	2	1.04084	1	1.26819	0.129869
CcpE	SAOUHSC_00679	negative regulation	region 5 prime (RBS likely): 4 observations; region 3 prime upstream (RBS likely): 1 observations	negative regulation	negative regulation	0.00021262	5	1.45521	0.588505	2.10313	4.25889e-09	9	-1.21682	1	-2.06094	8.15401e-07
	SAOUHSC_00686					0.904236	6	1.09205	1	-1.05735	1	6	1.16702	1	1.09025	0.668539
	SAOUHSC_00687					0.543939	2	-1.07225	1	-1.17547	0.998411	5	1.08811	1	1.19772	0.087678
	SAOUHSC_00688					0.605715	3	1.14466	0.690122	1.09698	1	4	1.01623	1	1.32379	0.19505
	SAOUHSC_00690					0.55669	6	1.17193	0.837343	1.04656	1	5	-1.25784	1	-1.50245	0.114697
CydC	SAOUHSC_00693					0.578734	3	1.12675	1	-1.01834	1	6	1.0196	1	1.21538	0.11218
MgrA	SAOUHSC_00694				positive regulation	0.0518707	13	1.08302	1	-1.04501	1	12	1.29793	0.87894	1.53686	8.23625e-06
	SAOUHSC_00695					0.7339	6	-1.22752	0.330701	-1.00132	1	7	1.13071	1	1.09176	0.877225
	SAOUHSC_00696					0.691632	4	-1.03648	1	-1.01148	1	3	-1.08251	1	-1.14423	0.228823
	SAOUHSC_00699				positive regulation	0.100313	5	1.89675	0.346866	-1.11862	1	6	-1.03877	1	1.62341	0.000291919
	SAOUHSC_00705					0.841573	2	-1.59512	0.654505	1.05952	1	3	-1.03158	1	1.09215	0.766398
FruR	SAOUHSC_00706					0.231131	6	1.07286	1	-1.01712	1	5	-1.63904	1	1.36118	0.00285388
FruB	SAOUHSC_00707				positive regulation	0.181491	4	1.63694	0.244895	1.11287	0.883333	4	-1.02035	1	1.96056	0.00501547
FruA	SAOUHSC_00708					0.0162637	13	1.01328	1	1.0238	1	12	-1.0081	1	1.4767	6.99652e-08
NagA	SAOUHSC_00710					0.78869	13	1.0027	1	1.0417	1	15	1.1577	1	1.12786	0.386924
MpfA	SAOUHSC_00711					0.0704388	6	-1.32769	0.00541286	-1.2025	0.0350578	7	1.10665	1	1.22692	0.129728
	SAOUHSC_00712		region 5 prime (RBS likely): 2 observations; region 3 prime upstream (RBS likely): 1 observations			0.925769	8	-1.06542	1	-1.09886	0.734531	9	-1.04381	1	1.05152	1
SaeS	SAOUHSC_00714					0.717542	5	-1.20277	1	-1.0978	0.670503	7	1.1649	1	1.09156	0.395357
SaeR	SAOUHSC_00715					0.52947	3	-1.19958	0.373569	-1.23089	0.73396	3	1.14375	1	1.14926	0.28663
SaeP	SAOUHSC_00717			positive regulation	positive regulation	0.000134077	4	-1.90804	0.000165488	-2.55125	1.48411e-06	6	1.71512	0.392192	2.04827	3.35496e-06
QueE	SAOUHSC_00719					0.456669	3	1.0559	1	1.00234	1	6	-1.01195	1	1.32649	0.0434917
QueD	SAOUHSC_00720				positive regulation	0.0842762	5	-1.71509	1	-1.24788	0.463307	7	-1.09407	1	1.53987	0.000108881
QueC	SAOUHSC_00721					0.219796	6	1.00744	1	1.05616	1	5	-1.10019	1	1.41953	0.00233387
	SAOUHSC_00726					0.656194	6	-1.12125	0.841011	1.04006	1	6	1.02738	1	1.16308	0.220459
	SAOUHSC_00727					0.929093	9	-1.12324	0.745138	-1.03357	1	12	1.17418	1	1.06177	1
LtaS	SAOUHSC_00728					0.140261	17	-1.00939	1	1.27101	0.0145339	15	-1.02736	1	-1.21235	0.0266293
	SAOUHSC_00729					0.383266	11	1.06374	1	1.03069	1	18	-1.06894	1	1.22384	0.0215775
RecQ1	SAOUHSC_00730					1	4	1.14137	1	1.22029	1	9	1.07043	1	-1.09647	1
OpuBA	SAOUHSC_00731		region 5 prime (RBS not likely): 2 observations			0.331386	7	-1.12205	0.798342	-1.10967	0.521097	11	1.08764	1	1.27036	0.0289887
OpuBB	SAOUHSC_00732		region 5 prime (RBS not likely): 3 observations			0.257693	9	-1.1838	0.186342	-1.11102	0.48871	7	1.08223	1	1.22819	0.048423
HisC	SAOUHSC_00733			positive regulation		0.016196	5	-1.03714	1	-1.88433	8.34115e-08	7	1.05895	1	-1.14709	0.824916
BmrU	SAOUHSC_00736					0.990883	4	1.27895	0.972915	-1.00598	1	6	-1.15168	1	1.075	0.990864
DtpT	SAOUHSC_00738	negative regulation	region 5 prime (RBS likely): 4 observations	negative regulation	negative regulation	0.00326632	6	2.08467	0.000440946	1.84728	0.000733872	3	-2.4612	0.383223	-1.78886	0.000917866
QueF	SAOUHSC_00739		region 5 prime (RBS likely): 1 observations			0.451193	3	1.21992	0.857552	1.04634	1	3	1.12429	1	1.33233	0.048327
NrdE	SAOUHSC_00742					0.263323	27	-1.00997	1	-1.07806	1	32	-1.05624	1	1.19904	0.00480789
NrdF	SAOUHSC_00743					0.313097	14	-1.00816	1	1.01471	1	16	-1.0735	1	1.23627	0.00960977
SstD	SAOUHSC_00749					0.46403	26	-1.14647	0.0463642	1.0365	1	22	-1.19592	1	-1.11439	1
MurB	SAOUHSC_00752					0.926944	11	-1.01448	1	-1.01456	1	10	1.10782	1	1.11637	0.738267
	SAOUHSC_00754					0.468937	6	-1.02348	1	-1.00036	1	7	-1.01026	1	1.21174	0.048357
	SAOUHSC_00755					0.469182	4	1.24039	0.463616	1.02832	1	6	-1.01233	1	1.18816	0.104522
	SAOUHSC_00756					0.358546	4	-1.35915	0.478286	1.35356	1	9	1.27118	0.994377	1.16846	0.0347487
PepT	SAOUHSC_00757		region 3 prime upstream (RBS likely): 1 observations			0.314865	8	-1.13085	0.387545	1.00333	1	11	1.09762	1	1.20189	0.0253616
	SAOUHSC_00763					0.845574	5	-1.14776	0.596667	-1.06412	1	7	-1.02153	1	1.08036	0.856791
SaHPF	SAOUHSC_00767					0.228545	9	1.0141	1	-1.10447	1	11	1.11938	1	1.26282	0.00272827
SecA	SAOUHSC_00769					0.018355	42	-1.12808	0.373569	-1.12669	0.307857	46	1.17257	1	1.21648	9.86954e-07
PrfB	SAOUHSC_00771					0.997609	2	-1.08884	1	1.01064	1	7	1.14827	1	1.06845	0.990471
	SAOUHSC_00774				positive regulation	0.024225	5	-1.11514	1	-1.27695	0.00767289	8	1.34659	0.753159	1.51681	5.95954e-05
UvrB	SAOUHSC_00776					0.0200014	9	-1.15001	0.463616	-1.21076	0.00317054	13	1.15364	1	-1.28423	0.000108881
UvrB2	SAOUHSC_00779					0.0415243	6	1.04434	1	-1.13406	0.251651	15	1.15356	1	-1.39192	1.18144e-05
UvrA	SAOUHSC_00780					1	23	1.04098	1	-1.04878	1	26	1.12331	1	1.02016	1
HprK	SAOUHSC_00781					0.071714	13	-1.13809	0.0616461	-1.06373	1	15	1.16834	1	1.25539	0.000429052
Lgt	SAOUHSC_00782					0.219556	3	-1.1547	0.78598	-1.21619	0.101077	3	1.215	1	1.26684	0.0292491
	SAOUHSC_00784					0.503888	3	-1.18589	0.323349	-1.16289	0.199372	3	1.15705	1	1.03009	1
TrxB	SAOUHSC_00785					0.22222	15	-1.17524	0.387545	-1.1243	0.714584	17	1.0662	1	1.21134	0.00880553
	SAOUHSC_00787					0.721787	4	-1.10443	1	1.23542	0.271417	8	1.14687	1	1.0063	1
	SAOUHSC_00788					1	4	1.01847	1	-1.0591	1	6	1.05545	1	1.07286	1
WhiA	SAOUHSC_00789					0.822569	7	-1.09339	0.88109	-1.11146	0.887703	10	1.06126	1	1.12147	0.585331
ClpP	SAOUHSC_00790					0.981562	9	1.07785	1	1.02932	1	8	1.07839	1	1.07973	0.928262
	SAOUHSC_00792					1	10	1.00961	1	-1.08945	1	13	1.04952	1	1.01633	1
GapR	SAOUHSC_00794					0.964766	5	-1.15329	0.866339	-1.00933	1	5	-1.10057	1	-1.02382	1
GapA	SAOUHSC_00795					1	21	-1.00448	1	1.03244	1	20	-1.00932	1	1.06094	1
Pgk	SAOUHSC_00796					0.655397	21	1.02339	1	1.00106	1	26	1.005	1	1.1508	0.184509
TpiA	SAOUHSC_00797					0.190656	17	-1.03674	1	1.04222	1	18	1.05237	1	1.25137	0.00132129
Pgm	SAOUHSC_00798					1	20	1.06969	1	1.04067	1	24	1.08685	1	1.06639	1
Eno	SAOUHSC_00799					0.0295154	25	-1.09851	0.686869	-1.12239	0.507951	27	1.14153	1	1.35221	2.17519e-06
	SAOUHSC_00800					0.794206	2	-1.12081	1	-1.0011	1	2	1.10052	1	1.15837	0.397863
Est	SAOUHSC_00802					0.517825	4	1.01482	1	-1.01421	1	8	1.0467	1	1.31095	0.0719008
Rnr	SAOUHSC_00803		region 3 prime upstream (RBS likely): 1 observations			0.492151	21	1.01053	1	1.00049	1	20	-1.01402	1	1.13548	0.0586671
SmpB	SAOUHSC_00804					0.726719	5	-1.12246	1	-1.23107	0.771021	3	1.07641	1	1.14405	0.361743
	SAOUHSC_00806			positive regulation		0.0498998	3	-1.10323	1	-1.61854	0.00128956	5	1.25129	1	1.4499	0.00480789
	SAOUHSC_00808					0.238241	4	-1.12884	1	-1.47859	0.151124	8	1.37536	0.906572	1.31949	0.0235142
	SAOUHSC_00811					1	3	1.04361	1	-1.05491	1	3	-1.15081	1	1.04748	1
ClfA	SAOUHSC_00812			negative regulation	negative regulation	0.00121763	10	1.78166	0.00120422	1.53316	5.29488e-07	12	-2.23033	0.0101623	-1.14169	0.33924
Emp	SAOUHSC_00816					0.94888	5	-1.10916	1	-1.12778	1	4	-1.52814	0.810674	1.04298	1
CspC	SAOUHSC_00819					0.638223	3	1.75414	0.494485	-6.44523	0.401155	3	1.17318	1	-1.13827	0.836422
	SAOUHSC_00821					0.977261	2	1.27368	1	-1.04782	1	2	-1.56401	0.912098	-1.04463	1
	SAOUHSC_00827	positive regulation	region 5 prime (RBS not likely): 2 observations	positive regulation	positive regulation	0.12124	2	-1.41479	0.876321	-2.0844	0.00497248	2	2.41985	1	1.59726	0.049585
	SAOUHSC_00830					0.431124	3	-1.12628	0.699508	-1.24661	0.0505364	2	1.12091	1	-1.10541	0.977268
Ohr	SAOUHSC_00831					0.380741	4	1.05639	1	-1.30323	0.102778	3	-1.19959	1	1.23913	0.204463
AroD	SAOUHSC_00832					1	4	-1.09405	1	1.03088	1	3	-1.15414	1	-1.04094	1
NtrA	SAOUHSC_00833					0.818722	5	-1.13125	1	1.03968	1	4	1.13056	1	1.16123	0.44931
	SAOUHSC_00834					0.865506	2	1.09832	1	-1.20587	0.648239	2	1.59419	0.865657	-1.015	1
	SAOUHSC_00835					0.187461	8	-1.08244	1	-1.26644	0.00123494	9	1.03781	1	-1.02608	1
GcvH	SAOUHSC_00836					0.461348	5	-1.11352	1	1.28982	0.309481	4	-1.12358	1	-1.30126	0.146379
	SAOUHSC_00838					0.128325	7	1.13108	1	1.278	0.0021238	8	-1.44289	0.537814	-1.15911	0.237409
MetN	SAOUHSC_00842					0.074576	4	-1.32499	0.369973	1.01427	1	6	-1.11086	1	1.49658	8.3604e-05
MetQ	SAOUHSC_00844					0.0693004	12	1.00215	1	1.01374	1	15	-1.37192	0.392501	1.28867	5.87629e-05
SufC	SAOUHSC_00847			negative regulation		1.9111e-07	20	1.59977	1.59259e-12	1.61048	5.33623e-13	22	-1.4587	0.0881832	-1.18937	0.0177997
SufD	SAOUHSC_00848			negative regulation		1.66992e-07	18	1.41779	3.95202e-09	1.53221	3.70581e-17	18	-1.50543	0.100109	-1.16349	0.0530409
SufS	SAOUHSC_00849					0.00517031	16	1.26479	0.00125261	1.30739	5.70494e-07	16	-1.17623	1	1.0418	1
SufU	SAOUHSC_00850					0.15088	4	1.46913	0.104222	1.36519	0.00497248	5	-1.12495	1	-1.02895	1
SufB	SAOUHSC_00851		region 5 prime (RBS likely): 2 observations; region 3 prime upstream (RBS likely): 1 observations	negative regulation		3.05888e-08	24	1.31315	5.28432e-09	1.51251	6.45045e-18	21	-1.39603	0.222331	-1.27864	0.000115523
MpfB	SAOUHSC_00854					0.654424	3	-1.0968	1	-1.05694	1	3	-1.04407	1	-1.26257	0.183415
	SAOUHSC_00855					0.3299	4	1.08519	1	1.02204	1	4	-1.16802	1	1.30521	0.0118448
	SAOUHSC_00858					0.153022	7	1.12581	1	1.1244	0.449225	5	-1.03169	1	1.41619	0.00122053
	SAOUHSC_00860					0.578757	2	-1.08699	1	1.0771	1	3	10.1265	0.180774	1.25625	0.62065
LipA	SAOUHSC_00861					1	10	1.11452	1	-1.10982	1	17	-1.00731	1	-1.00154	1
	SAOUHSC_00862					1	3	1.08172	1	-1.00309	1	7	-1.08499	1	-1.00751	1
	SAOUHSC_00864					0.977858	4	-1.03909	1	-1.02054	1	7	1.18359	1	1.10408	0.914331
NagD	SAOUHSC_00865		region 5 prime (RBS likely): 2 observations			0.77596	7	-1.09284	1	-1.06276	0.781284	8	1.16111	1	1.1694	0.464032
	SAOUHSC_00866					0.424044	7	-1.06523	1	-1.12097	0.619763	8	1.22261	1	1.23988	0.0521695
DltA	SAOUHSC_00869					0.358406	13	-1.05649	1	-1.05329	1	19	1.15483	1	1.17828	0.0165007
DltC	SAOUHSC_00871					0.912459	2	1.01024	1	1.07367	1	2	1.84691	0.693192	-1.03535	1
DltD	SAOUHSC_00872					0.573623	17	-1.0354	1	-1.04307	1	17	1.08585	1	1.19111	0.10827
Nfu	SAOUHSC_00873				negative regulation	0.389765	2	1.28629	0.491413	-1.0643	1	3	1.04286	1	-1.70776	0.0469639
	SAOUHSC_00874			negative regulation		0.0790348	5	1.24879	1	1.76941	8.63112e-05	3	-1.3204	1	-1.15124	0.452071
	SAOUHSC_00875	negative regulation	region 5 prime (RBS likely): 1 observations	negative regulation	negative regulation	4.70956e-10	14	1.26481	0.000310885	2.55943	3.71204e-20	15	-1.33554	0.579056	-2.03645	7.36187e-15
Ndh2	SAOUHSC_00878					0.464454	15	1.18417	0.170479	1.16445	0.272961	19	1.04269	1	1.01131	1
PepZ	SAOUHSC_00879					0.111357	13	-1.05654	1	-1.29246	0.00234934	16	1.07515	1	1.15915	0.0654531
MnhG	SAOUHSC_00883					0.707936	3	1.33651	0.428812	1.2204	0.585747	3	-1.184	1	-1.00234	1
MnhD	SAOUHSC_00886		region 5 prime (RBS likely): 2 observations; region 3 prime upstream (RBS likely): 1 observations			1	5	-1.02268	1	-1.01229	1	6	1.00627	1	1.01551	1
MnhC	SAOUHSC_00887					0.689189	2	-1.19073	1	-1.35433	0.467709	2	-1.02341	1	1.15959	0.482366
MnhA	SAOUHSC_00889					0.855159	3	-1.0332	1	-1.22345	0.678162	3	1.00578	1	1.10167	0.788596
KapB	SAOUHSC_00890		region 5 prime (RBS not likely): 2 observations			0.948211	6	1.10275	0.947083	1.09312	0.853554	6	1.07986	1	1.01508	1
PpiB	SAOUHSC_00891					0.851043	10	1.04697	1	-1.04305	1	10	1.28638	0.87894	1.10334	0.596826
	SAOUHSC_00893		region 5 prime (RBS not likely): 2 observations			0.475257	6	1.02043	1	-1.23112	0.678162	8	-1.03079	1	1.21148	0.0752282
RocD	SAOUHSC_00894		region 5 prime (RBS likely): 2 observations			6.18992e-06	19	1.11789	1	1.37722	5.0712e-12	23	-1.12126	1	-1.4553	2.89487e-10
GudB	SAOUHSC_00895					0.354429	22	-1.0119	1	1.12233	0.0157803	22	-1.06349	1	1.0523	1
GlpQ	SAOUHSC_00897				positive regulation	0.0793002	2	2.11829	1	-1.68567	0.205659	5	2.02103	0.59722	1.85637	0.00032197
ArgG	SAOUHSC_00899		region 5 prime (RBS likely): 2 observations			0.613411	5	-1.02514	1	1.22148	0.534748	12	1.15656	1	1.12975	0.264763
Pgi	SAOUHSC_00900					0.420486	27	1.00667	1	-1.08269	1	26	1.14113	1	1.17266	0.0312614
SpsA	SAOUHSC_00902					0.684239	2	-1.14581	0.837343	1.02937	1	2	14.2292	0.579056	1.4271	0.452071
SpsB	SAOUHSC_00903					0.428097	12	-1.07136	1	-1.04488	1	9	1.05858	1	1.16879	0.0335869
AddB	SAOUHSC_00904					0.968202	13	-1.02137	1	1.13741	1	21	1.00653	1	1.09331	0.878746
AddA	SAOUHSC_00905					1	20	1.04359	1	1.06715	1	29	-1.07034	1	1.05847	1
	SAOUHSC_00906					0.218044	16	-1.07194	1	-1.12451	0.918861	21	1.0733	1	1.21448	0.00245997
Cdr	SAOUHSC_00908					0.0612541	15	-1.15679	0.46241	-1.22953	0.0115275	21	1.39938	0.183949	1.28935	0.0143575
	SAOUHSC_00909					1	11	-1.02636	1	-1.10629	1	11	1.14533	1	1.0657	1
ClpB	SAOUHSC_00912			negative regulation		1.02276e-11	45	1.7443	2.0402e-40	1.20175	0.00081837	41	1.13409	1	1.13918	0.0655345
	SAOUHSC_00917					0.0498458	2	-1.35518	0.187562	-1.36284	0.00867047	4	1.31088	1	1.4886	0.00379599
	SAOUHSC_00918					0.428808	2	-1.17056	1	-2.0203	0.498954	2	5.13083	1	-1.77551	0.0677628
FabH	SAOUHSC_00920					0.948645	11	-1.01186	1	1.08685	1	11	1.12795	1	1.09338	0.80987
FabF	SAOUHSC_00921		region 5 prime (RBS likely): 2 observations; region 3 prime upstream (RBS likely): 2 observations			0.122003	17	1.00139	1	-1.0002	1	17	1.17266	1	1.24128	0.000221558
Opp-3C	SAOUHSC_00924				negative regulation	0.041279	3	1.21259	0.610466	-1.24098	0.0431966	7	1.01662	1	-1.50883	0.000110105
Opp-3D	SAOUHSC_00925				negative regulation	0.0265026	5	-1.065	1	-1.09351	0.910911	12	-1.4922	0.579056	-1.69618	9.35315e-07
Opp-3F	SAOUHSC_00926				negative regulation	0.00893894	7	1.08823	1	-1.34718	0.0163017	10	-1.54716	0.371932	-1.50798	1.05305e-06
Opp-3A	SAOUHSC_00927		region 5 prime (RBS likely): 8 observations; region 3 prime upstream (RBS likely): 2 observations		negative regulation	0.00327753	14	1.32483	0.70436	-1.12342	0.359194	16	-1.53566	0.111462	-1.55825	4.09198e-09
TrpS	SAOUHSC_00933					0.702768	14	-1.00829	1	1.03973	1	16	1.02206	1	1.15119	0.243921
SpxA	SAOUHSC_00934				negative regulation	0.0541863	7	1.1361	1	-1.01674	1	6	1.39754	0.721781	-1.81232	1.19441e-05
TrfA	SAOUHSC_00935					0.678398	3	-1.00656	1	1.09779	0.870916	4	-1.02022	1	-1.30973	0.2432
PepF	SAOUHSC_00937					0.0438663	29	-1.1962	0.577398	-1.1938	0.000227285	28	1.17157	1	1.16034	0.0282148
YjbH	SAOUHSC_00938					0.746391	3	-1.04319	1	-1.41901	1	4	1.07374	1	1.22172	0.31036
	SAOUHSC_00940					0.749552	7	1.06156	1	1.01645	1	9	-1.07486	1	1.13774	0.315651
	SAOUHSC_00941					0.662905	3	1.43928	0.323349	1.05388	1	4	3.97347	0.59722	1.06193	1
RelQ	SAOUHSC_00942					0.792953	7	1.03122	1	1.07241	1	11	-1.10142	1	1.1926	0.395357
PpnK	SAOUHSC_00943					0.866292	6	1.00203	1	-1.00633	1	6	1.15078	1	1.13276	0.563192
MgtE	SAOUHSC_00945					0.669542	3	1.08135	1	1.13169	0.301531	4	-1.0888	1	1.1052	0.666467
CpaA	SAOUHSC_00946					0.67065	2	1.11323	1	1.09015	0.917603	2	-1.12357	1	1.17027	0.220459
FabI	SAOUHSC_00947					1	13	-1.11887	1	-1.04289	1	12	1.03391	1	1.02798	1
CozEa	SAOUHSC_00948					0.915575	3	1.03985	1	1.1554	0.702709	4	-1.004	1	1.02965	1
	SAOUHSC_00949			positive regulation		0.0473335	3	1.30988	1	-1.76003	0.000133639	2	-1.30788	1	-1.45963	0.0375612
	SAOUHSC_00951					0.641332	9	1.01916	1	1.01531	1	11	-1.06948	1	1.13399	0.169174
UgtP	SAOUHSC_00953					1	5	1.04822	1	1.40299	1	5	-1.02089	1	1.02631	1
MurE	SAOUHSC_00954					0.968695	16	1.0653	1	1.07045	0.991939	18	-1.01928	1	1.10602	0.887693
PrfC	SAOUHSC_00956					0.664218	15	1.05811	1	1.05468	1	17	-1.02431	1	1.15966	0.194644
HtrA2	SAOUHSC_00958					0.768567	18	-1.00077	1	-1.04107	1	23	1.17314	1	1.11317	0.34892
	SAOUHSC_00960					1	2	-1.2045	1	1.03909	1	6	-1.06824	1	1.08033	1
LplA1	SAOUHSC_00963		region 5 prime (RBS not likely): 2 observations			0.198417	5	-1.08884	1	-1.20022	0.154791	11	1.28209	1	1.28987	0.0100131
	SAOUHSC_00964					0.892648	2	-1.03007	1	-1.35907	0.879663	2	1.84613	0.721781	-1.0747	1
	SAOUHSC_00972					0.258759	4	1.4207	0.438469	1.26783	0.129172	5	-1.30147	1	-1.20367	0.079155
TarM	SAOUHSC_00973					0.17313	19	1.00529	1	1.17714	0.182008	21	-1.36551	0.308677	-1.14773	0.0159918
MenA	SAOUHSC_00980					0.816527	4	-1.06168	1	-1.1235	0.444511	5	1.05996	1	1.03584	1
MenF	SAOUHSC_00982		region 5 prime (RBS not likely): 6 observations			0.997371	3	-1.04811	1	1.15432	0.989526	7	-1.03879	1	-1.00836	1
MenD	SAOUHSC_00983					0.71561	8	-1.08042	1	1.10101	0.936606	9	1.14104	1	1.20267	0.279993
MenH	SAOUHSC_00984					0.672719	2	-4.65725	1	-1.11829	1	3	1.28882	1	1.25489	0.204802
MenB	SAOUHSC_00985					0.34879	13	-1.01407	1	1.02927	1	12	-1.0243	1	1.19771	0.0147999
PatA	SAOUHSC_00989					0.539003	4	1.06231	1	-1.21633	0.467709	6	-1.04368	1	-1.2022	0.180464
Atl	SAOUHSC_00994					0.00545553	61	1.00649	1	1.12506	1	60	1.02731	1	-1.31972	8.85826e-10
	SAOUHSC_00996					0.806963	2	1.32042	1	2.59199	0.846753	2	-1.11628	1	1.11607	0.500793
	SAOUHSC_00997					0.620346	7	-1.07936	1	-1.0734	1	10	-1.02891	1	1.22948	0.148094
FmtA	SAOUHSC_00998			positive regulation		0.0262057	8	-1.91916	0.00182309	-1.27377	0.0243563	13	1.42277	0.392501	1.27722	0.0270598
QoxB	SAOUHSC_01001			negative regulation	negative regulation	6.50488e-05	6	1.49967	0.000493808	2.06968	5.24754e-09	7	-1.35748	0.865657	-1.65233	7.98172e-06
QoxA	SAOUHSC_01002			negative regulation	negative regulation	2.24496e-13	19	1.62999	3.17543e-14	2.18125	3.99405e-26	17	-1.36993	0.374152	-1.54332	5.35263e-12
FolD	SAOUHSC_01007					1	19	-1.01443	1	-1.06226	1	20	-1.00084	1	1.03532	1
PurE	SAOUHSC_01008		region 5 prime (RBS not likely): 2 observations			0.49628	5	-1.05955	1	1.03369	1	5	-1.02969	1	-1.18021	0.0606606
PurK	SAOUHSC_01009					0.41594	12	-1.15356	1	1.09485	1	11	-1.06092	1	-1.20344	0.029931
PurC	SAOUHSC_01010		region 5 prime (RBS likely): 7 observations; region 3 prime upstream (RBS likely): 4 observations			0.0188055	16	-1.0854	1	1.08056	0.561076	19	-1.14138	1	-1.30327	2.22906e-07
PurS	SAOUHSC_01011					0.638267	7	-1.13712	1	-1.11772	0.779483	7	-1.10994	1	-1.19531	0.212913
PurQ	SAOUHSC_01012					0.469097	7	-1.05209	1	-1.00393	1	9	1.06468	1	-1.18584	0.048423
PurL	SAOUHSC_01013					0.631848	31	-1.19544	1	1.05552	1	43	-1.03466	1	-1.12814	0.159387
PurF	SAOUHSC_01014					0.774317	9	-1.24605	1	1.06233	1	13	1.03393	1	-1.13853	0.35948
PurM	SAOUHSC_01015					0.831775	8	-1.15608	1	-1.08648	1	10	1.09599	1	-1.12408	0.478656
PurN	SAOUHSC_01016		region 5 prime (RBS likely): 1 observations; region 3 prime upstream (RBS likely): 2 observations			0.374015	3	1.04384	1	1.24501	0.0361639	6	1.06294	1	-1.12869	0.541103
PurH	SAOUHSC_01017					0.319288	25	-1.27087	0.365229	-1.0495	1	27	-1.01154	1	-1.16875	0.0284556
PurD	SAOUHSC_01018					0.746689	16	-1.22696	0.431351	1.05935	1	21	1.06143	1	-1.1019	0.720657
ThiW	SAOUHSC_01021					0.380601	2	-1.11801	1	-1.73184	0.143815	4	1.07889	1	1.32589	0.145907
	SAOUHSC_01025					1	2	1.01521	1	-1.14142	1	4	1.11728	1	1.06308	1
	SAOUHSC_01026					0.5517	10	-1.04644	1	-1.01697	1	8	1.04338	1	1.17738	0.0926428
	SAOUHSC_01027					0.777069	8	1.12413	0.779507	1.04893	1	11	-1.39007	0.527481	1.07046	0.886769
PtsH	SAOUHSC_01028			negative regulation		0.303742	5	1.62024	0.0157307	-1.18523	0.810604	5	1.30241	1	1.18192	0.667522
PtsI	SAOUHSC_01029					1	28	-1.08595	1	1.02572	1	30	1.01572	1	1.07553	1
CydA	SAOUHSC_01031					0.593509	4	-1.09215	1	-1.08001	1	3	1.5285	0.87894	1.20946	0.141172
KtrA	SAOUHSC_01034					0.50642	4	1.29259	1	-1.05587	1	7	1.49299	0.531976	1.19016	0.123638
RnjA	SAOUHSC_01035					0.916707	18	-1.10999	0.706192	1.01381	1	26	1.00764	1	1.06257	1
RpoY	SAOUHSC_01036					0.704589	5	1.12238	1	1.05358	1	7	-1.02797	1	1.22153	0.246458
Def	SAOUHSC_01038					0.181901	10	-1.13585	0.457279	-1.18042	0.0360273	11	1.03381	1	1.22461	0.0664555
	SAOUHSC_01039				negative regulation	0.239897	22	-1.02786	1	-1.06627	1	21	-1.23211	0.906572	-5.16446	0.00365341
PdhA	SAOUHSC_01040					0.316331	19	-1.01254	1	-1.03877	1	21	1.18884	1	1.22007	0.0100131
PdhB	SAOUHSC_01041					0.301213	24	-1.08263	1	-1.06386	1	24	1.13536	1	1.24705	0.00823181
PdhC	SAOUHSC_01042					0.92483	23	-1.02657	1	1.06532	1	25	-1.00767	1	1.11272	0.731557
PdhD	SAOUHSC_01043					0.807701	25	-1.14587	1	1.06651	1	25	1.04628	1	1.10842	0.4256
	SAOUHSC_01044					0.49628	2	-1.12106	1	-1.0471	1	2	1.04444	1	1.36121	0.0606606
	SAOUHSC_01045					0.484195	2	-1.3236	0.183615	-1.58916	0.405469	3	-1.01109	1	1.11802	0.738267
PotA	SAOUHSC_01046		region 3 prime upstream (RBS likely): 2 observations			0.63175	4	-1.06646	1	1.35988	0.159287	6	1.0657	1	-1.02186	1
PotD	SAOUHSC_01049					0.976943	5	-1.0124	1	1.08601	0.910911	7	-1.0557	1	1.03844	1
	SAOUHSC_01050					0.603553	13	1.29624	0.132697	1.02138	1	10	-1.1259	1	1.05914	1
	SAOUHSC_01054					0.392593	8	-1.23027	0.341494	-1.23646	0.0695645	7	1.03117	1	-1.05731	1
Imp	SAOUHSC_01055					0.961384	4	1.25196	1	1.12226	1	6	-1.06394	1	1.1287	0.854255
TypA	SAOUHSC_01058					1	28	-1.01413	1	1.06708	1	27	-1.02948	1	1.00068	1
	SAOUHSC_01061		region 5 prime (RBS likely): 8 observations			1	8	1.04878	1	1.01098	1	9	-1.05126	1	-1.04718	1
YlaN	SAOUHSC_01062		region 5 prime (RBS likely): 4 observations			0.824537	4	-1.04238	1	1.09495	1	2	-2.9402	0.693192	1.15941	0.666787
PycA	SAOUHSC_01064					1.69054e-13	55	-1.227	1.12428e-09	-1.35479	1.13947e-29	60	1.02281	1	1.26888	6.37569e-14
	SAOUHSC_01069					0.901402	8	1.04702	1	-1.07848	0.660197	15	-1.04444	1	1.07347	1
	SAOUHSC_01071					0.988294	7	-1.00553	1	-1.08785	0.953992	11	1.05838	1	1.07623	1
RsmD	SAOUHSC_01074					0.383977	3	-1.31391	0.143658	1.04517	1	4	1.20864	1	1.27629	0.151318
CoaD	SAOUHSC_01075		region 5 prime (RBS likely): 4 observations; region 3 prime upstream (RBS likely): 3 observations			0.307092	5	1.01281	1	1.22498	0.010248	6	-1.00397	1	1.09944	0.867829
	SAOUHSC_01077					0.486061	3	-1.00988	1	-1.43793	0.11784	4	1.17741	1	1.19254	0.473665
IsdA	SAOUHSC_01081			positive regulation		3.14963e-06	9	-2.67467	1.44614e-11	-2.44302	6.805e-12	3	-1.17039	1	1.02148	1
IsdC	SAOUHSC_01082			positive regulation		0.000290456	5	-1.83935	1.05338e-06	-3.3684	2.72307e-08	2	-35.3699	0.248131	-5.26734	1
IsdE	SAOUHSC_01085			positive regulation		0.000124625	7	-2.68146	9.96096e-06	-2.99404	2.42169e-11	3	1.16624	1	-1.04679	1
	SAOUHSC_01091					0.865708	4	-1.08623	1	-1.09489	0.561675	4	1.07369	1	-2.60555	1
PheS	SAOUHSC_01092					1	10	-1.10238	1	-1.06215	1	10	1.03336	1	1.0429	1
PheT	SAOUHSC_01093					1	26	-1.02164	1	1.06086	1	26	-1.01137	1	1.04776	1
RnhC	SAOUHSC_01095					0.823348	5	-1.03864	1	1.04311	1	5	1.1051	1	1.18745	0.459552
PolX	SAOUHSC_01098					0.726035	14	1.06063	1	1.06326	1	18	1.04256	1	1.11703	0.277862
MutS2	SAOUHSC_01099					0.360175	17	-1.04686	1	-1.0358	1	19	1.03702	1	1.23539	0.0168289
TrxA	SAOUHSC_01100					0.709309	6	-1.03245	1	-1.16589	0.992191	8	1.59878	0.382832	1.146	0.666405
SdhA	SAOUHSC_01104	negative regulation	region 3 prime upstream (RBS likely): 1 observations	negative regulation	negative regulation	4.52125e-15	17	1.62308	0.081333	4.65153	3.25904e-29	26	-2.06895	3.81756e-05	-2.32153	4.12945e-24
MurI	SAOUHSC_01106					0.200053	7	-1.04025	1	1.07316	0.964902	10	-1.04214	1	1.23731	0.00165997
	SAOUHSC_01107					1	7	-1.02835	1	-1.03166	1	6	-1.1573	1	-1.12805	1
Ecb	SAOUHSC_01110			positive regulation		0.135723	3	-1.98246	0.00186628	-1.49699	0.208554	4	1.40484	0.871809	1.04862	1
Hla	SAOUHSC_01121			positive regulation	positive regulation	8.57856e-07	7	1.01088	1	-8.38149	6.52923e-12	11	-1.2445	1	9.54764	8.29459e-14
ArgF	SAOUHSC_01128			positive regulation		0.0257456	5	3.4185	0.923762	-2.1915	0.00116576	6	1.03331	1	1.47458	0.000407986
ArcC1	SAOUHSC_01129			positive regulation	positive regulation	0.0569372	2	3.79546	0.947083	-1.72506	0.0187312	4	1.23325	1	1.7	0.000592419
	SAOUHSC_01134					0.500017	3	-1.09421	1	-1.03843	1	3	1.08767	1	-1.35326	0.0625084
	SAOUHSC_01137					0.284336	5	1.2789	0.457674	1.2406	0.0779681	7	-1.43682	0.689564	-1.13765	0.26563
	SAOUHSC_01138					0.784664	5	1.07934	1	-1.01753	1	6	-1.05244	1	1.15444	0.379084
MraW	SAOUHSC_01143					0.701785	10	-1.00401	1	-1.00637	1	14	1.03331	1	1.13189	0.242559
FtsL	SAOUHSC_01144		region 5 prime (RBS not likely): 3 observations			0.276033	4	-1.11413	1	-1.1714	0.483911	4	-1.04594	1	1.44014	0.0119971
Pbp1	SAOUHSC_01145		region 3 prime upstream (RBS likely): 1 observations			0.967092	18	1.02209	1	-1.01505	1	19	-1.00841	1	1.06194	0.874725
MurD	SAOUHSC_01147					0.451653	13	1.04555	1	1.00706	1	17	1.00629	1	1.21066	0.0416122
DivIB	SAOUHSC_01148		region 3 prime upstream (RBS likely): 1 observations			0.640636	8	-1.10926	1	-1.09738	1	11	1.01908	1	1.15953	0.16844
FtsA	SAOUHSC_01149					1	16	1.00856	1	-1.00917	1	17	1.1205	1	1.08693	1
FtsZ	SAOUHSC_01150					1	20	-1.03006	1	-1.09686	1	24	1.035	1	1.05936	1
	SAOUHSC_01153					0.414405	5	1.00329	1	-1.19998	0.0322675	8	1.3033	1	1.11914	0.913977
SepF	SAOUHSC_01154					0.520297	4	1.24126	0.0981244	1.09053	0.840398	5	1.01971	1	1.08894	0.888672
	SAOUHSC_01156					1	2	1.09041	1	1.12009	1	3	1.00524	1	-1.04861	1
	SAOUHSC_01158					0.734016	9	1.01992	1	-1.19178	0.467709	9	1.06186	1	1.20099	0.62065
IleS	SAOUHSC_01159					0.162792	37	-1.05864	1	-1.06201	1	39	1.05584	1	1.17858	0.000702308
	SAOUHSC_01160					0.974694	2	1.02059	1	1.09315	0.917603	2	-1.0691	1	1.05189	0.983602
	SAOUHSC_01163					0.915575	15	-1.04552	1	1.10357	0.702709	13	1.17571	1	1.05035	1
PyrR	SAOUHSC_01164					1	12	-1.01351	1	-1.09677	1	11	1.14999	1	-1.02689	1
PyrP	SAOUHSC_01165					0.833488	2	-1.15431	1	1.30748	0.482611	3	-1.01811	1	1.02686	1
PyrB	SAOUHSC_01166					0.773182	10	-1.15517	0.357377	1.04288	1	11	-1.03661	1	-1.03862	1
PyrC	SAOUHSC_01168					0.724328	9	-1.16071	0.385753	1.09059	0.713564	12	1.08165	1	1.05987	1
CarA	SAOUHSC_01169					0.0109787	14	-1.07311	1	1.32404	1.47493e-08	14	-1.10495	1	-1.07762	0.984986
CarB	SAOUHSC_01170					0.00407059	38	-1.20166	0.00717581	1.2142	3.82612e-08	42	-1.04737	1	-1.05163	1
PyrF	SAOUHSC_01171					0.838435	10	-1.08024	1	1.12386	0.49417	14	1.19791	1	1.03763	1
PyrE	SAOUHSC_01172					0.824625	6	-1.31275	0.46241	1.04724	1	8	1.12397	1	-1.00378	1
	SAOUHSC_01174					0.654714	4	-1.29934	1	-1.31189	0.212256	3	1.477	0.865657	1.02825	1
RqcH	SAOUHSC_01175					0.896782	15	-1.0441	1	1.05717	1	27	1.01452	1	1.1161	0.646765
Gmk	SAOUHSC_01176		region 5 prime (RBS likely): 4 observations			0.497483	4	1.09254	1	1.02407	1	7	1.63961	0.527481	1.15548	0.116119
RpoZ	SAOUHSC_01177					0.303483	5	1.10884	1	-1.18458	0.596263	5	1.1567	1	1.31157	0.0142265
CoaBC	SAOUHSC_01178					1	14	-1.04843	1	1.03511	1	17	1.00654	1	-1.02915	1
PriA	SAOUHSC_01179					0.826941	16	1.19334	1	1.12447	0.676129	19	1.00983	1	1.11765	0.691622
Fmt	SAOUHSC_01183					0.123052	15	-1.09965	0.643564	-1.04835	1	14	-1.0233	1	1.28645	0.000356255
Sun	SAOUHSC_01184					0.175722	7	-1.00256	1	1.01657	1	11	1.04264	1	1.29157	0.000953468
RlmN	SAOUHSC_01185					0.650985	4	1.20076	0.841011	-1.67959	0.622254	11	-1.00449	1	1.16051	0.343175
Stp1	SAOUHSC_01186					0.640636	5	-1.11784	1	-1.0851	1	7	1.22688	1	1.18525	0.16844
PknB	SAOUHSC_01187					0.0874469	20	1.00339	1	1.04916	1	22	-1.00926	1	1.32115	5.8476e-05
CfxE	SAOUHSC_01189					0.523393	3	-1.02583	1	-1.30252	0.169289	4	1.39965	0.926823	1.22805	0.478286
ThiN	SAOUHSC_01190					0.664819	2	1.01094	1	-1.18145	0.494332	4	1.02362	1	1.2397	0.395181
RpmB	SAOUHSC_01191				negative regulation	0.441926	4	-1.08246	1	1.03954	1	3	-1.46386	0.955418	-67.8339	0.0399212
	SAOUHSC_01192					0.299001	5	-1.06636	1	-1.10091	0.491916	5	1.05253	1	1.29192	0.016248
FakA	SAOUHSC_01193		region 3 prime upstream (RBS likely): 1 observations			0.640636	19	-1.03274	1	-1.06682	1	22	-1.05808	1	1.14213	0.16844
RecG	SAOUHSC_01194					1	8	-1.06898	1	1.04895	1	8	-1.0953	1	-1.05379	1
PlsX	SAOUHSC_01197					0.51463	13	-1.04824	1	-1.0747	1	15	1.21369	1	1.1862	0.0701421
FabD	SAOUHSC_01198					0.614716	9	1.03252	1	1.07787	0.932942	12	1.11513	1	1.21376	0.153053
FabG	SAOUHSC_01199		region 3 prime upstream (RBS likely): 3 observations			0.249263	15	-1.19161	0.109449	-1.01567	1	15	1.13968	1	1.19884	0.0352712
AcpP	SAOUHSC_01201				negative regulation	0.120903	7	1.09193	1	1.35507	0.228549	6	1.01721	1	-2.84267	0.000934898
Rnc	SAOUHSC_01203					1	3	1.08557	1	1.0814	1	5	-1.02294	1	1.04132	1
Smc	SAOUHSC_01204					1	32	-1.02193	1	1.07033	1	43	-1.07738	1	-1.00559	1
FtsY	SAOUHSC_01205					0.676908	12	1.00116	1	1.12394	0.845514	14	-1.01231	1	1.24425	0.248312
	SAOUHSC_01206		region 3 prime upstream (RBS likely): 1 observations			0.789294	3	-1.18339	1	-1.10413	0.928949	4	-1.06552	1	1.187	0.417795
Ffh	SAOUHSC_01207					0.96335	20	-1.08342	0.866455	1.03477	1	17	1.0369	1	1.07689	0.994007
RpsP	SAOUHSC_01208					0.766829	5	1.00347	1	1.02792	1	5	1.09787	1	1.16174	0.345775
RimM	SAOUHSC_01209					0.64446	2	-1.13659	1	-1.11341	0.842267	4	1.18933	1	1.23347	0.204802
TrmD	SAOUHSC_01210					0.819786	2	-1.04339	1	1.0511	1	3	1.43454	0.994377	1.15988	0.454205
RplS	SAOUHSC_01211					0.98539	8	-1.09787	0.942827	-1.01698	1	9	-1.00306	1	-1.023	1
RbgA	SAOUHSC_01214					0.294826	8	-1.09583	1	-1.16865	0.132893	8	1.12769	1	1.26235	0.0568545
SucC	SAOUHSC_01216					0.086964	23	-1.10611	0.57958	-1.14396	0.0350377	26	1.05317	1	1.28067	0.00281649
SucD	SAOUHSC_01218					0.043951	12	-1.05588	1	-1.2245	0.0115894	12	1.07764	1	1.33086	0.00032197
LytN	SAOUHSC_01219			positive regulation	positive regulation	0.119715	3	-1.38992	1	-2.19863	0.0117405	4	-1.87018	0.520876	1.59169	0.0335869
TopA	SAOUHSC_01222					0.636267	19	1.04661	1	1.2106	0.163892	24	-1.05025	1	1.03544	1
Gid	SAOUHSC_01223					0.159593	18	-1.06559	1	1.07585	1	24	1.04613	1	1.18653	0.000648718
HslV	SAOUHSC_01225					0.967592	3	-1.0627	1	-1.04861	1	4	1.01053	1	1.16777	0.876535
HslU	SAOUHSC_01226					0.0110863	13	-1.06121	1	-1.0387	1	17	-1.0055	1	1.47815	1.51061e-08
CodY	SAOUHSC_01228				positive regulation	0.00749676	17	-1.08206	1	-1.07584	1	17	1.11578	1	1.56752	3.1586e-09
RpsB	SAOUHSC_01232					0.784664	15	1.02307	1	1.04755	1	18	1.06109	1	1.11834	0.379084
Tsf	SAOUHSC_01234					0.170919	30	-1.00589	1	-1.11511	0.34174	31	1.08465	1	1.21143	0.00249725
PyrH	SAOUHSC_01235					0.645869	9	-1.12093	0.387621	-1.02382	1	8	1.04645	1	1.14082	0.448923
Frr	SAOUHSC_01236					0.40155	16	1.04882	1	-1.21263	0.158649	11	1.45895	0.463539	1.19735	0.353537
UppS	SAOUHSC_01237					0.658092	8	-1.19489	0.187562	-1.09252	1	7	-1.03805	1	1.07544	1
RasP	SAOUHSC_01239					0.920605	7	-1.06758	1	-1.07329	0.917603	7	1.09157	1	1.13126	0.782779
ProS	SAOUHSC_01240					0.115982	26	-1.07008	1	-1.07943	1	35	1.1436	1	1.206	0.000180952
PolC	SAOUHSC_01241					0.766619	25	-1.03551	1	1.08679	0.345396	37	-1.04124	1	1.10563	1
RimP	SAOUHSC_01242					0.171529	3	-1.10738	1	-1.26604	0.0200996	6	1.26617	1	1.28883	0.043069
NusA	SAOUHSC_01243					0.0558462	13	-1.03556	1	-1.09908	1	21	1.05763	1	1.31688	9.72691e-06
RnpM	SAOUHSC_01244					0.376167	3	1.07265	1	-1.0118	1	3	1.09878	1	1.35033	0.0200226
RplGA	SAOUHSC_01245					0.476537	4	1.01832	1	-1.01118	1	5	1.10187	1	1.19186	0.0515689
InfB	SAOUHSC_01246					0.143848	32	1.01812	1	1.00256	1	32	-1.02915	1	1.22612	0.000428166
RbfA	SAOUHSC_01247					0.91453	8	-1.08667	0.699508	1.02213	1	9	1.1227	1	-1.02802	1
TruB	SAOUHSC_01248					0.332647	13	-1.18479	0.104222	-1.0551	1	15	1.09437	1	1.16525	0.117482
RibC	SAOUHSC_01249					0.662553	12	-1.04398	1	1.03469	1	12	1.2424	1	1.16891	0.1927
PnpA	SAOUHSC_01251					1	37	-1.06952	1	-1.04582	1	43	-1.01011	1	1.07647	1
RnjB	SAOUHSC_01252					0.52949	21	-1.09221	1	-1.02437	1	24	1.03288	1	1.15233	0.0786017
SpoIIIE	SAOUHSC_01253					0.984697	16	-1.00395	1	-1.00138	1	19	-1.03722	1	1.10539	0.940178
	SAOUHSC_01254					0.79963	6	-1.04443	1	-1.19215	0.810604	8	1.05431	1	1.14075	0.504369
	SAOUHSC_01255					0.0563255	11	-1.08077	1	-1.15568	0.197813	16	1.03524	1	1.25472	5.08821e-05
	SAOUHSC_01256		region 3 prime upstream (RBS likely): 1 observations			0.519395	13	-1.0442	1	-1.09319	0.515516	13	1.03666	1	1.1212	0.141172
	SAOUHSC_01258					0.834799	2	-1.80779	1	-2.64978	0.505554	4	-1.09754	1	-1.08978	0.960641
PgsA	SAOUHSC_01260					0.63152	2	-1.10756	1	-1.16445	0.920686	3	1.19043	1	1.20338	0.172757
CinA	SAOUHSC_01261					0.000466515	19	1.04881	1	1.26397	2.04229e-09	19	-1.31715	0.535161	-1.27909	4.33373e-05
RecA	SAOUHSC_01262					0.0233634	15	1.12113	0.674422	-1.07368	1	16	-1.05957	1	-1.35178	4.4179e-07
Rny	SAOUHSC_01263					0.892297	17	-1.05599	1	1.01827	1	21	-1.00253	1	-1.13478	0.633924
	SAOUHSC_01264				negative regulation	0.1763	6	1.18018	1	-1.08271	1	4	1.49557	1	-1.57006	0.000966069
	SAOUHSC_01265		region 5 prime (RBS likely): 4 observations			0.351225	12	-1.09578	1	1.0138	1	11	1.1628	1	1.22916	0.0152175
	SAOUHSC_01266					0.700481	12	-1.02512	1	1.09997	0.906372	10	-1.19957	1	1.19221	0.26563
	SAOUHSC_01267					0.600568	7	1.22671	0.528461	1.06572	0.998834	7	1.00618	1	1.13339	0.246458
	SAOUHSC_01268					0.992273	2	1.24641	1	-1.05241	1	4	1.40741	1	-1.09255	0.969447
MiaB	SAOUHSC_01269	negative regulation	region 5 prime (RBS likely): 4 observations; region 3 prime upstream (RBS likely): 1 observations	negative regulation	negative regulation	1.78994e-06	4	2.26385	0.000270218	2.25434	0.00143164	20	-2.07598	0.000664116	-2.03786	3.99543e-14
	SAOUHSC_01270					0.253085	2	-1.02577	1	1.59525	0.217761	3	-1.97278	0.522864	-1.42839	0.0360327
MutS	SAOUHSC_01272					0.0541645	11	-1.10279	1	-1.01386	1	22	1.10012	1	1.26278	8.60713e-06
MutL	SAOUHSC_01273		region 5 prime (RBS not likely): 1 observations			0.127572	9	-1.05107	1	1.11825	1	10	1.20728	1	1.45055	0.000264863
GlpP	SAOUHSC_01274				positive regulation	0.117823	4	-1.24698	0.963137	-1.12545	1	7	1.15487	1	1.68922	0.000200096
GlpF	SAOUHSC_01275					0.871614	3	1.11494	1	-1.14799	0.670977	2	1.43058	1	1.09267	0.860179
GlpK	SAOUHSC_01276					0.245458	16	-1.07204	1	-1.08435	0.964902	20	1.09297	1	1.17789	0.00376208
GlpD	SAOUHSC_01278					0.832477	30	1.04002	1	1.04165	1	31	-1.01424	1	1.11887	0.480274
	SAOUHSC_01279					0.910371	4	-1.13359	0.686869	-1.00646	1	7	1.13803	1	-1.03452	1
MiaA	SAOUHSC_01280					0.869938	4	-1.05464	1	1.27657	0.572734	2	1.41654	1	-1.27856	1
BsaA	SAOUHSC_01282					0.493326	3	1.14071	1	-1.0587	1	4	1.01593	1	1.24155	0.0592292
HflX	SAOUHSC_01283					0.701785	4	1.10833	1	1.03889	1	8	1.05648	1	1.1627	0.242559
	SAOUHSC_01284					0.333768	8	-1.0127	1	1.08214	0.78933	13	1.04284	1	1.19297	0.0157224
GlnA	SAOUHSC_01287					0.963311	25	-1.05981	1	1.02236	1	24	1.24929	0.861126	-1.0445	1
	SAOUHSC_01292				positive regulation	0.0557535	3	-1.20283	0.0684088	-1.23535	0.158649	4	2.10826	0.426348	1.65573	0.00208821
	SAOUHSC_01307				negative regulation	0.070005	2	1.11485	1	1.14611	1	5	-2.51533	0.153951	-1.8488	0.000156004
	SAOUHSC_1307a					0.45196	3	1.17381	0.940727	1.12228	0.82933	3	-1.25489	1	-1.26098	0.0534823
Cls1	SAOUHSC_01310					1	8	-1.00975	1	-1.0567	1	12	1.00545	1	1.00793	1
	SAOUHSC_01314					0.11818	2	-1.10244	1	1.20738	1	5	-1.00022	1	1.4335	0.000195063
Nuc2	SAOUHSC_01316					0.75205	2	-1.08347	1	1.10792	0.9048	2	1.02041	1	1.19475	0.353537
	SAOUHSC_01317					0.420081	10	-1.1436	0.563542	1.04105	1	13	1.2431	1	1.18727	0.0552595
Hom	SAOUHSC_01320					0.929922	16	1.08521	1	-1.17725	0.7478	17	-1.0783	1	-1.00568	1
ThrC	SAOUHSC_01321		region 5 prime (RBS not likely): 4 observations			0.00109078	11	1.0424	1	-1.30577	0.000287931	13	-1.09338	1	1.48599	4.91654e-09
ThrB	SAOUHSC_01322					0.306161	4	1.14827	1	-1.18175	1	3	1.02961	1	1.40343	0.00878617
	SAOUHSC_01323					0.123204	11	-1.02991	1	-1.12093	0.936697	11	1.09047	1	1.29887	0.000245982
	SAOUHSC_01324					0.414138	8	-1.12927	1	-1.12403	0.771718	6	1.29862	1	1.3407	0.0381173
	SAOUHSC_01326		region 5 prime (RBS likely): 4 observations			0.472837	4	1.08966	1	1.01007	1	4	-1.01275	1	1.26169	0.0499856
KatA	SAOUHSC_01327	negative regulation	region 5 prime (RBS not likely): 2 observations	negative regulation	negative regulation	1.59128e-17	21	1.45216	1.42197e-09	2.94925	2.85069e-31	27	-1.6786	0.00189839	-2.7775	8.33232e-26
GuaC	SAOUHSC_01330					0.25392	11	-1.10815	1	1.24604	0.01351	14	-1.09532	1	-1.1208	0.307703
	SAOUHSC_01332					1	5	-1.02521	1	-1.04723	1	4	1.08144	1	-1.01139	1
LexA	SAOUHSC_01333		region 5 prime (RBS likely): 2 observations			0.331995	2	1.02131	1	-1.11276	0.936606	2	1.02765	1	1.49031	0.0129709
	SAOUHSC_01336					0.355889	6	-1.05511	1	1.03303	1	6	-1.09784	1	1.3649	0.016042
Tkt	SAOUHSC_01337				positive regulation	7.73356e-06	35	1.02359	1	-1.08343	1	39	1.03644	1	1.52209	3.57699e-21
	SAOUHSC_01338					0.810609	7	-1.17167	0.431763	-1.01182	1	7	1.06645	1	-1.00907	1
SbcD	SAOUHSC_01341					0.912367	6	1.21106	0.987296	1.00144	1	10	1.10946	1	1.09151	0.70183
SbcC	SAOUHSC_01343					0.611007	10	-1.10089	0.85344	-1.15049	0.16331	27	1.10332	1	-1.00715	1
	SAOUHSC_1342a					0.82261	2	-1.09461	1	-1.34256	0.457906	2	-1.18435	1	2.17803	1
OpuD1	SAOUHSC_01346					0.575546	7	-1.11605	0.942827	-1.1518	0.361703	7	1.02877	1	1.12328	0.321763
CitB	SAOUHSC_01347	negative regulation	region 5 prime (RBS likely): 4 observations	negative regulation	negative regulation	8.47378e-39	29	2.47798	3.89133e-39	4.853	4.57487e-50	44	-3.5019	4.22359e-16	-4.56688	6.85727e-50
	SAOUHSC_01348					0.995131	7	-1.00258	1	-1.0712	1	8	-1.16381	1	1.07508	0.980666
	SAOUHSC_01349					0.940204	3	1.07144	1	1.02962	1	4	-1.09059	1	-1.0996	0.781428
ParE	SAOUHSC_01351					0.979067	21	1.03386	1	1.07195	0.918861	30	1.03001	1	1.027	1
ParC	SAOUHSC_01352		region 5 prime (RBS likely): 2 observations; region 3 prime upstream (RBS likely): 2 observations			0.965469	26	1.07802	1	1.09673	0.868867	37	-1.01491	1	1.04995	1
AlsT	SAOUHSC_01354					0.819281	7	1.08351	0.769713	-1.02691	1	6	1.14134	1	1.1444	0.585331
GlcT	SAOUHSC_01356					0.464848	3	-1.0393	1	-1.08063	0.957242	7	1.05228	1	1.15631	0.0487776
CozEb	SAOUHSC_01358					1	3	-1.08113	1	-1.00062	1	5	-1.03031	1	1.0098	1
MprF	SAOUHSC_01359					0.353948	7	-1.17683	0.130836	-1.18961	0.123739	10	1.2197	1	1.06993	0.969447
MsrA2	SAOUHSC_01360					0.222821	4	-1.01096	1	-1.20049	0.0524883	5	1.02347	1	1.18988	0.0469639
MsrR	SAOUHSC_01361					0.49628	7	-1.08242	1	1.05206	1	8	1.25467	1	1.28892	0.0606606
TyrA	SAOUHSC_01364					0.830142	2	-1.09847	1	1.01213	1	2	1.12461	1	1.46242	0.474908
	SAOUHSC_01365		region 5 prime (RBS likely): 2 observations			0.537127	10	-1.02002	1	1.20955	0.172133	8	1.08387	1	-1.12973	0.483553
TrpE	SAOUHSC_01366					0.389655	2	1.06648	1	-1.02655	1	6	-1.11419	1	1.27527	0.0230526
FemA	SAOUHSC_01373					0.758748	18	-1.06772	1	1.06522	1	22	1.07557	1	1.13989	0.331428
FemB	SAOUHSC_01374					0.781366	19	-1.08495	1	1.00563	1	19	1.18037	1	1.15289	0.372751
	SAOUHSC_01376					0.882979	3	1.01001	1	-1.0404	1	3	1.00798	1	1.20733	0.607858
	SAOUHSC_01383					0.354429	10	-1.10082	1	-1.21736	0.0157803	16	1.18902	1	1.03649	1
CvfB	SAOUHSC_01391					0.723417	13	-1.0192	1	1.06271	1	15	1.00009	1	1.1468	0.273877
	SAOUHSC_01392					0.903643	28	-1.07648	1	1.055	1	25	1.1234	1	1.12782	0.666787
Asd	SAOUHSC_01395					0.0176792	10	1.02602	1	-1.29857	0.00639636	13	-1.02831	1	1.36499	1.52728e-05
DapA	SAOUHSC_01396				positive regulation	0.0283047	12	1.06556	1	-1.17	0.0775036	9	-1.04375	1	1.54439	8.28153e-06
DapB	SAOUHSC_01397				positive regulation	0.15133	4	-1.28514	1	-1.21376	0.497689	6	-1.08093	1	1.52656	0.00105377
DapD	SAOUHSC_01398					0.419888	4	1.16785	1	1.15667	1	6	1.47954	0.753159	1.39464	0.0412713
DapI	SAOUHSC_01399					0.144942	7	-1.07376	1	-1.12037	0.447209	8	1.10194	1	1.26892	0.000986887
LysA	SAOUHSC_01401					0.0878986	14	-1.11842	0.869293	-1.074	0.74337	13	1.06028	1	1.27157	9.23754e-05
CspA	SAOUHSC_01403					0.475011	5	1.32047	0.387621	-1.15534	1	5	1.57214	0.666322	-1.48162	0.197116
AcyP	SAOUHSC_01406		region 5 prime (RBS not likely): 2 observations			0.930648	2	1.16182	1	-1.0788	0.983649	2	-1.06578	1	-1.65136	0.762608
	SAOUHSC_01408					0.0238901	19	-1.10016	1	-1.18045	0.00479456	20	1.05912	1	1.25419	6.794e-05
	SAOUHSC_01412					0.292133	9	-1.05158	1	-1.05083	1	14	1.03043	1	1.21858	0.00728321
	SAOUHSC_01413					0.369769	7	-1.10452	0.707224	-1.13617	0.182091	10	1.05346	1	1.17361	0.145169
	SAOUHSC_01414					0.824729	6	1.00197	1	1.06402	1	5	1.14088	1	1.14794	0.462642
	SAOUHSC_01415					0.0363912	9	-1.07989	1	-1.39456	0.000242279	9	1.34438	0.689564	1.42421	0.0104977
SucB	SAOUHSC_01416			negative regulation	negative regulation	1.86029e-09	19	1.83609	0.00650978	2.93489	2.25898e-20	19	-1.5908	0.0513627	-1.81694	1.58559e-12
SucA	SAOUHSC_01418	negative regulation	region 5 prime (RBS not likely): 2 observations	negative regulation	negative regulation	9.76972e-25	31	2.13532	6.057e-12	3.50518	4.03546e-51	41	-2.11112	6.60283e-08	-1.83113	5.64479e-28
ArlS	SAOUHSC_01419			positive regulation	positive regulation	0.0412	4	-1.07294	1	-1.59926	0.0138011	5	1.10908	1	1.71388	0.000208774
ArlR	SAOUHSC_01420			positive regulation	positive regulation	0.0179577	5	-1.24386	0.267494	-1.58096	0.000162326	5	1.03098	1	1.71489	0.002395
MurG	SAOUHSC_01424					0.109147	12	-1.02588	1	1.21217	0.038871	16	1.00398	1	1.20803	0.00365107
	SAOUHSC_01425					0.534554	4	1.20939	0.357377	1.04597	1	6	-1.10866	1	1.20909	0.228476
CtpA	SAOUHSC_01427					0.0518254	18	-1.27656	0.104142	-1.27188	0.000119614	22	1.03258	1	1.1242	0.57911
Crr	SAOUHSC_01430					0.21292	7	1.00278	1	-1.26707	0.159249	8	1.35106	0.730373	1.26253	0.0176702
MsrB	SAOUHSC_01431				positive regulation	0.0505604	4	1.07836	1	-1.365	0.065153	5	1.08756	1	1.5768	0.000100301
MsrA1	SAOUHSC_01432			positive regulation		0.00242479	10	-1.05785	1	-1.5848	1.39652e-06	11	1.05429	1	1.44955	2.47543e-05
FakB2	SAOUHSC_01433		region 5 prime (RBS likely): 2 observations; region 5 prime (RBS not likely): 1 observations			0.541364	8	1.21279	0.577398	1.07323	0.998411	10	-1.12912	1	1.17422	0.148996
DfrA	SAOUHSC_01434			negative regulation		0.188794	3	1.681	0.0254347	-1.08927	1	5	1.26468	1	1.30976	0.0499488
ThyA	SAOUHSC_01435					0.701785	10	1.15996	1	-1.0779	1	9	-1.00168	1	1.1776	0.242559
	SAOUHSC_01436			negative regulation		0.432809	4	1.7248	0.0350903	-1.08739	1	4	-1.08408	1	1.05674	1
CvfC	SAOUHSC_01437			negative regulation	negative regulation	9.84779e-11	10	5.67132	2.2766e-16	7.17223	7.17009e-15	6	-6.79443	0.00189839	-5.38288	3.03499e-08
	SAOUHSC_01438					0.529098	5	1.25709	0.444698	-1.21825	0.482405	6	1.08598	1	1.18998	0.365316
	SAOUHSC_01440					0.546414	2	-11.3589	0.302127	-22.3022	1	3	1.08518	1	1.17165	0.295052
RnhA	SAOUHSC_01443					0.93959	2	-1.2021	0.798467	1.00876	1	3	1.14943	1	1.06598	0.976106
	SAOUHSC_01454					0.390573	9	1.10779	0.972915	1.16529	0.026831	11	1.01391	1	1.08256	0.89145
DynA	SAOUHSC_01455					0.411356	28	-1.02572	1	1.13796	0.0291107	39	-1.09835	1	-1.10584	0.983602
	SAOUHSC_01456			negative regulation	negative regulation	6.07203e-06	6	11.2387	2.82292e-08	19.7946	7.72989e-09	4	-3.30282	0.117778	-3.91331	5.28933e-05
	SAOUHSC_01459				negative regulation	0.167291	3	1.0969	0.686869	1.2488	0.0856662	3	-1.09629	1	-1.57412	0.0133108
	SAOUHSC_01460					0.263623	13	-1.03384	1	1.0275	1	16	1.03192	1	1.21195	0.00482983
GpsB	SAOUHSC_01462					0.28817	8	-1.11562	1	-1.22739	0.0130357	7	1.33277	0.87894	1.11951	0.601869
Pbp2	SAOUHSC_01467					0.0145789	36	1.00827	1	-1.01412	1	36	1.05832	1	1.24974	4.51751e-08
DnaD	SAOUHSC_01470		region 5 prime (RBS likely): 2 observations			0.932072	2	-1.62734	0.851477	-1.03884	1	4	1.01691	1	-1.08706	0.886389
AsnC	SAOUHSC_01471					0.0743614	16	-1.12665	0.457279	-1.10285	0.588771	16	1.04954	1	1.25787	0.00011357
DinG	SAOUHSC_01472					0.0338957	23	-1.18246	0.244747	-1.03206	1	29	1.12059	1	1.27966	5.39335e-06
BirA	SAOUHSC_01473					0.33013	9	-1.14751	1	-1.05878	1	10	1.06315	1	1.26568	0.0118779
PapS	SAOUHSC_01474					0.704756	7	-1.01779	1	1.08926	0.845116	6	1.19066	1	1.18727	0.291904
BshA	SAOUHSC_01475					0.633662	10	-1.09885	1	1.0322	1	11	1.04231	1	1.16894	0.161225
	SAOUHSC_01476					0.798913	4	-1.02745	1	-1.43603	0.4438	2	1.20824	1	1.06909	0.917931
	SAOUHSC_01477				negative regulation	0.125526	3	1.04463	1	1.14731	0.235604	4	-1.13834	1	-1.60866	0.00105377
	SAOUHSC_01480					0.441555	4	1.02348	1	-1.09262	1	10	1.29127	1	1.31438	0.0380136
AroA	SAOUHSC_01481					0.44501	7	-1.05693	1	-1.07917	0.901723	10	1.06721	1	1.24513	0.0434917
AroB	SAOUHSC_01482					0.262266	6	-1.0729	1	-1.04975	1	7	1.16691	1	1.33613	0.00473119
AroC	SAOUHSC_01483					0.60376	11	-1.01541	1	-1.0787	1	18	1.0146	1	1.12925	0.13288
Ndk	SAOUHSC_01485					0.289804	3	1.38633	1	1.27787	0.228549	5	-1.48332	0.670495	-1.25917	0.0460302
UbiE	SAOUHSC_01487					0.83837	6	-1.151	1	1.02016	1	7	1.15752	1	1.10538	0.494018
	SAOUHSC_01488					0.715938	3	1.05413	1	1.13407	0.395076	3	-1.01933	1	1.10442	0.665001
Hup	SAOUHSC_01490					0.822438	11	1.03306	1	1.05258	1	13	1.04184	1	1.16516	0.457524
GpsA	SAOUHSC_01491		region 5 prime (RBS likely): 4 observations; region 3 prime upstream (RBS likely): 2 observations			0.994971	9	-1.126	1	-1.0573	1	9	1.25231	1	1.07188	0.980036
EngA	SAOUHSC_01492					0.252974	13	1.00282	1	-1.04456	1	18	1.12089	1	1.24292	0.00409545
RpsA	SAOUHSC_01493					0.0318189	32	1.00816	1	-1.14777	0.18762	26	-1.13952	1	1.28912	5.46339e-06
Cmk	SAOUHSC_01496		region 5 prime (RBS not likely): 1 observations			1	11	1.06215	1	1.02575	1	14	1.1102	1	1.02119	1
AnsA	SAOUHSC_01497		region 5 prime (RBS not likely): 2 observations			0.735722	6	-1.04642	1	1.02449	1	7	1.05956	1	1.14854	0.292991
	SAOUHSC_01499					0.376167	9	-1.02003	1	1.01511	1	12	1.24283	1	1.24962	0.0200226
EbpS	SAOUHSC_01501		region 5 prime (RBS not likely): 2 observations			0.159971	15	-1.16878	0.28735	-1.25825	0.05731	17	1.02129	1	1.35682	0.039767
Fer	SAOUHSC_01504					0.783187	2	1.24306	0.972915	1.347	0.714672	2	1.25543	1	-1.15307	0.541103
	SAOUHSC_01514					0.131261	10	1.01288	1	1.17112	0.00479456	11	1.03442	1	1.15337	0.0619152
	SAOUHSC_01575					0.0185825	14	-1.06993	1	-1.04313	1	17	1.03762	1	1.42531	1.1924e-07
	SAOUHSC_01576					0.647159	6	-1.49093	0.390056	1.11187	0.449693	9	-1.05042	1	1.05981	1
	SAOUHSC_01577					0.667418	2	1.25808	0.878703	1.13979	0.4438	2	-1.03971	1	1.12604	0.508818
	SAOUHSC_01580					0.914019	7	-1.02117	1	-1.04068	1	6	1.00926	1	-1.08218	0.697945
	SAOUHSC_01584				positive regulation	0.142187	2	-1.39283	1	-1.11478	0.825276	4	1.33664	1	1.65813	0.000495272
SrrB	SAOUHSC_01585					0.505224	9	-1.06374	1	1.15124	0.065153	16	-1.01667	1	-1.02711	1
SrrA	SAOUHSC_01586					0.492615	10	1.20307	0.601801	1.26126	0.0978536	12	-1.06462	1	1.01402	1
RluB	SAOUHSC_01587					0.306363	9	-1.01042	1	1.02044	1	9	1.01232	1	1.2488	0.00880932
ScpB	SAOUHSC_01588					1	2	1.04193	1	1.51573	1	4	1.11426	1	-1.0253	1
ScpA	SAOUHSC_01589					0.995875	4	1.33672	1	1.0927	1	2	-1.13252	1	-1.0507	0.983602
XerD	SAOUHSC_01591					0.558047	3	-1.18572	0.351377	-1.10822	0.831505	5	1.06928	1	1.22745	0.33193
Fur	SAOUHSC_01592					0.952156	8	-1.02033	1	1.00551	1	10	1.09419	1	1.10878	0.821926
NudF	SAOUHSC_01593					0.854426	4	-1.14268	1	-1.01635	1	6	1.13792	1	-1.58816	0.532965
	SAOUHSC_01594		region 5 prime (RBS likely): 2 observations			0.721631	9	-1.00083	1	-1.01015	1	9	1.1862	1	1.11585	0.271182
ProC	SAOUHSC_01597		region 5 prime (RBS not likely): 2 observations			0.366749	10	-1.07031	1	-1.12597	0.290153	10	1.08858	1	-1.18051	0.0623517
Rnz	SAOUHSC_01598					0.751196	3	-1.0483	1	-1.04082	1	4	1.16484	1	1.19795	0.318429
Zwf	SAOUHSC_01599					0.853083	21	-1.02578	1	-1.06106	1	25	-1.03794	1	1.13749	0.529621
	SAOUHSC_01600					0.525501	3	-1.15942	1	1.37921	0.0762598	5	-1.12601	1	1.06904	1
MalA	SAOUHSC_01601				positive regulation	0.0161635	9	-1.19723	1	-1.15309	0.426302	14	1.98172	0.0391499	1.50929	4.08971e-06
MalR	SAOUHSC_01602					0.251982	2	1.25856	1	-1.00904	1	5	-5.46544	0.248131	1.30232	0.016248
	SAOUHSC_01604					0.154629	7	1.29064	0.459191	-1.3346	0.220018	7	1.67522	0.343619	1.22312	0.0164678
Gnd	SAOUHSC_01605					0.116911	29	1.10793	1	-1.04259	1	32	1.00098	1	1.1961	0.00018682
	SAOUHSC_01606		region 5 prime (RBS likely): 2 observations			0.85767	7	-1.02246	1	1.03886	1	10	-1.10898	1	1.18079	0.541103
	SAOUHSC_01610					0.557978	6	1.432	0.357377	-1.15537	0.917603	8	1.68174	0.295588	-1.0233	1
BmfBB	SAOUHSC_01611					0.40392	12	1.06405	1	1.01577	1	12	1.03469	1	1.2073	0.0266183
BfmBAB	SAOUHSC_01612					0.151872	13	1.03544	1	1.16014	0.0902888	15	1.02475	1	1.18546	0.00589223
BfmBAA	SAOUHSC_01613		region 5 prime (RBS not likely): 1 observations			0.235333	7	1.1364	0.168347	1.08488	1	8	1.16806	1	1.24132	0.018219
LpdA	SAOUHSC_01614					0.954535	9	1.02441	1	1.07732	1	8	1.02787	1	1.09451	0.83017
RecN	SAOUHSC_01615					0.226331	17	-1.03947	1	1.0324	1	30	1.05576	1	1.22591	0.00262407
ArgR	SAOUHSC_01617					0.913401	7	1.06375	1	-1.0028	1	8	1.02356	1	1.11011	0.696058
IspA	SAOUHSC_01618					0.364937	7	1.15232	0.976584	-1.17721	0.307192	9	1.06426	1	1.2128	0.0591227
XseA	SAOUHSC_01620					0.577105	10	1.09066	1	-1.00015	1	17	1.14912	1	1.13625	0.110923
NusB	SAOUHSC_01621					0.973754	6	-1.05417	1	1.10662	0.899078	8	1.07708	1	-1.0016	1
	SAOUHSC_01622					0.789794	2	1.01486	1	-1.2602	0.39478	3	1.15532	1	1.15861	0.985597
AccC	SAOUHSC_01623					0.620439	19	-1.05746	1	1.0566	1	20	1.05736	1	1.11399	0.148182
AccB	SAOUHSC_01624					0.844709	4	1.01718	1	1.15028	0.50913	6	1.11642	1	1.11925	1
Efp	SAOUHSC_01625					0.998498	7	1.04921	1	-1.03925	1	11	1.09836	1	1.14788	0.994007
PepQ2	SAOUHSC_01626					0.240724	18	-1.09904	1	-1.17692	0.316787	17	1.01484	1	1.18628	0.0106001
	SAOUHSC_01627					0.497898	5	-1.07362	1	-1.26443	0.258921	6	-1.02498	1	1.16486	0.237353
LipM	SAOUHSC_01629		region 5 prime (RBS likely): 2 observations			0.559272	6	-1.07991	1	-1.00008	1	10	1.22556	1	1.16246	0.0978346
	SAOUHSC_01630					0.864766	5	1.00928	1	1.04611	1	6	1.15456	1	1.14755	0.559236
GcvPB	SAOUHSC_01632			negative regulation		9.64252e-06	21	1.05744	1	1.77251	2.93967e-20	26	-1.21384	1	-1.13301	0.294078
GcvPA	SAOUHSC_01633			negative regulation		8.33613e-05	15	1.00019	1	1.77023	1.20073e-15	20	-1.07426	1	-1.18499	0.0402172
GcvT	SAOUHSC_01634			negative regulation		1.99206e-07	16	1.1423	1	2.13377	2.25898e-20	18	-1.26098	0.940065	-1.41296	7.41548e-08
	SAOUHSC_01644					0.646356	5	-1.03217	1	-1.00255	1	7	-1.09123	1	1.18032	0.174537
	SAOUHSC_01645				negative regulation	0.353875	3	-1.0772	1	1.0093	1	5	-1.34555	1	-13.5554	0.015682
Glk	SAOUHSC_01646					0.241452	11	1.00349	1	-1.04497	1	12	1.22277	1	1.33013	0.00339878
	SAOUHSC_01649					0.117938	4	-1.28317	0.298234	-1.05055	1	8	1.10213	1	1.34112	0.000648718
	SAOUHSC_01650					0.546212	4	-1.36498	0.444913	-1.23316	0.361703	4	-1.1774	1	-1.18334	0.553117
Pbp3	SAOUHSC_01652					0.944771	32	-1.02906	1	1.03437	1	29	1.00776	1	1.08799	0.796721
SodA	SAOUHSC_01653					0.302417	11	-1.00238	1	-1.17996	0.158649	10	-1.00353	1	1.3021	0.0527218
Zur	SAOUHSC_01655					0.834805	4	1.03724	1	-1.09518	1	3	1.28511	1	1.09952	0.485668
ZnuC	SAOUHSC_01657					0.661731	5	-1.08856	1	-1.0384	1	5	-1.02881	1	1.1631	0.191746
Nfo	SAOUHSC_01658					0.519549	12	-1.01984	1	1.11351	0.467709	12	-1.07869	1	1.17837	0.155787
CshB	SAOUHSC_01659					0.130712	15	-1.02655	1	1.03954	1	13	1.14292	1	1.29392	0.000291919
TrmK	SAOUHSC_01661					0.693163	2	1.06718	1	-1.07096	1	3	1.10032	1	1.13741	0.230857
SigA	SAOUHSC_01662					0.402028	15	-1.05211	1	-1.05033	1	16	1.0927	1	1.22417	0.0261232
DnaG	SAOUHSC_01663					0.995887	6	1.07651	1	1.07865	0.983649	9	-1.16255	1	1.05092	1
	SAOUHSC_01664					0.525291	11	-1.08263	1	-1.0541	1	12	1.20537	1	1.22559	0.0761378
GlyS	SAOUHSC_01666					0.0083248	30	-1.02256	1	-1.19941	0.000259358	32	1.09137	1	1.26499	1.8518e-05
Era	SAOUHSC_01668					0.222686	10	-1.19039	0.351377	-1.08219	0.75083	12	1.08841	1	1.21154	0.00932095
Cdd	SAOUHSC_01670					0.290643	2	1.19463	1	-1.26282	0.121954	3	1.10298	1	1.71331	0.0585116
YbeY	SAOUHSC_01672					0.263655	5	-1.03057	1	-1.1102	0.810604	4	1.05734	1	1.30892	0.00596123
PhoH	SAOUHSC_01673					0.646891	9	-1.11541	1	-1.01049	1	9	1.02434	1	1.1811	0.175116
	SAOUHSC_01675					0.349878	8	-1.08082	1	-1.25778	0.0990317	9	1.15602	1	1.21549	0.151318
	SAOUHSC_01676					0.138115	18	-1.21162	0.947083	-1.17324	0.0100764	16	1.18055	1	1.18383	0.0381306
RpsU	SAOUHSC_01678					0.748426	7	1.08086	1	1.09731	0.313758	5	-1.09546	1	1.02908	1
MtaB	SAOUHSC_01679					0.391557	2	1.85744	0.101205	1.00702	1	3	-2.0046	0.520876	-1.44667	0.445907
RsmE	SAOUHSC_01680					0.88901	4	1.17171	0.857552	1.055	1	5	-1.08065	1	1.08446	0.728394
PrmA	SAOUHSC_01681					0.760007	5	1.05361	1	1.14627	0.333633	6	-1.06762	1	1.00652	1
DnaJ	SAOUHSC_01682					0.911641	11	1.11425	1	1.00974	1	14	1.04069	1	1.08816	0.69071
DnaK	SAOUHSC_01683					1	53	1.08727	1	-1.06576	1	51	1.02949	1	1.02144	1
GrpE	SAOUHSC_01684					0.281922	13	1.60446	0.445994	-1.45578	0.263766	10	1.19332	1	1.17936	0.0536992
HrcA	SAOUHSC_01685					0.659374	3	1.598	0.28735	-1.17578	1	6	1.44681	0.689564	1.08259	0.953985
LepA	SAOUHSC_01688		region 5 prime (RBS likely): 2 observations			0.162433	18	1.09372	0.605013	1.20666	0.00115062	23	-1.11705	1	1.02701	1
RpsT	SAOUHSC_01689					0.854426	4	-1.10465	1	-1.07008	1	4	-1.79462	1	-4.7019	0.532965
HolA	SAOUHSC_01690					0.697607	5	-1.0062	1	-1.02773	1	8	1.12228	1	1.15011	0.236833
ComEB	SAOUHSC_01692					0.330519	4	-1.31786	0.917044	1.02236	1	6	1.12875	1	1.31419	0.0130136
RsfS	SAOUHSC_01695					0.994969	8	1.01331	1	1.02126	1	6	1.02601	1	1.0677	0.980026
	SAOUHSC_01696					1	6	-1.04638	1	1.05241	1	8	1.01109	1	1.01698	1
NadD	SAOUHSC_01697					1	2	-1.08379	1	1.09446	1	2	4.04832	1	-1.11383	1
	SAOUHSC_01698					0.352375	5	1.00243	1	1.02643	1	5	1.01416	1	1.27756	0.0154177
AroE	SAOUHSC_01699					0.894143	7	-1.04234	1	-1.00803	1	6	-1.10273	1	1.18443	0.639186
	SAOUHSC_01700		region 5 prime (RBS likely): 2 observations			0.924186	6	-1.009	1	-1.01899	1	5	-1.15808	1	1.08319	0.729521
	SAOUHSC_01701					0.321757	4	1.22517	1	1.20288	0.840398	7	1.34688	0.926823	-1.34586	0.0137603
MtnN	SAOUHSC_01702					0.916773	7	-1.11879	1	-1.0327	1	9	1.15838	1	1.13158	0.706394
	SAOUHSC_01706					0.494921	3	-1.3665	0.425411	-1.21882	0.141038	3	1.03552	1	1.01174	1
PxpA	SAOUHSC_01708			negative regulation		0.228547	5	1.40074	0.896835	1.5039	0.00351436	7	-1.43603	0.865657	1.07189	1
	SAOUHSC_01709					0.275291	4	1.20162	1	1.4651	0.348069	7	-1.21449	1	-1.25489	0.0165007
	SAOUHSC_01710					0.133347	3	1.23065	0.517382	1.43828	0.0103666	4	1.00582	1	-1.2665	0.0589507
	SAOUHSC_01711			negative regulation	negative regulation	0.00660146	2	7.59395	0.133482	3.04614	0.000114132	7	-1.1261	1	-1.69158	0.000124661
GreA	SAOUHSC_01714					0.211863	10	1.03127	1	-1.2866	0.551469	10	1.21433	1	1.28912	0.00365341
Udk	SAOUHSC_01715					1	9	-1.04807	1	-1.03599	1	13	1.14242	1	1.04647	1
	SAOUHSC_01716					0.742504	2	1.2224	1	-3.08027	0.845514	13	1.12136	1	-1.24445	0.35948
	SAOUHSC_01717					0.981743	3	1.03827	1	1.15148	0.928949	8	1.12769	1	-1.08104	1
	SAOUHSC_01718					0.868035	4	1.04818	1	1.05459	1	7	1.02704	1	1.09349	0.567741
	SAOUHSC_01720					0.992592	4	1.14975	0.970697	1.0217	1	2	-1.16693	1	-1.20366	1
AlaS	SAOUHSC_01722					1	36	-1.0695	1	1.00709	1	39	-1.00991	1	1.06175	1
RecD2	SAOUHSC_01723					0.283175	7	-1.0496	1	1.03632	1	14	1.16413	1	1.25901	0.00643011
	SAOUHSC_01724					0.363749	2	1.34377	0.639642	-1.03613	1	4	-1.12567	1	1.34521	0.0273696
MnmA	SAOUHSC_01726					0.172645	8	1.00679	1	-1.0329	1	13	1.31775	0.667064	1.34406	0.00133182
IscS	SAOUHSC_01727					0.403962	6	1.01497	1	-1.00672	1	9	-1.10762	1	1.2085	0.0266293
CsbD	SAOUHSC_01730			negative regulation		0.155932	7	1.55675	0.00614092	-1.19554	0.0962749	2	1.0738	1	-10.6135	1
CymR	SAOUHSC_01732					0.726496	5	1.19727	0.357377	1.11273	0.779483	5	-1.08634	1	1.05587	1
RarA	SAOUHSC_01734					0.83011	14	1.05707	1	1.03304	1	13	-1.15752	1	1.16585	0.474834
TcdA	SAOUHSC_01735					1	9	-1.03968	1	-1.12756	1	9	1.08548	1	1.0425	1
AspS	SAOUHSC_01737					0.789677	28	-1.08742	1	-1.02463	1	29	1.01889	1	1.12991	0.388864
HisS	SAOUHSC_01738					0.964291	15	-1.11726	0.893962	-1.04506	1	14	-1.0306	1	1.09552	0.967195
LytH	SAOUHSC_01739		region 5 prime (RBS not likely): 2 observations			0.182124	8	-1.11509	1	-1.07692	0.798248	9	1.13243	1	1.30076	0.00137825
Dtd	SAOUHSC_01741					0.779871	6	-1.0583	1	-1.12658	1	6	-1.14695	1	1.19787	0.369906
RelA	SAOUHSC_01742		region 5 prime (RBS not likely): 2 observations; region 5 prime (RBS likely): 2 observations			0.486197	20	-1.17358	0.0558793	-1.02919	1	27	-1.0191	1	-1.03569	1
Apt	SAOUHSC_01743					0.46055	8	1.05758	1	1.06914	1	9	1.0804	1	1.16479	0.0449892
RecJ	SAOUHSC_01744					1	6	-1.1016	1	-1.06052	1	13	1.12135	1	1.02325	1
SecDF	SAOUHSC_01746					0.670923	19	-1.04487	1	1.03943	1	20	1.11369	1	1.12563	0.202624
YajC	SAOUHSC_01747					0.966649	2	-1.13955	0.873123	-1.00511	1	2	-1.10649	1	1.02211	1
Tgt	SAOUHSC_01748					0.434629	8	-1.0546	1	1.12615	0.74337	11	1.14315	1	1.22923	0.0480031
QueA	SAOUHSC_01749					0.361782	6	-1.01448	1	1.14115	0.169289	11	1.04697	1	1.16409	0.101195
RuvB	SAOUHSC_01750					0.512592	3	-1.06067	1	1.19292	0.18266	5	1.04415	1	1.16348	0.377958
RuvA	SAOUHSC_01751					0.491351	4	-1.01738	1	1.03797	1	6	1.04088	1	1.25788	0.0582865
ThrR	SAOUHSC_01752					0.670238	3	-1.44978	0.96425	1.02288	1	5	1.16751	1	1.13512	0.20928
ObgE	SAOUHSC_01753					0.961577	18	-1.09849	1	-1.01453	1	20	1.08887	1	1.09167	0.854942
RpmA	SAOUHSC_01755					1	6	-1.07848	1	1.00929	1	6	1.13784	1	1.0142	1
RplU	SAOUHSC_01757					0.830156	10	-1.1292	0.474941	1.08232	1	12	1.12769	1	1.0866	1
MreC	SAOUHSC_01759					0.253222	13	-1.13717	0.474941	-1.03238	1	9	1.1814	1	1.28532	0.00865704
FolC	SAOUHSC_01766					0.569658	4	1.04983	1	1.25273	0.108877	10	1.26754	0.967215	-1.045	1
ValS	SAOUHSC_01767					1	36	-1.08229	1	1.04443	1	49	1.03792	1	1.06557	1
Tag	SAOUHSC_01768					0.991912	6	1.09768	1	1.10407	1	6	-1.12525	1	1.06296	0.968037
HemL	SAOUHSC_01771					0.0267593	13	-1.08428	1	-1.09482	0.633083	13	1.3414	0.604372	1.38282	1.3401e-06
HemB	SAOUHSC_01772					0.0205651	11	-1.0805	1	-1.16288	0.489652	18	1.40759	0.263927	1.26446	1.38406e-06
HemC	SAOUHSC_01774					0.00501881	9	-1.08128	0.976745	-1.18648	0.0575158	16	1.49995	0.161419	1.39483	6.99652e-08
HemA	SAOUHSC_01776	negative regulation	region 5 prime (RBS not likely): 2 observations	negative regulation	negative regulation	8.80171e-05	3	7.64466	5.95462e-06	16.8928	2.70021e-07	3	-2.43784	0.382685	-6.44181	9.75384e-05
EngB	SAOUHSC_01777					0.38932	5	1.47822	0.33549	1.16953	0.193692	6	-1.06241	1	1.12365	0.353537
ClpX	SAOUHSC_01778					0.957358	18	1.00958	1	1.07997	1	21	-1.00847	1	1.0734	0.840035
Tig	SAOUHSC_01779					0.293677	25	-1.00265	1	-1.14189	0.322669	25	1.14636	1	1.20563	0.0230526
	SAOUHSC_01781		region 3 prime upstream (RBS likely): 1 observations			0.378718	4	-1.03672	1	-1.03005	1	4	1.43003	0.99751	1.38114	0.0206227
	SAOUHSC_01782					0.936001	9	-1.0664	1	-1.03933	1	10	-1.05362	1	1.08616	0.767548
RplT	SAOUHSC_01784					1	6	-1.02848	1	1.06296	1	7	1.00509	1	1.08529	1
InfC	SAOUHSC_01786					0.907074	7	1.04011	1	1.10006	0.911758	7	-1.1509	1	1.08001	0.74249
LysP	SAOUHSC_01787					0.751459	5	-1.0841	0.940727	1.07361	1	6	-1.00472	1	1.14809	0.338968
ThrS	SAOUHSC_01788					0.0287355	34	1.18762	0.00170818	1.19719	0.000399152	33	-1.00225	1	1.04306	1
DnaI	SAOUHSC_01791					0.925701	6	1.03451	1	-1.06167	1	10	-1.02078	1	1.13487	0.734314
DnaB	SAOUHSC_01792					0.734127	2	-1.04903	1	1.06109	1	4	1.50212	1	1.2263	0.290458
NrdR	SAOUHSC_01793					0.682745	2	-3.48667	0.375382	-2.15956	0.578842	7	1.15686	1	1.00782	1
GapB	SAOUHSC_01794				positive regulation	0.00430425	12	-1.07929	1	1.01761	1	17	1.00287	1	1.7492	3.43234e-10
CoaE	SAOUHSC_01795			negative regulation		0.0427462	9	1.54988	1.40635e-05	1.02613	1	13	1.09198	1	1.26275	0.237409
MutM	SAOUHSC_01796					0.528291	8	1.06066	1	1.08789	0.665545	8	-1.09352	1	1.16024	0.117035
PolA	SAOUHSC_01797					1	35	1.06501	1	1.04699	1	45	-1.09282	1	1.05577	1
PhoR	SAOUHSC_01799					0.662813	6	-1.0163	1	-1.15269	0.50913	7	1.01354	1	1.10209	0.379084
PhoP	SAOUHSC_01800				positive regulation	0.112127	6	1.28562	1	-1.06474	1	6	1.16659	1	1.51721	0.000158065
CitC	SAOUHSC_01801					0.0771635	11	-1.08848	1	1.16507	0.177178	20	-1.12954	1	1.27597	0.000200096
CitZ	SAOUHSC_01802		region 5 prime (RBS not likely): 2 observations			0.760577	2	1.3941	0.990155	1.28904	0.611016	6	-1.12614	1	-1.17521	0.553117
AapA	SAOUHSC_01803					0.859827	2	1.21414	0.595647	-1.17521	0.917603	2	-1.02479	1	-1.02873	1
PykA	SAOUHSC_01806					0.000305496	36	1.02414	1	1.01067	1	39	1.06109	1	1.43293	8.71011e-15
PfkA	SAOUHSC_01807					0.278212	16	-1.02743	1	1.02265	1	16	1.10252	1	1.20947	0.00599105
AccA	SAOUHSC_01808					0.315238	13	1.0686	1	1.02737	1	14	1.08888	1	1.25764	0.00987543
AccD	SAOUHSC_01809					0.59165	14	-1.02755	1	1.03986	1	13	1.04156	1	1.14474	0.122535
	SAOUHSC_01810					0.444876	13	-1.02779	1	-1.051	1	22	1.10892	1	1.18252	0.0391703
DnaE	SAOUHSC_01811					0.609903	3	1.28767	0.350897	1.15947	0.394335	9	-1.10539	1	1.01951	1
Pde2	SAOUHSC_01812			negative regulation		0.0792719	5	1.5532	0.130944	1.98903	0.0120489	5	-1.36275	0.865657	-1.25612	0.0289134
	SAOUHSC_01813		region 5 prime (RBS not likely): 4 observations			1	6	-1.0499	1	1.0214	1	8	-1.09596	1	1.06817	1
UspA2	SAOUHSC_01814					0.231131	10	-1.01016	1	-1.08991	1	10	1.05812	1	1.31165	0.00285388
	SAOUHSC_01815					0.175722	6	-1.0172	1	1.01923	1	7	1.11413	1	1.41218	0.000953468
PepQ	SAOUHSC_01816		region 5 prime (RBS likely): 2 observations			1	8	-1.03995	1	-1.00791	1	9	1.16543	1	-1.02592	1
Ald2	SAOUHSC_01818					0.777232	18	-1.21246	0.542043	-1.00079	1	21	-1.0946	1	1.0969	0.673238
UspA1	SAOUHSC_01819		region 5 prime (RBS not likely): 2 observations			0.513906	11	-1.1267	1	-1.14653	0.727865	13	-1.10489	1	1.28612	0.0958263
AckA	SAOUHSC_01820					0.73219	25	1.002	1	1.03842	1	27	1.04506	1	1.15748	0.287405
	SAOUHSC_01821					0.916879	4	-1.14741	1	1.00413	1	9	1.21949	1	1.101	0.706723
Tpx	SAOUHSC_01822					0.267768	7	-1.05589	1	-1.1152	0.870916	9	1.14386	1	1.22949	0.00590285
ThiI	SAOUHSC_01824					0.440624	10	-1.13058	1	1.16981	0.037694	14	-1.01213	1	1.03534	1
NifZ	SAOUHSC_01825					1	5	-1.08478	1	1.00467	1	8	1.06605	1	1.06249	1
EzrA	SAOUHSC_01827					0.0178597	27	-1.00046	1	1.00203	1	32	1.05044	1	1.27299	1.0174e-07
	SAOUHSC_01828					0.331922	3	-1.17402	0.445994	-1.15181	0.373077	5	-1.05583	1	1.302	0.0729486
RpsD	SAOUHSC_01829					0.928628	14	-1.03982	1	-1.01293	1	16	1.18169	1	1.09172	0.743648
	SAOUHSC_01830					0.598868	2	-1.2869	0.88249	-1.45375	0.218588	2	-1.12198	1	1.22345	0.666787
	SAOUHSC_01831					0.53599	3	-1.145	1	-1.14183	0.484412	3	-1.88142	0.594722	1.13713	0.286482
	SAOUHSC_01832					0.0155174	8	1.17241	0.816101	-1.48566	3.5482e-06	4	-1.37029	1	1.32329	0.0200226
SerA	SAOUHSC_01833					0.0459583	8	1.11548	1	-1.25743	0.0132219	10	-1.44587	0.454276	1.25574	0.000742747
	SAOUHSC_01835			negative regulation		0.00890153	3	2.39913	0.000781844	2.74325	0.000111248	4	-2.14541	0.382101	-1.27207	0.188916
PtaA	SAOUHSC_01836					0.911665	4	-1.04208	1	1.02132	1	5	1.06723	1	-1.09097	0.690783
PlsC	SAOUHSC_01837					1	8	-1.12304	1	1.00782	1	7	1.06289	1	1.01078	1
HtrA1	SAOUHSC_01838					0.0592968	13	-1.23663	0.00745832	-1.14537	0.0220345	16	1.09525	1	1.18738	0.0752282
TyrS	SAOUHSC_01839					1	19	-1.11237	1	-1.00702	1	22	1.09887	1	1.00378	1
SgtA	SAOUHSC_01840					0.735611	2	1.26486	1	2.19098	0.378967	2	1.0743	1	-1.10587	0.772664
Fhs	SAOUHSC_01845					1	29	-1.03235	1	-1.01167	1	28	-1.20641	1	1.0781	1
AcsA	SAOUHSC_01846	negative regulation	region 5 prime (RBS likely): 4 observations	negative regulation	negative regulation	1.83692e-14	24	1.3103	1	2.16889	1.14389e-25	32	-1.64623	0.0827037	-2.3946	1.20351e-29
CcpA	SAOUHSC_01850					0.221087	13	1.02439	1	-1.00165	1	20	1.00583	1	1.2276	0.00238919
AroA2	SAOUHSC_01852					0.0915089	11	-1.10288	1	-1.11247	0.119832	12	1.05818	1	1.38067	0.000585166
	SAOUHSC_01854					1	29	1.11634	1	1.01934	1	30	-1.03664	1	1.09763	1
	SAOUHSC_01855					1	11	1.04453	1	1.05151	1	12	-1.15162	1	1.02446	1
MurC	SAOUHSC_01856		region 5 prime (RBS not likely): 1 observations			0.513782	12	1.04623	1	1.15433	0.0779681	17	-1.07434	1	1.09013	0.893716
FtsK	SAOUHSC_01857					0.0699822	24	1.00148	1	-1.02102	1	38	1.02078	1	1.25883	2.39856e-05
	SAOUHSC_01858					0.422239	10	-1.0809	1	1.01451	1	10	1.05989	1	1.20731	0.0317858
	SAOUHSC_01859					0.491743	8	1.04623	1	1.0076	1	10	1.06236	1	1.19021	0.0584727
	SAOUHSC_01860					0.207462	5	1.23626	0.348166	-1.1456	1	7	1.58215	0.426348	1.4323	0.0124797
	SAOUHSC_01861				positive regulation	0.0342996	8	-1.00299	1	-1.04078	1	10	-1.1057	1	1.51377	1.38406e-06
	SAOUHSC_01863					0.377483	3	-1.08325	1	1.14473	0.341109	4	1.17633	1	1.33114	0.0595243
Dat	SAOUHSC_01867					0.552534	16	-1.01885	1	-1.11557	0.307857	20	-1.03581	1	1.1313	0.302752
	SAOUHSC_01868					0.952909	23	-1.00083	1	-1.08118	0.997477	22	1.1061	1	1.0815	0.826613
	SAOUHSC_01869					1	15	1.13916	1	-1.01352	1	9	-1.21206	1	-1.06949	1
	SAOUHSC_01870					0.816581	4	1.1113	0.947083	1.1397	0.469472	8	-1.0872	1	1.03461	1
	SAOUHSC_01871					0.711658	4	-1.04422	1	1.02122	1	4	1.07948	1	1.16821	0.256498
	SAOUHSC_01872					0.539	3	-1.18516	0.401848	1.33122	0.267899	7	1.04117	1	1.07114	0.784014
	SAOUHSC_01874					0.830876	5	1.03719	1	1.14522	0.788247	3	1.20983	1	1.08362	0.604621
LeuS	SAOUHSC_01875					0.896892	26	-1.00356	1	-1.07177	1	32	1.0214	1	1.09199	0.647083
	SAOUHSC_01877		region 5 prime (RBS likely): 2 observations			0.96991	4	1.06314	1	1.21975	0.884964	4	-1.23745	1	1.02441	1
Rot	SAOUHSC_01879					0.452038	5	-1.32976	0.0917506	-1.14937	0.870916	6	1.4741	0.709443	1.1285	0.736541
	SAOUHSC_01882		region 5 prime (RBS likely): 5 observations; region 3 prime upstream (RBS likely): 3 observations			0.877122	9	1.27624	0.591889	1.10918	1	9	-1.10182	1	-1.05509	1
PutA	SAOUHSC_01884		region 5 prime (RBS not likely): 1 observations			0.168707	8	-1.02208	1	-1.14475	0.678162	14	-1.10363	1	1.3262	0.00119453
RibH	SAOUHSC_01886				negative regulation	0.0986327	4	-1.17115	1	-1.14341	0.609828	5	-1.24214	1	-2.17539	0.000155195
RibA	SAOUHSC_01887		region 3 prime upstream (RBS likely): 1 observations		negative regulation	0.0224243	7	-1.03369	1	1.20654	0.158649	10	1.00492	1	-1.8317	1.59383e-06
RibB	SAOUHSC_01888				negative regulation	0.106599	2	-1.02436	1	1.04817	1	4	-1.40171	1	-4.30179	0.000129126
RibD	SAOUHSC_01889				negative regulation	0.12681	4	1.01393	1	-1.08493	0.898824	3	-1.1185	1	-2.21347	0.000287704
	SAOUHSC_01890					0.444876	5	1.20159	1	1.02178	1	8	1.20772	1	1.19426	0.0391703
	SAOUHSC_01895					0.427255	15	-1.03617	1	1.02213	1	16	1.19811	1	1.16543	0.0333235
	SAOUHSC_01896					0.484432	3	1.19652	0.816101	1.25461	0.507951	3	1.07281	1	-1.43557	0.132851
Tal	SAOUHSC_01901					6.47036e-05	13	-1.47168	5.00553e-06	-1.35228	5.70494e-07	13	1.48101	0.245344	1.35346	2.50172e-05
	SAOUHSC_01907					0.32506	9	-1.05385	1	-1.13761	0.0360273	13	-1.06382	1	1.14455	0.309901
SmdA	SAOUHSC_01908					0.751046	18	-1.053	1	-1.084	1	16	1.06061	1	1.1116	0.318176
MetK	SAOUHSC_01909					1	17	-1.00861	1	1.04466	1	23	1.03225	1	1.08229	1
PckA	SAOUHSC_01910		region 5 prime (RBS not likely): 2 observations			0.0184957	29	-1.09515	1	-1.13537	0.732131	34	-1.12045	1	1.26892	1.59845e-07
MenC	SAOUHSC_01915					0.422584	4	-1.45573	0.154808	-1.08191	0.917603	3	1.18676	1	1.18849	0.224494
MenE	SAOUHSC_01916					1	3	-1.08998	1	-1.0603	1	5	1.02191	1	1.03514	1
	SAOUHSC_01919			negative regulation	negative regulation	0.000524956	3	1.62506	0.866339	2.16	0.01351	11	1.10121	1	-3.50147	6.4886e-12
	SAOUHSC_01920					0.222076	2	-1.8623	0.743558	-1.99365	0.113304	3	9.09846	0.263927	1.2905	0.109387
	SAOUHSC_01931					0.18746	6	-1.26317	0.0673314	-1.20655	0.120774	11	1.27726	0.865657	1.19863	0.175429
HsdS2	SAOUHSC_01932					0.953072	5	-1.02898	1	1.03004	1	7	-1.00148	1	1.08579	0.825092
HsdM2	SAOUHSC_01933					0.992273	10	-1.03339	1	-1.07694	1	3	-1.00387	1	1.0548	0.969447
EpiF	SAOUHSC_01948				positive regulation	0.098213	3	-1.39238	1	1.02208	1	5	1.30723	1	1.74916	9.30413e-05
	SAOUHSC_01957					0.822747	2	-1.58122	0.458211	1.12584	1	7	1.15013	1	-1.00665	1
	SAOUHSC_01958					0.696044	3	-1.20149	0.234718	-1.04601	1	5	1.24024	1	1.04732	1
HemY	SAOUHSC_01960	negative regulation	region 5 prime (RBS likely): 1 observations	negative regulation	negative regulation	1.31218e-10	7	4.82713	1.92436e-12	7.07792	7.81479e-13	10	-6.1072	4.79028e-05	-5.64466	4.11536e-12
HemH	SAOUHSC_01961					0.226331	8	-1.0944	1	-1.02322	1	8	1.16133	1	1.35187	0.00262407
HemE	SAOUHSC_01962		region 5 prime (RBS likely): 2 observations			0.38631	8	-1.00989	1	-1.04796	1	11	1.2143	1	1.20432	0.0222712
TraP	SAOUHSC_01964					0.98384	8	1.05141	1	1.05837	1	9	1.01557	1	-1.08652	0.93691
	SAOUHSC_01966					0.617986	7	-1.18389	0.15045	-1.03978	1	6	1.14239	1	1.07792	0.969447
EcsA	SAOUHSC_01967					0.612829	3	-1.13225	1	1.2641	0.141044	5	1.12115	1	-1.00114	1
Hit	SAOUHSC_01968					0.158679	7	1.00807	1	-1.38656	0.0559157	10	1.69147	0.208763	-1.19739	0.0543115
	SAOUHSC_01969					0.754664	6	-1.00285	1	1.01432	1	6	-1.18766	1	1.16905	0.324351
PrsA	SAOUHSC_01972				positive regulation	2.11687e-05	27	-1.20875	0.186342	-1.2076	3.32096e-05	24	1.30899	0.498419	1.57834	6.51042e-14
Cbf1	SAOUHSC_01973					0.776231	6	1.22548	1	1.11339	0.803076	10	1.11121	1	1.1355	0.452071
	SAOUHSC_01974					0.784047	29	-1.00204	1	-1.01006	1	38	1.07813	1	1.15901	0.377892
	SAOUHSC_01975					0.509787	15	-1.13393	0.851477	-1.12074	0.49137	15	1.18739	1	1.13256	0.161426
	SAOUHSC_01977			positive regulation		0.206034	7	-1.05014	1	-1.68773	0.0131657	8	1.47998	0.564279	1.2592	0.242559
	SAOUHSC_01978					0.889388	3	1.04387	1	1.03371	1	6	1.07187	1	1.13641	0.625699
	SAOUHSC_01979					0.690364	9	-1.10027	0.868073	1.01585	1	11	-1.00344	1	1.20542	0.261671
AirR	SAOUHSC_01980					0.496116	5	1.04386	1	-1.02815	1	6	1.08968	1	1.19064	0.0605804
	SAOUHSC_01982					0.390292	14	-1.00191	1	-1.0365	1	17	1.01504	1	1.15587	0.0232038
FumC	SAOUHSC_01983					0.782234	13	-1.06879	1	1.06165	1	16	-1.14028	1	1.20081	0.37441
	SAOUHSC_01984					0.777568	2	1.02887	1	-1.06269	1	2	1.15138	1	1.20764	0.365555
	SAOUHSC_01987					0.676733	15	1.09347	1	1.01003	1	18	-1.014	1	1.14539	0.209734
CspR	SAOUHSC_01988					1	4	-1.17477	1	1.14412	1	5	1.05245	1	1.0286	1
GlnP	SAOUHSC_01991					0.725946	3	-1.20255	1	1.00037	1	5	1.04237	1	1.18017	0.277727
PerR	SAOUHSC_01997					0.962485	2	-1.16447	1	-1.10205	1	3	-1.02717	1	-1.0711	0.858176
	SAOUHSC_01998					0.710451	6	-1.03026	1	-1.06026	1	9	-1.03327	1	1.15004	0.254764
	SAOUHSC_01999					0.497186	10	-1.14778	0.7866	-1.1399	0.0776822	11	1.17488	1	1.007	1
GsaB	SAOUHSC_02000					0.95864	18	-1.0242	1	-1.08231	1	18	1.10962	1	1.09129	0.844545
	SAOUHSC_02001					0.501698	2	-1.06197	1	-1.33433	0.800372	2	1.04931	1	1.24113	0.079155
	SAOUHSC_02003	negative regulation	region 5 prime (RBS likely): 3 observations	negative regulation	negative regulation	3.44174e-05	4	2.21902	0.000637732	15.6844	4.82678e-07	7	-2.43999	0.0690943	-3.27947	6.5974e-08
	SAOUHSC_02004		region 5 prime (RBS not likely): 1 observations			0.9997	4	-1.16822	1	1.01948	1	3	1.0596	1	1.05482	0.998801
	SAOUHSC_02006					0.758197	3	-1.11591	1	-1.01808	1	3	1.21868	1	1.12287	0.330466
	SAOUHSC_02009					0.96518	5	-1.04681	1	-1.0171	1	6	1.09428	1	1.08848	0.867829
RecX	SAOUHSC_02011					1	7	-1.02048	1	-1.11275	1	7	1.15578	1	1.03444	1
SgtB	SAOUHSC_02012					0.495657	5	-1.02604	1	-1.07878	0.907389	6	1.06173	1	1.32599	0.0665168
	SAOUHSC_02013					0.408026	8	1.21786	0.457279	-1.02754	1	8	-1.01364	1	1.16718	0.0606139
	SAOUHSC_02028			negative regulation		0.000931659	9	1.97029	1.8711e-05	2.0928	9.44427e-08	6	1.63329	0.426348	-1.02231	1
	SAOUHSC_02029			negative regulation		0.143698	3	1.70097	0.0460501	1.51341	0.0111527	4	1.45815	0.830719	1.05479	0.9994
	SAOUHSC_02035					0.562992	2	1.37788	0.820887	1.47614	0.122384	2	1.22116	1	-1.00592	1
	SAOUHSC_02036			negative regulation		0.0773285	5	1.59465	0.00717581	1.60013	0.013021	6	1.66753	0.382685	1.04327	1
	SAOUHSC_02043			negative regulation		0.0102174	8	1.74718	0.00496862	1.5406	0.0018789	10	1.52322	0.354349	1.31717	0.00329446
	SAOUHSC_02048					0.896727	2	1.24176	1	1.21866	0.647643	2	1.41526	0.998402	1.15267	1
	SAOUHSC_02057			negative regulation	negative regulation	0.00134113	4	1.39185	0.187562	1.72215	0.00800515	6	1.12423	1	-22.0963	2.1546e-09
	SAOUHSC_02062			negative regulation	negative regulation	0.0315915	2	1.43442	0.652076	2.43669	0.00662631	3	-1.11249	1	-716.561	0.000230523
	SAOUHSC_02071				negative regulation	2.93703e-05	6	1.4673	0.00200557	1.42675	0.000200328	8	1.20732	1	-20.8322	1.85204e-12
	SAOUHSC_02072				negative regulation	0.00113944	2	-1.25006	1	1.06776	1	9	1.52535	0.480146	-10.2074	3.51065e-12
	SAOUHSC_02078				negative regulation	0.0148386	2	5.48573	0.388683	3.2166	0.413639	5	1.19524	1	-21.6167	3.01543e-07
	SAOUHSC_02080				negative regulation	3.42614e-05	4	1.4092	0.123642	1.44879	0.065153	12	1.19969	1	-19.5291	1.71049e-16
	SAOUHSC_02084				positive regulation	0.00102545	8	1.01527	1	-1.01389	1	15	-1.05754	1	2.03673	1.10577e-12
	SAOUHSC_02087					0.743573	6	-1.13229	1	-1.27448	0.305699	13	1.005	1	1.0473	1
Int2	SAOUHSC_02089					0.507007	2	-1.18075	0.740948	-1.10958	0.989526	3	1.0422	1	-1.23847	0.0901243
	SAOUHSC_02090					0.957461	3	-1.09932	1	1.20611	0.840398	8	1.18105	1	1.07615	1
	SAOUHSC_02091					0.974718	3	-1.20733	0.971682	-1.09134	0.928949	6	1.16424	1	-1.00969	1
AmpS	SAOUHSC_02092					0.886587	23	-1.1045	1	-1.11464	0.617854	23	1.03655	1	1.06873	1
PtpA	SAOUHSC_02095		region 5 prime (RBS not likely): 2 observations			0.622641	2	1.01651	1	-1.23176	0.609828	2	1.25716	1	1.23006	0.246458
	SAOUHSC_02096					1	7	1.17011	1	-1.04772	1	4	1.03471	1	-2.06547	1
	SAOUHSC_02097					0.342315	4	1.10531	1	-1.20691	0.583945	6	1.0819	1	1.34686	0.0235142
VraR	SAOUHSC_02098					0.286569	11	1.01118	1	-1.00072	1	12	1.17807	1	1.25693	0.00674396
VraS	SAOUHSC_02099					0.593888	6	-1.01604	1	-1.10508	1	7	1.08091	1	1.19113	0.124399
VraT	SAOUHSC_02100					0.951039	3	-1.10318	1	-1.00981	1	3	1.03562	1	1.09227	0.818076
Map	SAOUHSC_02102					0.449746	8	-1.08965	0.940727	-1.08394	1	12	1.03455	1	1.16363	0.0434917
GatD	SAOUHSC_02106					0.637958	5	1.00924	1	1.08551	0.842267	4	-1.03927	1	1.19259	0.196662
MurT	SAOUHSC_02107					0.9181	15	1.01957	1	1.07355	0.734531	18	1.01439	1	1.08542	0.967274
FtnA	SAOUHSC_02108		region 5 prime (RBS likely): 1 observations			0.366139	6	-1.02233	1	1.18115	0.0978536	8	1.34578	0.87894	-1.17301	0.208953
RumA	SAOUHSC_02113					0.523612	3	1.00056	1	2.37267	0.0751688	8	-1.10794	1	-1.00132	1
DgkB	SAOUHSC_02114					0.466475	3	-1.05613	1	-1.05895	1	7	1.32298	0.871809	1.20918	0.0543115
GatB	SAOUHSC_02116					0.0993788	35	-1.03936	1	-1.12526	1	35	1.05481	1	1.20931	9.75384e-05
GatA	SAOUHSC_02117					0.0751258	24	1.04558	1	-1.07319	1	29	1.04384	1	1.22696	3.18535e-05
GatC	SAOUHSC_02118					0.247233	5	1.33419	1	-1.93567	0.105628	5	1.4842	0.753159	1.41748	0.0469639
	SAOUHSC_02121					0.954259	13	1.03788	1	-1.04579	1	12	1.04098	1	1.09533	0.82921
LigA	SAOUHSC_02122					1	27	-1.00725	1	1.07686	1	32	-1.05344	1	1.03564	1
PcrA	SAOUHSC_02123					1	26	-1.01658	1	1.02853	1	31	1.03106	1	-1.01664	1
HisR	SAOUHSC_02125					0.78134	3	-1.1427	0.528461	-1.05178	1	5	1.1397	1	1.14534	0.705255
PurB	SAOUHSC_02126					1	26	-1.10016	1	-1.04067	1	28	1.09294	1	1.04853	1
ScpA	SAOUHSC_02127			positive regulation		0.00137303	6	-1.53716	0.00520627	-2.30589	9.92717e-08	10	1.1513	1	1.38374	0.00687643
NadE	SAOUHSC_02132		region 5 prime (RBS likely): 3 observations			1	18	-1.02584	1	-1.07317	1	17	1.00896	1	1.06449	1
PncB	SAOUHSC_02133					0.981562	21	1.02268	1	-1.02842	1	26	1.11813	1	1.09486	0.928262
Nos	SAOUHSC_02134					1	4	-1.07433	1	1.00227	1	7	1.22885	1	-1.00637	1
PheA	SAOUHSC_02135					0.342588	2	-1.05931	1	-1.07823	0.998411	3	1.16769	1	1.39585	0.0137969
	SAOUHSC_02138		region 5 prime (RBS not likely): 2 observations			0.910205	2	-1.06553	1	-1.02532	1	4	1.14849	1	1.13983	0.686368
PncA	SAOUHSC_02139		region 5 prime (RBS not likely): 2 observations			0.898242	5	1.00727	1	-1.01513	1	6	1.44787	1	1.18156	0.650989
PpaC	SAOUHSC_02140		region 5 prime (RBS likely): 4 observations; region 3 prime upstream (RBS likely): 3 observations			0.0141813	18	1.14032	0.677809	1.35573	6.58196e-08	20	-1.24221	0.906572	-1.05231	1
AldH	SAOUHSC_02142					0.0798868	13	-1.06835	1	-1.18026	0.016283	14	1.07401	1	-1.22512	0.0025013
	SAOUHSC_02143					0.888972	17	-1.06853	1	1.088	0.624529	16	-1.14652	1	1.06482	1
	SAOUHSC_02145					0.594148	3	-1.06578	1	-1.24069	0.18762	4	1.14621	1	1.12711	0.664202
	SAOUHSC_02146					0.84963	6	-1.12365	1	-1.15269	0.521097	5	1.19276	1	-1.00486	1
	SAOUHSC_02147					0.490608	5	-1.08017	1	1.01148	1	6	1.13366	1	1.19698	0.0579347
	SAOUHSC_02149					0.712461	3	-1.20882	0.298858	-1.0237	1	7	1.15314	1	-1.10333	0.862146
	SAOUHSC_02150					0.103673	13	1.06435	1	-1.00207	1	14	-1.08929	1	-1.27708	0.000115523
PmtD	SAOUHSC_02151					0.459812	3	-1.13995	1	1.20394	0.580426	3	1.44905	0.888362	-1.23229	0.086693
PmtC	SAOUHSC_02152					0.0401592	14	-1.02399	1	1.13362	0.0361639	17	1.13659	1	-1.24048	7.19226e-05
PmtA	SAOUHSC_02154					0.360665	3	-1.19253	1	1.15578	0.775205	5	1.53192	0.693192	-1.34495	0.0314881
PmtR	SAOUHSC_02155					0.499703	4	1.30662	1	1.07037	1	4	1.42694	1	-1.25358	0.0623517
AspB	SAOUHSC_02158					0.192099	15	1.06799	1	1.00741	1	15	1.14148	1	1.22968	0.00136176
Eap/map	SAOUHSC_02161			positive regulation	positive regulation	2.23599e-05	11	-1.87793	1.03607e-06	-1.93711	9.5551e-08	9	1.59475	0.263927	1.80979	9.56693e-06
	SAOUHSC_02185					0.450159	4	-1.16509	1	-1.03247	1	4	1.05569	1	1.28689	0.0410641
	SAOUHSC_02218					0.533832	5	-1.16286	0.445994	-1.15333	0.182091	8	1.1465	1	-1.03905	1
	SAOUHSC_02232					0.847489	5	1.06096	1	-1.01668	1	5	1.17172	1	-1.11482	0.515866
	SAOUHSC_02235				positive regulation	0.205255	7	-1.0843	1	-1.06654	1	5	-1.03116	1	1.55811	0.0017749
	SAOUHSC_02238					0.914019	7	-1.02117	1	-1.04068	1	6	1.00926	1	-1.08218	0.697945
	SAOUHSC_02244					0.589978	2	1.2447	1	-1.23768	0.22602	7	1.03933	1	1.14836	0.53604
FhuD1	SAOUHSC_02246			positive regulation	positive regulation	0.000738345	12	-1.55878	0.00391957	-1.42827	2.66027e-07	4	1.58173	0.705262	1.51366	0.000404132
	SAOUHSC_02248					0.184052	4	1.18608	0.402096	1.01413	1	3	-1.13328	1	1.44275	0.00285388
GroEL	SAOUHSC_02254					1	29	1.04692	1	-1.05287	1	33	1.00065	1	1.03901	1
GroES	SAOUHSC_02255					0.919447	4	1.08015	1	-1.09024	0.714672	4	-1.03475	1	1.0553	1
	SAOUHSC_02258					0.561044	4	1.01482	1	-1.04337	1	4	-1.28974	1	-1.648	0.0990801
	SAOUHSC_02259					0.784604	3	1.04133	1	-1.3665	0.378967	5	1.00872	1	-1.0418	1
AgrB	SAOUHSC_02261					0.51046	3	-1.98567	1	-1.09307	1	2	4.08553	1	1.39781	0.0678965
AgrC	SAOUHSC_02264					0.175212	6	-1.34819	0.402054	-1.11854	0.541605	5	-1.10237	1	1.30768	0.00432796
AgrA	SAOUHSC_02265					0.310988	6	-1.26522	1	-1.14542	0.151124	8	1.39805	0.730373	1.19222	0.0847419
FruC	SAOUHSC_02267					0.789775	7	-1.07047	1	-1.09962	0.482611	10	-1.0804	1	1.12019	0.806152
ScrB	SAOUHSC_02268					0.294794	16	-1.18432	0.33549	-1.1958	0.0262313	14	-1.04089	1	1.09389	0.858176
ScrR	SAOUHSC_02269					0.830155	3	1.23132	0.816101	1.076	1	4	1.08218	1	1.12661	0.581961
Rex	SAOUHSC_02273		region 5 prime (RBS likely): 3 observations			0.842584	13	-1.07564	1	-1.09382	0.838558	16	1.16873	1	1.11587	0.601063
Vga	SAOUHSC_02274					0.944345	15	-1.01715	1	1.05156	1	17	1.08231	1	1.07753	0.795284
	SAOUHSC_02276				positive regulation	0.108627	2	-1.39372	0.908277	-1.55238	0.426271	4	5.89121	0.180677	1.60138	0.00199039
Gcp	SAOUHSC_02277					0.546224	7	-1.01325	1	-1.05873	1	9	1.10341	1	1.19323	0.089019
TsaB	SAOUHSC_02279					0.840448	4	-1.05327	1	-1.04845	1	6	1.13064	1	1.12003	0.498934
TsaE	SAOUHSC_02280					0.683879	5	-1.01218	1	1.08125	0.911162	4	1.0492	1	1.22825	0.240061
IlvB	SAOUHSC_02282			positive regulation		0.0212273	5	1.3562	1	-3.29409	2.03039e-07	5	-1.1237	1	1.03062	1
IlvC	SAOUHSC_02284			positive regulation		0.0185135	5	1.26639	1	-1.76992	1.0591e-06	7	-1.01375	1	-1.19099	0.110923
IlvA	SAOUHSC_02289			positive regulation		0.0961409	2	-1.37518	1	-2.34466	0.000567981	5	1.0666	1	1.20423	0.150417
	SAOUHSC_02296		region 5 prime (RBS not likely): 2 observations			0.395475	2	1.12188	1	1.28245	0.0931712	2	-7.32328	0.473415	-29.9809	0.554565
	SAOUHSC_02297					0.475311	38	1.09984	0.626767	1.11151	0.081434	37	-1.05442	1	1.0405	1
SigB	SAOUHSC_02298					0.180985	5	-1.01525	1	-1.10976	0.561076	6	1.15303	1	1.43024	0.00191226
RsbW	SAOUHSC_02299					0.0248672	8	-1.04953	1	-1.2401	0.00296141	11	1.00262	1	1.41609	0.000129126
RsbV	SAOUHSC_02300		region 5 prime (RBS not likely): 2 observations	positive regulation		0.17007	6	1.05088	1	-1.59012	0.00421422	7	1.85429	0.225638	1.10035	0.879788
RsbU	SAOUHSC_02301					1	11	1.05448	1	-1.0598	1	13	1.07604	1	1.04995	1
MazF	SAOUHSC_02303		region 5 prime (RBS not likely): 4 observations	negative regulation		0.0305492	2	2.05141	0.00492192	2.41823	0.00081837	5	-1.62575	0.525322	-1.18889	0.411615
Alr	SAOUHSC_02305					0.378519	9	-1.02561	1	-1.04969	1	10	1.07915	1	1.18632	0.0205281
AcpS	SAOUHSC_02306					0.672055	3	-1.12691	0.841011	1.07102	1	4	-1.08993	1	-2.04098	0.242559
	SAOUHSC_02307					0.697989	2	1.02795	1	-3.92327	1	2	-1.10074	1	-1.34463	0.237353
	SAOUHSC_02308					0.554525	8	-1.09543	1	1.01881	1	7	1.17286	1	-1.20455	0.094555
CshA	SAOUHSC_02316					0.648743	20	1.03718	1	1.16019	0.177129	21	1.00603	1	-1.06574	1
MurF	SAOUHSC_02317					0.242474	13	1.09793	1	-1.02215	1	14	1.11349	1	1.24923	0.00345668
Ddl	SAOUHSC_02318					0.672186	15	-1.05274	1	-1.08912	0.342066	16	1.15076	1	1.13614	0.596826
RodA	SAOUHSC_02319					0.592718	3	-1.12605	1	1.30447	0.160741	2	1.12289	1	1.14102	0.767834
Cls2	SAOUHSC_02323					1	7	-1.0131	1	-1.05314	1	7	-1.09626	1	1.02135	1
	SAOUHSC_02324					0.565235	3	-1.20525	0.283973	-1.01202	1	4	-1.07011	1	1.1647	0.359451
YidC	SAOUHSC_02327		region 5 prime (RBS not likely): 3 observations			0.958973	7	-1.03073	1	1.0747	1	8	1.0692	1	1.08437	0.845719
ThiD	SAOUHSC_02330					0.939326	2	-1.0127	1	1.05764	1	4	-1.0096	1	1.10314	0.778511
TenA	SAOUHSC_02331					0.604379	4	-1.78058	0.235146	-1.13484	1	3	1.06815	1	1.14581	0.567416
SceD	SAOUHSC_02333					0.804766	4	1.32972	0.419449	-1.20659	1	3	1.00379	1	1.23095	1
YwpF	SAOUHSC_02335		region 5 prime (RBS not likely): 2 observations			0.778717	3	1.20581	0.453372	1.06432	1	6	1.02417	1	-1.10493	0.811078
FabZ	SAOUHSC_02336					0.473097	6	-1.0563	1	1.08338	1	6	1.10546	1	1.30459	0.0500956
MurA1	SAOUHSC_02337		region 5 prime (RBS likely): 1 observations; region 3 prime upstream (RBS likely): 1 observations			0.294733	22	-1.0513	1	-1.07136	1	21	1.02414	1	1.17313	0.00754599
AtpC	SAOUHSC_02340					0.981941	5	-1.0017	1	1.03585	1	4	1.08381	1	-1.12585	0.929697
AtpD	SAOUHSC_02341					0.980735	33	-1.0627	1	1.0851	0.925137	33	1.07282	1	1.04932	1
AtpG	SAOUHSC_02343					1	12	-1.0523	1	1.08271	1	12	1.03976	1	-1.02047	1
AtpA	SAOUHSC_02345					0.229991	19	-1.04349	1	1.15519	0.00279795	23	1.08067	1	1.04447	1
AtpH	SAOUHSC_02346					0.788689	8	-1.10549	1	1.1299	0.48871	9	1.06151	1	-1.07427	0.791721
AtpF	SAOUHSC_02347					0.920921	7	1.1098	1	-1.05008	1	9	1.22243	1	-1.17287	0.719267
AtpB	SAOUHSC_02350					1	2	1.29361	1	1.0847	1	2	1.09364	1	-1.02128	1
MnaA	SAOUHSC_02352					0.905126	6	-1.12372	1	-1.10112	0.745709	14	-1.01502	1	1.08254	0.900052
Upp	SAOUHSC_02353					0.0869886	11	-1.11807	0.820887	-1.0331	1	13	1.03364	1	1.33526	6.97536e-05
GlyA	SAOUHSC_02354					0.851347	20	-1.11365	1	-1.07626	1	19	-1.31403	0.525322	-1.0615	1
PtpB	SAOUHSC_02356					0.642806	3	1.01156	1	-1.0425	1	3	-1.00299	1	1.2144	0.170734
	SAOUHSC_02357					0.592977	2	-1.04361	1	-1.02789	1	5	1.01024	1	1.2138	0.123638
PrfA	SAOUHSC_02359					0.737312	13	1.05033	1	1.07386	0.880921	12	1.04714	1	1.11349	0.335482
Tdk	SAOUHSC_02360					0.602397	3	1.10767	1	1.21587	0.131683	4	-1.14523	1	1.01195	1
RpmE2	SAOUHSC_02361					0.85767	6	1.00267	1	-1.01173	1	6	1.02131	1	1.14573	0.541103
Rho	SAOUHSC_02362					0.704732	17	-1.08574	0.521214	1.04959	1	24	1.27699	0.693192	1.09019	0.682695
	SAOUHSC_02363					1	22	1.12799	1	-1.00346	1	23	1.08873	1	1.06808	1
MurA2	SAOUHSC_02365					0.106579	14	1.02633	1	1.06081	1	13	-1.03282	1	1.2972	0.000129029
FbaA	SAOUHSC_02366					0.66051	17	1.07189	1	-1.02028	1	15	-1.02464	1	1.15263	0.190334
PyrG	SAOUHSC_02368					0.810609	21	-1.10967	0.431763	1.00493	1	27	1.0268	1	1.03813	1
RpoE	SAOUHSC_02369					0.759602	7	1.00925	1	-1.02258	1	8	1.13031	1	1.20278	0.332923
	SAOUHSC_02370					0.528363	6	-1.03103	1	1.08923	0.803076	9	-1.06848	1	-1.15334	0.097045
CoaA	SAOUHSC_02371					0.856165	3	-1.1191	1	1.15811	0.578842	5	1.06311	1	1.09913	0.928262
	SAOUHSC_02372					0.390508	5	-1.08751	1	1.21172	0.0345261	8	1.00185	1	1.12323	0.673552
	SAOUHSC_02373		region 5 prime (RBS likely): 4 observations			0.000227964	13	1.40135	5.81571e-06	1.47334	3.83869e-09	15	-1.45703	0.26759	-1.08371	0.452071
HmrA	SAOUHSC_02374		region 5 prime (RBS likely): 4 observations	negative regulation		3.63342e-06	14	1.52845	1.74474e-08	1.5675	2.81893e-12	14	-1.67143	0.077887	-1.20318	0.0454968
LuxS	SAOUHSC_02375					0.891221	5	-1.02536	1	-1.08402	1	4	1.38952	0.87894	1.1073	0.717765
Pdp	SAOUHSC_02377		region 5 prime (RBS not likely): 1 observations			0.213461	17	-1.15687	0.0240411	-1.03389	1	26	1.21784	0.943064	1.16029	0.0915744
DeoD	SAOUHSC_02380					0.827626	11	-1.0707	1	-1.15029	0.469177	9	1.20138	1	1.04831	1
Dps	SAOUHSC_02381		region 5 prime (RBS likely): 1 observations; region 3 prime upstream (RBS likely): 1 observations			0.322779	2	1.05877	1	-1.26932	0.208684	3	2.22898	0.463315	1.49851	0.112269
	SAOUHSC_02382					0.0214278	5	-1.33319	0.00635916	-1.40073	0.00107997	2	2.29021	0.564953	1.412	0.0543356
	SAOUHSC_02383					0.806126	12	-1.0226	1	-1.011	1	16	1.00996	1	1.13904	0.422291
	SAOUHSC_02387					0.0247924	11	1.13276	0.304193	-1.05106	1	15	1.11556	1	1.32598	1.24202e-06
	SAOUHSC_02390					0.494933	5	-1.34935	0.876189	-1.12717	0.40284	3	-1.11434	1	-3.2963	0.170002
	SAOUHSC_02393			positive regulation		0.153279	3	1.07637	1	-2.94505	0.011422	5	1.15412	1	1.19291	0.048327
	SAOUHSC_02396					0.808731	11	1.0335	1	1.03299	1	12	-1.03727	1	1.1144	0.427777
GlmS	SAOUHSC_02399					0.000934576	25	1.16668	0.18203	1.38224	4.19097e-12	27	-1.06068	1	1.09114	1
MtlF	SAOUHSC_02400					0.738672	4	-1.39698	0.699508	-1.17513	0.434287	3	1.35336	1	-1.04339	0.980026
MtlA	SAOUHSC_02402					0.088456	5	2.61868	0.00878248	-1.57775	0.0353727	9	1.69151	0.197071	1.00909	1
MtlD	SAOUHSC_02403					0.154596	10	1.21404	0.20015	-1.0385	1	17	1.01856	1	1.24905	0.00285388
GlmM	SAOUHSC_02405					0.848984	19	-1.04895	1	-1.0001	1	22	1.2226	1	1.13583	0.519516
YbbR	SAOUHSC_02406					0.143944	12	1.01666	1	1.00063	1	14	1.13183	1	1.20639	0.000429317
DacA	SAOUHSC_02407					0.585316	3	-1.04593	1	-1.16783	0.482611	4	1.25941	1	1.22521	0.2432
RocF	SAOUHSC_02409	negative regulation	region 5 prime (RBS not likely): 4 observations	negative regulation	negative regulation	6.48228e-10	11	-1.09888	1	3.69728	6.34835e-19	16	-1.35433	0.799764	-4.3621	3.47768e-19
SalA	SAOUHSC_02417					0.350689	10	1.03772	1	1.31202	0.0191333	14	-1.05237	1	-1.11272	0.790492
SdrM	SAOUHSC_02420					0.995131	2	-1.17842	1	-1.05547	1	2	1.62385	1	1.06905	0.980666
	SAOUHSC_02423					1	21	1.00628	1	-1.00878	1	25	-1.00966	1	1.02033	1
	SAOUHSC_02425					0.583429	7	-1.18134	1	1.10732	0.235464	5	1.09808	1	1.17405	0.492071
	SAOUHSC_02426					1	2	-1.1917	1	-1.10465	1	3	1.38148	1	-1.00354	1
HtsA	SAOUHSC_02430					0.0556152	26	1.03808	1	1.05017	1	19	-1.04095	1	1.33906	9.56693e-06
SfnaC	SAOUHSC_02433					1	9	-1.16729	1	1.05244	1	2	-1.4585	1	1.30262	1
SfnaB	SAOUHSC_02434					0.351454	23	-1.11842	1	-1.00838	1	10	-1.0441	1	1.20525	0.0152572
SfnaD	SAOUHSC_02436					1	16	-1.06575	1	-1.05269	1	18	-1.01469	1	1.08672	1
Asp23	SAOUHSC_02441				negative regulation	0.163296	14	1.20161	0.799033	-1.10966	0.489652	14	-1.09369	1	-4.32374	0.00181738
	SAOUHSC_02442		region 5 prime (RBS likely): 6 observations; region 3 prime upstream (RBS likely): 4 observations			0.597382	4	1.48807	1	-1.48539	0.127353	3	-1.03346	1	1.01002	1
AmaP	SAOUHSC_02443		region 3 prime upstream (RBS likely): 1 observations			0.654001	6	1.03908	1	-1.12567	0.198122	6	-1.05553	1	-1.07512	0.92338
	SAOUHSC_02445					1	9	1.18652	1	-1.06088	1	11	-1.10662	1	-1.02563	1
	SAOUHSC_02447					0.0144075	11	1.17878	1	1.33746	1.04679e-07	14	1.11554	1	-1.1297	0.411615
	SAOUHSC_02448					0.64293	5	-1.07179	1	-1.15146	0.18762	10	-1.1143	1	-1.16339	0.9107
LacG	SAOUHSC_02449				positive regulation	0.00979694	3	1.00432	1	1.34313	0.0928697	8	1.19267	1	1.9994	9.91943e-08
LacR	SAOUHSC_02456					0.245802	4	-1.22481	0.457279	-1.08672	1	5	1.3367	0.906572	1.37243	0.00880553
	SAOUHSC_02458					0.945352	2	1.31403	0.837343	1.10087	1	3	1.34654	1	1.07045	0.953831
	SAOUHSC_02460					0.547023	8	1.09739	1	1.20316	0.0895409	11	-1.07701	1	1.01546	1
	SAOUHSC_02461		region 5 prime (RBS not likely): 2 observations	negative regulation		0.188665	3	1.1874	0.841011	1.57306	0.00150649	2	-1.01231	1	-8.0122	1
	SAOUHSC_02465					0.805486	5	1.02833	1	1.21936	0.676905	9	1.01209	1	-1.18178	0.621877
BudA1	SAOUHSC_02467			negative regulation		0.0252108	7	1.53454	0.00717581	1.2392	0.0538094	11	1.05232	1	1.36642	0.00104621
BudB	SAOUHSC_02468					0.000178034	20	1.4438	0.000271715	1.2842	6.25933e-07	23	1.09812	1	1.33457	5.90698e-06
	SAOUHSC_02471					0.927374	3	1.23243	0.73964	-1.07867	1	4	1.07637	1	1.02927	1
	SAOUHSC_02472					0.179412	5	-1.09339	1	-1.16012	0.402127	5	1.0918	1	1.37535	0.00257659
	SAOUHSC_02474					0.85288	4	-1.2833	1	1.06023	1	6	1.15023	1	1.14708	0.529117
RpsI	SAOUHSC_02477					0.858896	3	1.46609	0.544205	-1.02365	1	5	1.26106	1	1.04495	1
RplM	SAOUHSC_02478					0.977214	16	-1.02128	1	-1.01526	1	14	1.07723	1	1.09041	0.911923
TruA	SAOUHSC_02480					0.881494	2	-1.02104	1	1.181	0.674519	5	1.02996	1	-1.17952	0.895124
CbiO2	SAOUHSC_02482					0.948845	4	-1.1221	0.896835	-1.06767	1	6	-1.00798	1	1.08224	0.903792
CbiO	SAOUHSC_02483					0.775533	3	-1.05074	1	1.04919	1	3	-1.13671	1	1.12353	0.361743
RplQ	SAOUHSC_02484					0.829206	6	-1.01809	1	1.01183	1	5	1.20375	1	1.11891	0.472771
RpoA	SAOUHSC_02485					1	15	-1.01552	1	-1.01909	1	18	1.00628	1	1.06339	1
RpsK	SAOUHSC_02486					1	6	1.00489	1	1.02931	1	8	-1.27232	1	-1.05758	1
RpsM	SAOUHSC_02487					0.991917	14	-1.0051	1	1.00796	1	11	-1.0425	1	1.05418	0.968058
RpmJ	SAOUHSC_02488					1	2	-1.03168	1	-1.09066	1	2	3.92404	1	-1.04649	1
InfA	SAOUHSC_02489					0.735038	5	1.03139	1	1.05748	1	5	1.19036	1	1.12917	0.291904
Adk	SAOUHSC_02490		region 5 prime (RBS not likely): 1 observations			1	15	1.15459	1	-1.19829	1	19	1.18281	1	1.0293	1
SecY	SAOUHSC_02491					0.780219	5	-1.077	1	-1.07844	0.877514	3	-1.1035	1	-1.15386	0.422291
RplO	SAOUHSC_02492					1	11	-1.04103	1	1.06832	1	14	1.1084	1	1.00826	1
RpmD	SAOUHSC_02493					1	8	-1.03595	1	1.06588	1	9	-1.11608	1	1.01799	1
RpsE	SAOUHSC_02494					1	17	-1.07813	1	1.0163	1	16	1.04014	1	1.0623	1
RplR	SAOUHSC_02495					0.8069	10	-1.03468	1	-1.13404	1	7	-1.85898	0.730373	-1.12134	0.580409
RplF	SAOUHSC_02496					1	11	-1.05068	1	1.01494	1	13	1.06889	1	1.02488	1
RpsH	SAOUHSC_02498					0.302069	12	1.00442	1	1.20792	0.00832576	11	1.00273	1	1.05275	1
RplE	SAOUHSC_02500					1	21	-1.05752	1	-1.04221	1	20	1.03933	1	1.09344	1
RplX	SAOUHSC_02501					0.875532	2	-1.27914	0.707224	-1.01701	1	3	1.03739	1	1.09427	0.830868
RplN	SAOUHSC_02502					0.583444	9	-1.4135	0.218284	-1.24735	0.957242	8	1.1195	1	1.22853	0.554565
RpsQ	SAOUHSC_02503					1	4	1.00817	1	-1.02546	1	3	1.30618	1	-1.03105	1
RpmC	SAOUHSC_02504					0.943285	7	-1.0079	1	1.11039	1	5	-1.03767	1	1.13635	0.791721
RplP	SAOUHSC_02505					0.856326	5	1.00424	1	-1.13532	1	5	1.15722	1	1.11687	0.537721
RpsC	SAOUHSC_02506		region 5 prime (RBS likely): 4 observations; region 3 prime upstream (RBS likely): 2 observations			1	17	-1.06289	1	1.08496	1	18	-1.02072	1	1.01489	1
RplV	SAOUHSC_02507		region 5 prime (RBS not likely): 2 observations			1	8	1.08571	1	1.00422	1	7	1.03964	1	1.00989	1
RpsS	SAOUHSC_02508					0.741447	7	-1.24881	1	1.02724	1	5	1.17018	1	1.16794	0.302218
RplB	SAOUHSC_02509					0.730227	15	1.04658	1	1.04718	1	15	1.13924	1	1.13578	0.284335
RplW	SAOUHSC_02510					0.980393	8	-1.04114	1	1.05942	1	9	1.34492	0.923849	-1.08886	1
RplD	SAOUHSC_02511					0.998303	10	-1.04606	1	1.10053	0.993228	10	1.1231	1	1.02058	1
RplC	SAOUHSC_02512					1	10	-1.02751	1	1.07207	1	8	1.04374	1	1.01335	1
RpsJ	SAOUHSC_02512a					0.764125	8	-1.08777	1	1.05573	1	7	1.05346	1	1.10241	0.340923
TopB	SAOUHSC_02517					1	21	-1.00242	1	1.11937	1	24	-1.00122	1	1.00747	1
	SAOUHSC_02519					0.691751	3	-1.021	1	1.21235	0.561076	6	1.37363	0.87894	1.25781	0.46432
Rnd2	SAOUHSC_02525	negative regulation	region 5 prime (RBS not likely): 4 observations	negative regulation	negative regulation	1.03176e-14	23	1.41835	3.37461e-10	1.93326	2.42381e-28	23	-1.72703	0.00373559	-1.69871	3.70882e-17
FemX	SAOUHSC_02527					0.636537	18	1.0799	1	1.1238	0.970538	18	1.01598	1	1.15547	0.169154
	SAOUHSC_02529					0.00830355	5	1.29649	0.0243566	1.38239	0.000147579	8	-1.36766	0.684613	-1.35852	0.00193184
SarV	SAOUHSC_02532				positive regulation	0.320845	3	1.0151	1	-1.24543	1	5	1.18504	1	1.53267	0.010597
MobA	SAOUHSC_02537		region 5 prime (RBS not likely): 2 observations			0.296961	3	-1.01937	1	-1.40704	0.244661	5	1.21396	1	1.19712	0.0317858
MoaE	SAOUHSC_02540					0.38075	6	-1.02352	1	1.16538	0.185555	7	-1.02608	1	1.16275	0.113263
MoeA	SAOUHSC_02542					0.62833	14	1.15386	0.716083	-1.00665	1	16	1.06684	1	1.12656	0.217664
MoaC	SAOUHSC_02543					0.734637	3	1.26565	0.368735	1.23244	0.803076	3	-1.05912	1	-1.03334	0.983602
MoaB	SAOUHSC_02544					0.71245	6	-1.021	1	1.00657	1	6	1.23547	1	1.15726	0.257643
MoeB	SAOUHSC_02545					0.862721	2	1.13178	1	1.07449	1	3	-1.14371	1	1.13373	0.553964
ModA	SAOUHSC_02549					0.642104	11	1.0123	1	1.14854	0.169989	13	-1.1829	1	-1.07132	1
	SAOUHSC_02553		region 5 prime (RBS likely): 2 observations	negative regulation		0.198417	6	1.145	1	1.63857	0.0153734	7	-1.30243	0.887882	-1.2495	0.11355
FhuD2	SAOUHSC_02554					1	27	1.03032	1	1.00562	1	20	-1.13635	1	1.01615	1
UreG	SAOUHSC_02564					0.997453	5	1.02381	1	1.04458	1	6	-1.00678	1	1.06411	0.989849
SarR	SAOUHSC_02566					0.376848	6	-1.14633	0.876681	-1.23979	0.088407	6	1.25834	1	1.14755	0.260219
	SAOUHSC_02568					0.15148	4	1.28962	0.0934953	1.23818	0.2106	6	1.00018	1	-1.2545	0.0267406
SsaA	SAOUHSC_02571					0.100676	8	1.29191	0.104222	1.43186	0.00430752	8	-1.14608	1	-1.23221	0.228832
	SAOUHSC_02574					0.530526	13	-1.19141	0.0792186	-1.08936	1	20	1.12024	1	1.05246	1
	SAOUHSC_02575					0.813267	2	1.4856	0.517382	-1.20841	0.845514	2	3.18253	1	1.00004	1
	SAOUHSC_02577					0.959239	18	-1.08881	1	1.00914	1	21	1.15255	1	-1.0928	0.846656
	SAOUHSC_02579					0.783521	6	-1.17448	0.376879	1.00436	1	8	1.00182	1	1.08169	1
	SAOUHSC_02580					0.934567	5	1.08936	1	1.0903	0.762854	5	-1.09311	1	1.00297	1
	SAOUHSC_02581				negative regulation	0.0110473	2	-4.06211	1	-5.69936	1	7	-4.68108	0.0149153	-7.16597	9.9859e-07
FdhA	SAOUHSC_02582	negative regulation	region 5 prime (RBS likely): 4 observations	negative regulation	negative regulation	4.45217e-14	3	4.1733	0.00819939	57.6522	1.00062e-05	21	-15.3022	2.77235e-16	-19.5872	1.72738e-31
	SAOUHSC_02583					0.805076	12	1.07785	1	-1.11999	1	9	1.10946	1	1.14873	0.420096
	SAOUHSC_02584					1	4	1.02651	1	-1.05899	1	3	-1.05779	1	1.00254	1
	SAOUHSC_02585		region 5 prime (RBS not likely): 3 observations			0.396483	4	-1.03054	1	-1.08238	1	6	-1.17644	1	-1.24075	0.0247114
SpdB	SAOUHSC_02587					0.75102	2	-1.08753	1	-1.41774	0.911758	2	1.16779	1	1.17003	0.34892
RpiRc	SAOUHSC_02589					0.846374	7	-1.12719	1	-1.15959	0.917603	9	1.11032	1	1.17749	0.559236
	SAOUHSC_02594					0.539531	4	1.01429	1	1.02572	1	7	1.43787	0.59722	1.15328	0.141883
	SAOUHSC_02596					0.6968	2	-1.26157	0.377906	-1.1434	0.969918	3	-1.02555	1	1.15113	0.643151
GlvR	SAOUHSC_02599					0.596337	5	1.00395	1	-1.12891	0.252661	8	1.28956	1	1.13983	0.500528
	SAOUHSC_02600					0.369716	5	-1.08998	1	1.22329	0.0292311	7	1.04131	1	-1.15697	0.639186
	SAOUHSC_02604					0.118519	8	1.32558	0.283973	-1.07061	1	8	-1.10463	1	1.42874	0.000694817
HutI	SAOUHSC_02606					0.501174	9	1.36723	1	-1.01003	1	22	-1.07703	1	1.16397	0.063089
HutU	SAOUHSC_02607					0.0532852	15	1.13307	1	-1.03911	1	26	-1.03922	1	1.28081	8.06169e-06
HutR	SAOUHSC_02608		region 5 prime (RBS not likely): 1 observations			0.547079	2	1.02007	1	1.07216	0.989702	4	1.11658	1	-1.26432	0.0905101
HutG	SAOUHSC_02610					0.0122377	6	1.16757	0.270368	1.48935	3.95155e-07	7	1.17671	1	-1.15421	0.20993
LyrA	SAOUHSC_02611					0.944771	5	1.07545	1	-1.01575	1	8	1.15341	1	1.14114	0.796721
RpiA	SAOUHSC_02612					0.059037	4	-1.26077	0.330701	-1.08559	1	8	1.1888	1	1.4693	3.67334e-05
GalM	SAOUHSC_02614		region 5 prime (RBS likely): 1 observations			0.989264	6	1.07398	1	1.06353	1	6	-1.01291	1	-1.14872	0.957741
	SAOUHSC_02618					0.0976947	4	-1.45019	0.0352047	-1.36887	0.00285418	4	1.37091	0.906572	1.04433	1
	SAOUHSC_02619					0.303963	5	-1.32222	0.0254347	-1.02815	1	9	1.48081	0.460605	1.10336	0.728662
Aag	SAOUHSC_02621					0.836233	3	1.08076	1	-1.15025	0.489	2	-1.1288	1	-1.69499	1
Fni	SAOUHSC_02623					0.854008	10	-1.04683	1	1.1255	0.531923	10	1.01843	1	1.04657	1
CorA	SAOUHSC_02624					0.177498	3	-1.23426	1	1.44599	0.00666946	5	-1.12815	1	-1.22002	0.148828
	SAOUHSC_02625		region 5 prime (RBS not likely): 2 observations			0.310523	3	1.15622	0.66327	-1.22289	0.199372	4	-1.25872	1	-1.40177	0.0703102
	SAOUHSC_02626					0.919666	5	-1.0121	1	-1.00043	1	4	1.05519	1	1.11745	0.715353
	SAOUHSC_02627					0.583861	5	-1.11175	1	1.2037	0.239027	5	1.12739	1	1.18902	0.486173
	SAOUHSC_02628					0.608289	4	1.01272	1	1.08222	0.917603	5	6.31436	0.149206	-1.00303	1
EmrB	SAOUHSC_02629					0.506538	4	-1.19341	0.768775	-1.09384	1	8	1.41919	0.733578	1.23114	0.116735
	SAOUHSC_02630					0.235001	9	-1.09273	1	-1.10795	0.54982	10	1.15807	1	1.28581	0.00554699
	SAOUHSC_02631					1	4	-1.04353	1	-1.03827	1	6	-1.0151	1	1.03461	1
TcaB	SAOUHSC_02632					0.7646	2	1.00861	1	-1.237	0.500623	3	1.13379	1	1.09863	0.682695
TcaA	SAOUHSC_02635				positive regulation	0.0806981	5	-1.15189	1	-1.18752	0.0345261	8	1.34656	0.881836	1.5808	0.00139289
HssS	SAOUHSC_02644					0.97701	3	1.30198	1	1.10243	0.911162	2	1.26899	1	1.10896	1
Mqo	SAOUHSC_02647		region 5 prime (RBS likely): 2 observations			0.000350442	16	1.07835	1	1.49991	4.46316e-10	18	-1.31301	0.795062	-1.35698	4.25033e-05
	SAOUHSC_02649					0.968372	10	-1.02192	1	-1.08614	0.989526	12	1.08449	1	1.10427	0.888672
	SAOUHSC_02650					0.501429	5	1.08115	1	-1.05513	1	4	1.04438	1	1.22868	0.0632176
PaiA	SAOUHSC_02651		region 5 prime (RBS not likely): 2 observations			0.612351	3	1.19704	0.344702	1.08353	0.870916	4	1.1095	1	1.10818	0.468363
	SAOUHSC_02652					0.289267	4	1.11185	0.947083	1.2475	0.0114443	6	-1.01214	1	-1.08252	0.645975
IruO	SAOUHSC_02654					0.148183	8	-1.13327	0.979731	1.28389	0.0135933	3	1.32364	1	1.36185	0.0362048
	SAOUHSC_02658					0.29797	4	-1.05529	1	-1.11888	0.532637	3	-1.00163	1	1.40464	0.0147999
Rsp	SAOUHSC_02664					0.283162	2	-1.51405	0.244895	-1.34201	0.0360273	5	1.02506	1	1.0736	0.728662
	SAOUHSC_02665		region 5 prime (RBS not likely): 2 observations			0.71468	7	1.10239	0.847418	1.15677	0.307857	6	1.10873	1	-1.01802	1
	SAOUHSC_02666					0.974136	9	1.13011	1	-1.01186	1	9	1.28084	0.906572	1.08745	0.99329
GltT	SAOUHSC_02667				negative regulation	0.291582	2	-1.0264	1	1.32284	0.249975	3	-1.43673	1	-10.5355	0.0289167
	SAOUHSC_02668					0.420486	5	1.04821	1	1.05055	1	6	1.13466	1	1.26567	0.0312614
SarZ	SAOUHSC_02669					0.546825	3	-1.108	1	-1.09385	0.870916	5	1.1733	1	1.14522	0.102664
	SAOUHSC_02670					0.68663	3	-1.17458	0.3036	-1.09218	0.732131	3	1.01582	1	1.04741	1
NreC	SAOUHSC_02675		region 5 prime (RBS likely): 4 observations	negative regulation		0.0475095	4	1.26998	0.0917506	1.67711	0.000581874	3	-1.47961	0.832287	-1.27686	0.11466
NreB	SAOUHSC_02676					0.223805	3	1.19325	1	1.21092	0.0178348	3	-1.07844	1	1.29709	0.140673
	SAOUHSC_02687			negative regulation		0.204396	2	1.31088	0.820887	1.59044	0.0153734	2	-1.40709	1	-1.41429	0.138303
	SAOUHSC_02689					0.948816	4	-1.05554	1	-1.10481	0.810452	5	-1.08602	1	-1.05041	1
	SAOUHSC_02690					0.950465	17	-1.10184	0.816101	-1.03579	1	23	-1.0047	1	1.04458	1
DsbA	SAOUHSC_02694					0.683182	5	1.22323	0.217844	-1.00283	1	8	1.05187	1	-1.01546	1
	SAOUHSC_02695					1	2	-1.13215	1	1.03118	1	2	1.15132	1	1.04456	1
TcyC	SAOUHSC_02697					0.969475	8	-1.00731	1	1.08578	0.883376	9	1.01263	1	-1.10103	1
TcyB	SAOUHSC_02698					0.952493	3	1.11721	1	-1.0212	1	3	1.04786	1	-1.11457	0.823088
TcyA	SAOUHSC_02699		region 5 prime (RBS not likely): 2 observations			0.948238	20	1.07726	1	1.08276	0.80848	22	-1.16512	1	-1.04269	1
GpmA	SAOUHSC_02703					1	16	-1.02027	1	-1.05142	1	15	1.04396	1	1.04678	1
Sbi	SAOUHSC_02706			positive regulation	positive regulation	9.62963e-10	21	-1.63367	1.37463e-05	-2.2229	2.93967e-20	20	1.13842	1	1.67543	2.12791e-12
	SAOUHSC_02719			positive regulation	positive regulation	0.000559897	5	-1.7111	0.000161812	-2.01616	4.43198e-08	3	-1.20925	1	1.82309	0.0137032
	SAOUHSC_02723		region 5 prime (RBS likely): 2 observations			0.294582	2	1.03459	1	1.03685	1	6	1.13966	1	1.29914	0.00753047
	SAOUHSC_02724					0.919409	8	1.05746	1	-1.07529	0.927129	7	1.08449	1	1.0979	0.770717
	SAOUHSC_02726				positive regulation	0.329683	2	-1.08221	1	-1.12488	0.907206	2	1.68583	1	1.73971	0.0130221
	SAOUHSC_02727					0.136814	3	-1.21887	0.046229	-1.24335	0.0238196	4	1.14691	1	1.20089	0.318176
	SAOUHSC_02731					0.552287	6	-1.06935	1	-1.08205	0.95573	6	-1.02622	1	1.2073	0.097347
Flp	SAOUHSC_02736					0.989264	4	1.00588	1	1.13484	1	3	1.01922	1	1.07075	0.957741
	SAOUHSC_02737			negative regulation		0.0344949	5	1.27321	0.267494	1.58251	5.29305e-06	5	1.22332	1	-1.09006	1
	SAOUHSC_02739					1	6	1.13427	1	1.10297	1	8	-1.09613	1	-1.00671	1
OpuCC	SAOUHSC_02742				negative regulation	0.103762	5	-1.24257	0.889724	-1.25496	0.803076	6	1.62666	0.911103	-1.8679	0.000178063
OpuCA	SAOUHSC_02744		region 5 prime (RBS not likely): 1 observations		negative regulation	0.0217285	9	1.1596	1	-1.07099	1	7	1.14912	1	-2.09613	2.22906e-07
	SAOUHSC_02747					0.856115	9	-1.08221	1	-1.09626	0.625969	12	-1.05085	1	-1.09894	0.858176
PnbA	SAOUHSC_02751					0.0469122	8	-1.71104	0.168347	-1.44551	0.000584812	9	1.658	0.362317	1.1643	0.13578
	SAOUHSC_02753					0.718358	2	1.23548	1	-1.10763	0.910911	2	-1.18149	1	1.22971	0.29234
	SAOUHSC_02754		region 5 prime (RBS likely): 2 observations			0.270898	4	2.34472	0.851477	-1.19672	0.803076	6	-1.25094	1	1.33475	0.00787573
	SAOUHSC_02755		region 5 prime (RBS not likely): 3 observations			0.966588	7	1.00955	1	-1.14924	0.872904	7	-1.0782	1	-1.00535	1
	SAOUHSC_02759					0.783502	7	1.4662	1	-1.2198	0.426302	8	1.33325	0.883979	1.06656	1
	SAOUHSC_02760	negative regulation	region 5 prime (RBS likely): 7 observations	negative regulation	negative regulation	6.06555e-05	8	1.47429	0.257675	1.96967	2.29598e-06	12	-1.66149	0.111462	-1.87247	2.05264e-10
CntA	SAOUHSC_02767			positive regulation	positive regulation	3.16963e-12	28	-1.70797	9.08945e-22	-1.41276	6.95753e-18	21	1.64689	0.00753898	1.40473	2.11705e-06
	SAOUHSC_02774				negative regulation	0.0130224	7	1.14437	0.380669	1.01949	1	12	-1.36425	0.545875	-1.58619	1.38395e-07
	SAOUHSC_02778		region 5 prime (RBS not likely): 2 observations			0.589589	7	1.04379	1	-1.00438	1	9	1.21121	1	-1.14799	0.120836
	SAOUHSC_02779		region 5 prime (RBS likely): 4 observations		negative regulation	0.269303	6	-1.16724	1	1.08191	1	5	-1.0736	1	-1.56775	0.00525977
	SAOUHSC_02790					0.0692768	29	-1.12702	0.0684088	-1.09551	1	34	1.3036	0.319879	1.20805	0.00105258
	SAOUHSC_02791					0.474768	7	-1.16495	0.851477	-1.14786	0.119319	7	1.27962	0.99751	1.12923	0.501333
PgcA	SAOUHSC_02793			positive regulation	positive regulation	7.39047e-08	11	-1.50364	3.12902e-12	-1.53732	1.67204e-08	19	1.84744	0.00502217	1.35673	1.13538e-07
SasG	SAOUHSC_02798		region 5 prime (RBS likely): 3 observations	positive regulation		0.0618252	15	-1.65435	9.80507e-05	-1.3712	0.172133	15	1.26244	0.865657	1.00048	1
SarT	SAOUHSC_02799					0.926308	2	1.15903	1	1.49829	0.745709	2	-1.08825	1	-1.03843	0.987309
GtaB	SAOUHSC_02801					0.983563	8	-1.06985	1	-1.07291	1	13	1.07021	1	1.08692	0.935854
GntP	SAOUHSC_02806					0.670876	4	-1.07756	1	1.13305	0.463816	4	1.59136	1	1.19952	0.436741
GntK	SAOUHSC_02808					0.0759124	7	1.07211	1	-1.14476	0.340467	8	-1.30358	1	1.39011	9.75384e-05
GntR	SAOUHSC_02809					0.479179	4	-1.02883	1	1.07203	1	4	-1.32563	1	1.25293	0.0527218
RelP	SAOUHSC_02811					0.504526	4	-1.00282	1	1.23471	0.727865	7	-1.00082	1	1.18784	0.089019
	SAOUHSC_02812					0.634757	5	1.3497	0.214824	1.00419	1	2	-1.27792	1	1.18582	0.755693
	SAOUHSC_02819					0.894835	2	-1.1146	1	1.15699	0.80848	3	-1.00412	1	-1.08694	0.793054
	SAOUHSC_02820			positive regulation	positive regulation	3.97987e-09	7	-2.60655	2.28516e-11	-3.16746	1.86625e-11	11	3.30764	0.000664116	2.33842	8.85826e-10
Fbp	SAOUHSC_02822					0.530923	8	1.30841	1	1.0447	1	9	-2.48405	0.179298	-1.10421	0.443149
	SAOUHSC_02827		region 5 prime (RBS likely): 2 observations			0.679291	4	1.22514	0.248111	1.00573	1	3	1.15051	1	-1.08536	0.858176
	SAOUHSC_02828					0.170973	4	1.07768	1	1.06394	1	4	1.10911	1	-1.39653	0.000854503
Frp	SAOUHSC_02829					0.933105	11	1.11183	1	1.09657	0.914674	13	-1.24865	1	1.11899	0.828811
Ddh	SAOUHSC_02830				negative regulation	0.000475753	19	1.1657	0.597262	1.18942	1	21	-1.01635	1	-1.84544	8.57748e-14
	SAOUHSC_02831					0.539384	4	1.38598	0.774994	-1.09595	1	4	1.11842	1	1.24027	0.109218
SrtA	SAOUHSC_02834			negative regulation		0.222214	3	1.58736	0.0090358	1.09759	0.969918	7	-1.0245	1	1.13294	0.278218
	SAOUHSC_02836		region 5 prime (RBS likely): 2 observations; region 5 prime (RBS not likely): 2 observations			0.667005	2	1.24338	0.948483	1.45903	0.208684	2	-1.43899	1	-1.03271	1
SdaAA	SAOUHSC_02839		region 3 prime upstream (RBS likely): 1 observations	negative regulation		0.00902883	3	1.94382	0.0119142	3.22315	3.57812e-06	4	-1.55702	0.670495	-1.17361	0.232493
	SAOUHSC_02844					0.214815	10	-1.20311	0.369973	-1.14076	0.0993232	9	1.2924	0.900173	1.1981	0.0643745
	SAOUHSC_02845					0.54072	2	-1.03972	1	-1.30609	0.0854847	2	1.40592	1	1.00791	1
GlcB	SAOUHSC_02848					0.941811	12	1.04607	1	1.10224	0.957242	15	-1.14009	1	-1.09547	0.821926
CidC	SAOUHSC_02849					0.299237	24	-1.0401	1	-1.09584	0.798435	28	1.08484	1	1.18497	0.0100421
CidR	SAOUHSC_02852					0.79238	3	-1.03091	1	-1.16974	0.394216	6	-1.17081	1	-1.02317	1
MvaA	SAOUHSC_02859					0.979636	11	-1.05376	1	-1.06378	0.920997	15	1.14085	1	-1.01528	1
MvaS	SAOUHSC_02860					0.33806	20	-1.11383	0.588505	-1.13602	0.673934	20	1.24319	1	1.18502	0.0329314
	SAOUHSC_02861	negative regulation	region 5 prime (RBS likely): 4 observations	negative regulation	negative regulation	0.000315908	3	1.3663	0.025502	2.12876	3.66557e-06	6	-1.69773	0.426348	-2.58594	2.49899e-07
ClpL	SAOUHSC_02862				positive regulation	0.178302	42	-1.04121	1	-1.04424	1	39	1.56703	0.00115312	-1.09777	0.876493
FarE	SAOUHSC_02866			negative regulation	negative regulation	1.66691e-05	9	1.59427	1.54871e-06	1.44601	2.33583e-05	28	-1.88265	8.62155e-05	-1.28316	2.47543e-05
FarR	SAOUHSC_02867					0.413953	2	1.4634	0.357377	-1.09194	1	3	1.01898	1	1.38666	0.0821633
RocA	SAOUHSC_02869					0.641441	32	-1.03356	1	1.09751	0.169289	36	-1.06086	1	1.00488	1
	SAOUHSC_02871					0.877122	2	1.28962	0.591889	1.10176	1	2	1.18589	1	-1.04329	1
CopA	SAOUHSC_02873					0.24429	21	1.01067	1	-1.11342	0.199372	16	1.04566	1	1.1859	0.0178632
	SAOUHSC_02875					0.442923	6	-1.1251	1	-1.25728	0.0384869	11	1.03389	1	-1.14503	1
	SAOUHSC_02876					0.074493	4	-1.03718	1	-1.25088	0.116561	7	1.14466	1	1.4883	0.000264184
CrtN	SAOUHSC_02877					0.168332	11	1.38039	0.344702	1.00985	1	13	-1.09283	1	1.26107	0.0023293
CrtM	SAOUHSC_02879					0.75807	3	1.49593	1	-1.15174	1	3	1.03846	1	1.14647	0.330246
CrtQ	SAOUHSC_02880					0.825984	3	1.80327	0.706192	1.00841	1	2	-3.24833	1	1.11302	0.659119
CrtP	SAOUHSC_02881					0.607028	11	-1.19365	1	1.05563	1	12	-1.20823	1	1.16823	0.13578
OatA	SAOUHSC_02885					0.769364	8	1.00966	1	1.20772	0.604079	12	1.05935	1	-1.1052	0.580009
	SAOUHSC_02886			negative regulation	negative regulation	0.0301814	6	1.13283	0.857552	1.86356	0.0325392	5	-1.0814	1	-2.4439	2.97365e-05
IsaA	SAOUHSC_02887			negative regulation		0.0730393	5	1.2126	0.841011	1.55549	0.00376593	5	-1.09608	1	-1.48337	0.00898573
	SAOUHSC_02895					0.975015	8	-1.01231	1	-1.04234	1	10	1.05855	1	1.06989	0.903744
	SAOUHSC_02896					0.690537	2	-1.10877	0.999819	-1.10565	0.901723	3	1.01922	1	1.26296	0.252205
GbaB	SAOUHSC_02898					0.89874	5	-1.00281	1	-1.07686	0.713564	6	-1.04547	1	1.07013	0.914331
	SAOUHSC_02899					0.206472	5	1.06775	1	-1.02285	1	13	1.04447	1	1.21939	0.00181738
	SAOUHSC_02900					0.628517	16	1.16237	0.411183	1.07628	1	19	-1.05859	1	1.18448	0.379518
	SAOUHSC_02905				positive regulation	0.15592	4	-1.20972	1	1.12179	1	5	1.3086	1	1.5136	0.000591023
	SAOUHSC_02908					0.656829	4	1.61239	0.402054	1.00455	1	5	-1.14165	1	-1.12411	0.46294
PyrD	SAOUHSC_02909					0.699571	11	-1.23803	0.72723	1.19515	0.647643	14	1.38826	0.508533	1.03715	1
	SAOUHSC_02911				negative regulation	0.0260043	3	1.29193	0.769713	-1.40635	0.0889512	7	-1.4738	0.527481	-1.99843	1.26618e-05
	SAOUHSC_02912					0.995887	7	1.0255	1	1.1686	0.983649	10	-1.07322	1	-1.03901	1
	SAOUHSC_02915					1	3	-1.01986	1	-1.03473	1	5	1.12518	1	1.01122	1
PanD	SAOUHSC_02916					1	2	-1.02151	1	1.0398	1	2	1.27367	1	1.05454	1
PanC	SAOUHSC_02918					0.660122	7	1.18865	0.189887	-1.0433	1	8	-1.11811	1	-1.07122	1
PanB	SAOUHSC_02919					0.233428	11	-1.00117	1	-1.03311	1	10	1.00735	1	1.21652	0.00296899
PanE	SAOUHSC_02920					0.895148	3	-1.00752	1	-1.01163	1	2	1.16003	1	1.17982	0.642066
Ldh2	SAOUHSC_02922			positive regulation	positive regulation	4.25189e-06	9	-1.50825	8.15627e-06	-1.59387	1.0782e-07	11	1.75089	0.0954642	1.80408	3.89312e-09
FdaB	SAOUHSC_02926				positive regulation	4.48683e-06	30	-1.16282	1	-1.31426	2.13823e-05	28	1.46797	0.0285247	1.54586	6.64484e-16
Lqo	SAOUHSC_02927					0.00305494	30	-1.11848	1	-1.28325	2.37314e-05	33	1.41801	0.0513627	1.24934	7.14562e-05
MbcS	SAOUHSC_02929					0.825163	23	1.11742	0.463616	1.01878	1	28	-1.00956	1	1.08139	1
BetB	SAOUHSC_02933			negative regulation	negative regulation	9.89931e-06	11	1.16748	0.354588	1.52584	8.82098e-11	16	1.22148	1	-1.72133	3.07029e-10
	SAOUHSC_02936					0.938123	2	1.05044	1	1.0176	1	2	-1.22463	1	1.08452	0.774531
CysG	SAOUHSC_02945					0.290435	3	-1.395	0.431763	-1.53763	0.169289	4	1.02022	1	1.20525	0.097347
CysJ	SAOUHSC_02947					0.0168034	17	-1.26391	0.0981244	-1.27287	1.40619e-05	11	1.10863	1	1.21376	0.0577786
NsaS	SAOUHSC_02955					0.974657	6	-1.01707	1	1.07113	1	8	1.11643	1	1.08474	0.902416
NsaR	SAOUHSC_02956					0.843425	4	-1.08188	1	-1.06055	1	4	1.03389	1	1.1649	0.506042
	SAOUHSC_02957		region 5 prime (RBS likely): 1 observations			0.825476	2	-1.08701	1	1.05099	1	2	-1.10311	1	1.3409	0.46432
	SAOUHSC_02961		region 5 prime (RBS likely): 2 observations			0.904238	5	-1.03236	1	1.04807	1	7	1.07456	1	1.09127	0.668546
EstA	SAOUHSC_02962					0.324105	6	-1.39552	0.314502	-1.4114	0.0350846	5	-1.05366	1	-1.04147	1
ClfB	SAOUHSC_02963					0.205979	9	-1.4797	0.0096598	-1.25271	0.732303	16	-1.06391	1	-1.25292	0.254466
ArcB	SAOUHSC_02968					0.991716	2	1.05125	1	-1.34363	1	2	1.08154	1	1.0805	0.967274
IsaB	SAOUHSC_02972					0.846674	6	1.0203	1	-1.09273	1	7	1.53145	0.534939	-1.0908	0.960641
ManP	SAOUHSC_02975					0.0537462	10	1.05808	1	-1.26026	0.0398809	14	-1.39975	0.740474	1.413	0.000282564
Pmi	SAOUHSC_02976					0.238297	5	1.51959	1	-1.12755	1	5	1.17478	1	1.48343	0.00322461
	SAOUHSC_02978					0.465523	24	-1.03612	1	1.02553	1	26	1.00722	1	1.15109	0.0469639
	SAOUHSC_02979					0.0108799	16	-1.09516	1	-1.47015	0.00033174	14	-1.02613	1	1.44677	4.22376e-05
	SAOUHSC_02980				positive regulation	0.00477858	5	-1.08766	1	-1.3695	0.000163903	7	1.14384	1	1.75377	3.18132e-06
SasF	SAOUHSC_02982		region 5 prime (RBS likely): 4 observations			0.0495463	11	-1.0195	1	-1.42424	0.000133356	16	-1.17894	1	-1.26875	0.045189
GtfB	SAOUHSC_02983		region 5 prime (RBS not likely): 2 observations			0.5161	3	-1.00208	1	-1.22082	0.070947	6	-1.03097	1	-1.04877	1
SecA2	SAOUHSC_02985					0.0684833	5	2.53078	0.0792186	-1.40743	0.0312731	12	-1.6507	0.122062	1.1734	0.0727377
Asp1	SAOUHSC_02988			positive regulation		0.0444964	2	-1.3596	1	-1.70743	0.00205327	6	-1.40876	0.797111	1.42702	0.00239516
SasA	SAOUHSC_02990			positive regulation		3.97167e-05	14	-1.31709	0.91791	-2.0347	2.61929e-17	18	-1.71767	0.122062	1.09717	0.847868
IcaR	SAOUHSC_03001					0.514174	5	-1.14051	0.354582	-1.0188	1	6	-1.34743	1	-1.49576	0.197116
	SAOUHSC_03022		region 5 prime (RBS not likely): 1 observations			0.526718	5	1.09141	1	1.03638	1	11	-1.16293	1	-1.30869	0.0769687
Drp35	SAOUHSC_03023					0.995244	3	1.06916	1	-1.03596	1	8	1.00865	1	1.08104	0.981112
	SAOUHSC_03024					0.834181	14	1.10516	1	1.16316	0.484218	11	1.02669	1	1.12225	1
BstA	SAOUHSC_03028	negative regulation	region 5 prime (RBS likely): 2 observations	negative regulation	negative regulation	0.00194098	2	2.14556	0.00135669	3.31062	3.32096e-05	2	-2.47401	0.525322	-3.64981	0.000599677
	SAOUHSC_03034					0.54594	4	-1.11566	1	-1.54526	0.0888342	8	-1.01029	1	1.06854	1
Noc	SAOUHSC_03049					0.405275	9	1.00392	1	-1.05421	1	9	-1.04193	1	1.27946	0.0269773
GidB	SAOUHSC_03051					1	6	1.02514	1	1.05695	1	10	1.07022	1	-1.02725	1
GidA	SAOUHSC_03052					1	18	-1.12029	1	-1.01253	1	22	1.03833	1	-1.014	1
TrmE	SAOUHSC_03053					0.159624	13	-1.21979	0.00517797	-1.11925	0.177129	12	1.13777	1	-1.12561	0.70786

## Sheet: S1B isrR deletion experiment
protein_name	locus tag	n	CopraRNA2_info	candidate_deletion	combined_p_value	fold_change_deletion_exp	p.fdr_deletion_exp	fold_change_deletion_stat	p.fdr_deletion_stat
DnaA	SAOUHSC_00001	16			1	-1.05468	1	-1.04959	1
DnaN	SAOUHSC_00002	20			0.944603	-1.05183	1	-1.08735	0.892276
RecF	SAOUHSC_00004	7			0.969911	-1.0846	0.940727	-1.03681	1
GyrB	SAOUHSC_00005	18			1	-1.01359	1	1.01267	1
GyrA	SAOUHSC_00006	33			1	1.01233	1	1.02331	1
HutH	SAOUHSC_00008	10		negative regulation	5.06118e-06	-1.5201	1	1.71387	2.56155e-11
SerS	SAOUHSC_00009	21			1	1.03968	1	1.06346	1
	SAOUHSC_00014	2			0.627961	-1.37038	1	-1.53524	0.394335
GdpP	SAOUHSC_00015	10			0.95967	1.03417	1	1.09978	0.920967
RplI	SAOUHSC_00017	8			0.219623	-1.23618	0.0482342	1.04284	1
DnaC	SAOUHSC_00018	9			1	-1.07942	1	1.02567	1
PurA	SAOUHSC_00019	20			1	-1.08081	1	1.07088	1
WalR	SAOUHSC_00020	11			0.916109	-1.08983	0.992598	-1.08059	0.845514
WalK	SAOUHSC_00021	8			0.247858	-1.06374	1	-1.56879	0.0614336
WalH	SAOUHSC_00022	6	region 5 prime (RBS not likely): 2 observations		1	-1.05328	1	1.00855	1
WalI	SAOUHSC_00023	6			1	-1.01732	1	1.04422	1
OrfX	SAOUHSC_00027	5			1	-1.08352	1	1.01427	1
	SAOUHSC_00030	8			1	-1.01843	1	-1.04053	1
CstA	SAOUHSC_00035	2		negative regulation	0.0210343	1.30705	0.104222	2.22353	0.0042452
	SAOUHSC_00039	2			0.589974	1.29178	1	5.91778	0.348069
	SAOUHSC_00044	4			1	-1.29434	1	-1.01179	1
	SAOUHSC_00049	13			0.242625	1.18492	1	-1.29267	0.0588669
	SAOUHSC_00057	2			0.967784	1.00911	1	-1.24286	0.936606
NptA	SAOUHSC_00060	6			0.778383	1.32096	0.60588	1.06226	1
LctP1	SAOUHSC_00067	5			0.103622	-1.33461	0.25861	-1.28171	0.04152
Spa	SAOUHSC_00069	19			0.433208	-1.38713	0.768775	-1.35749	0.244115
SarS	SAOUHSC_00070	7			0.236027	1.11911	1	1.18897	0.0557089
SirA	SAOUHSC_00074	24			1.47595e-09	-1.47401	3.58517e-11	-1.31682	6.07624e-08
SbnA	SAOUHSC_00075	9			0.299245	-1.38757	0.0895474	1.00299	1
SbnB	SAOUHSC_00076	15			0.433098	-1.35938	0.535047	-1.13059	0.350574
SbnC	SAOUHSC_00077	17			0.121822	-1.40818	0.0148406	-1.04516	1
SbnE	SAOUHSC_00079	15			0.155674	-1.36794	0.0242344	-1.02375	1
SbnF	SAOUHSC_00080	23			0.400694	-1.34595	0.160555	-1.06345	1
SbnG	SAOUHSC_00081	6			1	-1.18491	1	1.00866	1
SbnH	SAOUHSC_00082	10			0.389321	-1.34994	0.515053	-1.15385	0.294282
SbnI	SAOUHSC_00083	12			0.560872	-1.39795	0.314578	-1.04	1
	SAOUHSC_00085	2			0.442743	-1.15898	1	1.37668	0.196021
ButA	SAOUHSC_00086	7			0.146692	-1.08927	1	-1.21002	0.0215185
SodM	SAOUHSC_00093	8		negative regulation	1.31508e-07	1.48881	0.000165488	2.5388	1.04506e-10
SasD	SAOUHSC_00094	4		positive regulation	0.0245718	-1.29802	1	-3.0465	0.000603773
DeoC1	SAOUHSC_00100	11			0.68916	-1.12494	0.474941	1.00245	1
DeoB	SAOUHSC_00101	15			0.426721	-1.09939	1	-1.16745	0.182091
	SAOUHSC_00107	3			0.479203	-1.06759	1	-1.15849	0.229636
CapP	SAOUHSC_00129	4			0.855747	1.05334	1	1.11396	0.732303
IsdI	SAOUHSC_00130	5			0.400563	-1.12973	0.393869	-1.12257	0.407372
AldA	SAOUHSC_00132	16			0.00106838	-1.22814	1	1.43691	1.14143e-06
	SAOUHSC_00134	4			0.186078	1.36075	0.369973	1.9018	0.0935881
	SAOUHSC_00135	7			0.570164	1.33729	0.402096	1.15443	0.80848
	SAOUHSC_00139	2			0.589974	1.02306	1	1.31015	0.348069
	SAOUHSC_00141	4			0.370472	1.3267	0.910999	-1.21254	0.150658
Fdh	SAOUHSC_00142	8			1	-1.96246	1	1.01987	1
AusA	SAOUHSC_00144	26			3.7127e-09	-1.17843	1	-1.46395	1.37841e-17
	SAOUHSC_00153	12			0.000230404	-1.30979	5.81571e-06	-1.17236	0.00912801
GlcA	SAOUHSC_00155	14			0.622592	-1.13782	0.387621	1.0432	1
MurP	SAOUHSC_00158	4		positive regulation	0.0647103	-1.37756	1	-2.11443	0.00418743
HsdR	SAOUHSC_00162	15	region 5 prime (RBS likely): 6 observations		0.156108	-1.23398	0.0243696	-1.07392	1
	SAOUHSC_00164	6			0.634077	-1.23897	0.402054	1.32834	1
	SAOUHSC_00167	4		positive regulation	0.000688849	-1.15199	0.968708	-1.9109	4.89842e-07
	SAOUHSC_00170	10		positive regulation	7.30495e-07	1.03911	1	-2.63082	5.33623e-13
Ggt	SAOUHSC_00171	2			0.77735	-2.68466	1	-1.64294	0.604273
AzoR	SAOUHSC_00173	8			1	1.02471	1	-1.01494	1
MalE	SAOUHSC_00176	3		negative regulation	0.0603129	1.40317	1	1.57755	0.00363765
	SAOUHSC_00179	6			0.592093	1.17026	1	1.18129	0.350574
	SAOUHSC_00180	2			0.510192	1.95414	0.271923	1.25161	0.957242
	SAOUHSC_00181	2			0.886555	1.56356	0.78598	1.05508	1
	SAOUHSC_00182	2		positive regulation	0.195424	-1.38771	0.845455	-1.78269	0.0451715
HptR	SAOUHSC_00184	4			0.791373	-1.32442	0.692165	-1.18669	0.9048
PflB	SAOUHSC_00187	24	region 5 prime (RBS not likely): 1 observations	negative regulation	0.0151264	1.81563	0.000228808	1.11172	1
	SAOUHSC_00190	2			1	1.06916	1	1.37076	1
Coa	SAOUHSC_00192	13		positive regulation	1.73099e-05	-3.06607	0.00205687	-1.87061	1.45674e-07
FadA	SAOUHSC_00195	12			0.942827	-1.08641	1	1.1996	0.888923
FadB	SAOUHSC_00196	26			1	1.16385	1	1.05362	1
FadD	SAOUHSC_00197	16			1	1.16769	1	1.01508	1
FadE	SAOUHSC_00198	10	region 3 prime upstream (RBS likely): 1 observations	negative regulation	0.0254666	1.17668	1	1.51812	0.00064855
FadX	SAOUHSC_00199	3	region 5 prime (RBS not likely): 4 observations		1	1.63419	1	-1.10385	1
PrsS	SAOUHSC_00200	5		positive regulation	2.37006e-05	-1.53159	1.10828e-05	-1.50865	5.06842e-05
Opp-5A	SAOUHSC_00201	8		negative regulation	5.60916e-06	1.57007	8.66533e-05	1.46084	3.63086e-07
Hmp	SAOUHSC_00204	14			1	-1.04494	1	-1.05046	1
Ldh1	SAOUHSC_00206	9		negative regulation	0.00413947	1.42806	0.404276	1.96163	4.23848e-05
	SAOUHSC_00211	2			0.292295	-1.14619	0.482341	-1.1991	0.177129
TarI'	SAOUHSC_00220	8			0.0209546	-1.2304	0.0546889	-1.22694	0.00802897
TarJ'	SAOUHSC_00221	3			0.0427178	-1.26993	0.314578	-1.37988	0.00580083
TarL'	SAOUHSC_00222	13			0.163802	1.04726	1	1.19805	0.026831
TarF	SAOUHSC_00223	11			1	-1.03375	1	-1.01619	1
TarI	SAOUHSC_00225	17			0.577724	-1.17341	0.333765	-1.06435	1
TarJ	SAOUHSC_00226	11			1	1.05399	1	-1.04036	1
TarL	SAOUHSC_00227	8			0.540044	1.09063	0.841011	1.11744	0.346782
TarS	SAOUHSC_00228	21			1	-1.02933	1	1.02229	1
ScdA	SAOUHSC_00229	6			1	1.06241	1	1.05426	1
LytS	SAOUHSC_00230	3			0.747238	1.1813	0.832167	1.29252	0.670977
LytR	SAOUHSC_00231	3			0.200378	-1.19787	0.444698	-1.26499	0.0902888
LrgB	SAOUHSC_00233	2			1	1.2733	1	3.35498	1
BglR	SAOUHSC_00234	2			0.904372	-1.55336	0.817889	1.04034	1
BglA	SAOUHSC_00236	6			0.983198	1.06158	1	1.08809	0.966678
	SAOUHSC_00237	4			0.814012	1.03345	1	-1.15267	0.662615
RbsK	SAOUHSC_00239	4		positive regulation	0.0268114	-1.0963	1	-1.74444	0.000718848
	SAOUHSC_00247	5			0.466738	-1.19544	0.217844	1.01348	1
LytM	SAOUHSC_00248	6			1	1.02058	1	-1.05279	1
	SAOUHSC_00253	7		positive regulation	0.00193916	-1.29266	0.00430603	-1.5367	0.000873276
EsxA	SAOUHSC_00257	3		positive regulation	0.00487579	-2.775	0.235146	-2.06246	0.0001011
EsaA	SAOUHSC_00258	10		positive regulation	0.000755311	-1.16199	1	-1.75017	5.70494e-07
EssB	SAOUHSC_00261	2			0.0993958	-1.12799	1	-1.41227	0.00987952
EssC	SAOUHSC_00262	4			0.0747802	-1.13813	1	-1.3262	0.00559208
EsaG	SAOUHSC_00269	4			1	1.08639	1	1.0963	1
BrnQ2	SAOUHSC_00282	2			1	-1.1108	1	-1.00049	1
	SAOUHSC_00284	6		positive regulation	0.000147938	-1.62651	0.00245284	-1.9176	8.92257e-06
	SAOUHSC_00285	6			0.410041	1.06452	1	1.1654	0.168133
	SAOUHSC_00287	3			0.446511	-1.00429	1	1.20708	0.199372
NanK	SAOUHSC_00296	4			0.315156	1.02275	1	-1.34466	0.0993232
NanE	SAOUHSC_00298	4	region 5 prime (RBS not likely): 2 observations		0.168635	-1.12199	1	-1.25942	0.0284377
GehB	SAOUHSC_00300	11		positive regulation	2.84814e-07	1.09777	1	-2.60538	8.11193e-14
	SAOUHSC_00301	5			0.836366	-1.10917	0.699508	-1.05949	1
	SAOUHSC_00302	2			1	-1.38531	1	-1.19445	1
	SAOUHSC_00304	5	region 5 prime (RBS not likely): 8 observations	positive regulation	6.53508e-09	-4.53729	8.21989e-08	-5.58472	5.19561e-10
GcvH-L	SAOUHSC_00305	5		positive regulation	0.00130809	-1.66352	0.168347	-2.52937	1.01642e-05
	SAOUHSC_00306	4		positive regulation	1.33829e-06	-2.58954	2.13202e-06	-2.19186	8.40054e-07
SirTM	SAOUHSC_00307	5		positive regulation	2.01107e-07	-2.39297	7.00072e-07	-1.99276	5.7771e-08
LplA2	SAOUHSC_00308	13		positive regulation	8.66992e-17	-2.04258	2.42443e-15	-2.20494	3.10042e-18
	SAOUHSC_00309	9			0.150166	-1.05685	0.990155	-1.26521	0.0227739
UlaA	SAOUHSC_00310	2			0.985739	1.76574	0.971682	-1.10525	1
	SAOUHSC_00311	2			0.756154	4.28397	0.571769	-1.16558	1
	SAOUHSC_00312	3			0.930773	-1.19027	0.866339	-1.14696	1
	SAOUHSC_00313	3			0.176151	-1.76468	1	-1.26835	0.0310291
	SAOUHSC_00319	7	region 3 prime upstream (RBS likely): 1 observations		1	1.10976	1	1.03456	1
	SAOUHSC_00320	2			1	1.24459	1	-1.03528	1
	SAOUHSC_00324	4			1	-1.00701	1	-1.03096	1
	SAOUHSC_00333	4			1	-1.07123	1	1.03405	1
	SAOUHSC_00336	16			0.140147	1.23548	0.0196412	1.08039	1
Mdh	SAOUHSC_00337	8			0.945153	-1.0497	1	-1.12498	0.893315
MetE	SAOUHSC_00338	12		positive regulation	0.000134755	-1.04729	1	-1.70755	1.81588e-08
ParB	SAOUHSC_00342	5			1	-1.02408	1	-1.0065	1
	SAOUHSC_00344	4			0.914673	-1.01675	1	-1.24971	0.836627
	SAOUHSC_00345	2			1	-1.62852	1	-1.12469	1
YchF	SAOUHSC_00346	16	region 5 prime (RBS not likely): 1 observations		1	-1.0101	1	-1.01584	1
RpsF	SAOUHSC_00348	11			1	1.02505	1	-1.02987	1
Ssb	SAOUHSC_00349	6			1	1.05264	1	-1.05524	1
RpsR	SAOUHSC_00350	4			1	1.0404	1	1.42504	1
	SAOUHSC_00356	17			0.0451349	1.09086	1	-1.26014	0.00203716
	SAOUHSC_00357	3			1	1.00012	1	-1.14127	1
	SAOUHSC_00359	3			0.253538	-1.28191	0.314578	-1.13274	0.204343
	SAOUHSC_00362	9			0.229359	-1.13616	0.103316	-1.13173	0.509174
AhpF	SAOUHSC_00364	22			0.00225827	-1.07425	1	1.20712	5.09979e-06
AhpC	SAOUHSC_00365	12			0.671687	-1.15502	0.605013	1.1211	0.745709
NfrA	SAOUHSC_00366	3	region 5 prime (RBS not likely): 2 observations		0.676265	-1.06312	1	1.20899	0.457334
TcyP	SAOUHSC_00367	5	region 5 prime (RBS not likely): 2 observations		0.0790259	-1.2274	0.0904828	-1.19292	0.0690196
	SAOUHSC_00369	18			0.513582	1.05201	1	-1.23896	0.263766
	SAOUHSC_00370	3			0.540145	1.16591	0.852923	1.20177	0.342066
	SAOUHSC_00371	6			1	1.06031	1	-1.01961	1
Xpt	SAOUHSC_00372	14			1	-1.08191	1	-1.02355	1
GuaB	SAOUHSC_00374	38	region 3 prime upstream (RBS likely): 1 observations		1	-1.04273	1	-1.06021	1
GuaA	SAOUHSC_00375	22	region 5 prime (RBS likely): 2 observations		1	1.04274	1	-1.01922	1
	SAOUHSC_00382	5			0.814414	-1.17255	0.66327	-1.0108	1
HsdS1	SAOUHSC_00398	8			0.257834	-1.1385	0.853328	-1.21727	0.0779047
	SAOUHSC_00400	3		positive regulation	0.0736028	-1.52173	0.00912044	-1.24367	0.593982
Lpl9	SAOUHSC_00405	10			0.584586	1.14132	1	1.15093	0.34174
	SAOUHSC_00406	6			0.254625	1.60921	0.211054	1.16243	0.307192
	SAOUHSC_00407	3			0.255948	1.27575	1	1.3214	0.0655092
ZagA	SAOUHSC_00410	7		negative regulation	1.59401e-10	7.33267	1.59259e-12	9.0153	1.59543e-08
MpsB	SAOUHSC_00413	10			1	1.03323	1	1.0506	1
MpsC	SAOUHSC_00414	5			1	1.02737	1	-1.00623	1
	SAOUHSC_00417	5	region 5 prime (RBS not likely): 2 observations		0.126226	-1.19231	0.267494	-1.19548	0.0595638
MccB	SAOUHSC_00422	10			0.767141	-1.20022	0.588505	1.07401	1
GmpA	SAOUHSC_00423	3		positive regulation	0.0762589	-4.41976	0.857552	-2.00987	0.00678143
GmpC	SAOUHSC_00426	11			0.00658889	-1.10388	0.799033	-1.38962	5.43325e-05
Sle1	SAOUHSC_00427	5			0.264673	-1.53162	0.0700516	-1.0635	1
	SAOUHSC_00428	2			1	1.23043	1	-1.18976	1
	SAOUHSC_00429	4	region 5 prime (RBS not likely): 1 observations		1	1.07187	1	-1.04453	1
	SAOUHSC_00430	3			1	1.05443	1	-1.01625	1
	SAOUHSC_00433	2			0.74905	1.22818	1	-1.3321	0.561076
GltB	SAOUHSC_00435	8	region 5 prime (RBS not likely): 2 observations		1	1.07501	1	-1.14649	1
GltD	SAOUHSC_00436	2	region 3 prime upstream (RBS likely): 2 observations		1	1.33702	1	2.25631	1
TreP	SAOUHSC_00437	8	region 5 prime (RBS not likely): 3 observations		0.74905	1.51317	1	-1.17279	0.561076
TreC	SAOUHSC_00438	4		positive regulation	0.0263763	-1.30477	0.896835	-1.53608	0.000775737
	SAOUHSC_00441	4			0.711189	1.1813	0.50579	-1.05607	1
DnaX	SAOUHSC_00442	14			1	1.04148	1	-1.0799	1
	SAOUHSC_00444	6			0.466225	-1.4843	0.643564	-1.31371	0.337753
Tmk	SAOUHSC_00451	10			1	-1.0535	1	-1.06423	1
DarA	SAOUHSC_00452	2			0.713487	1.41849	1	-1.26452	0.509063
HolB	SAOUHSC_00454	5			0.799438	1.12433	0.639101	1.0592	1
	SAOUHSC_00455	3			0.959686	1.24021	1	1.4416	0.920997
MetS	SAOUHSC_00461	30			0.570003	-1.13249	0.324903	-1.06208	1
	SAOUHSC_00462	5			1	-1.08925	1	1.12422	1
RnmV	SAOUHSC_00463	3			1	1.13829	1	1.15546	1
KsgA	SAOUHSC_00464	5	region 3 prime upstream (RBS likely): 1 observations		0.932304	-1.11453	0.96425	-1.07355	0.901417
Ipk	SAOUHSC_00466	3			0.629554	1.14944	0.972915	1.32972	0.407372
PurR	SAOUHSC_00467	11	region 5 prime (RBS likely): 5 observations; region 3 prime upstream (RBS likely): 4 observations		1	1.06703	1	-1.05529	1
YabJ	SAOUHSC_00468	4	region 5 prime (RBS not likely): 2 observations; region 3 prime upstream (RBS likely): 2 observations		1	-1.02643	1	1.07427	1
SpoVG	SAOUHSC_00469	7		negative regulation	0.000226201	1.32288	0.00796546	1.60544	6.42361e-06
GlmU	SAOUHSC_00471	10	region 5 prime (RBS likely): 2 observations		0.000188751	1.17695	0.172478	1.33755	2.06559e-07
Prs	SAOUHSC_00472	14			1	1.0341	1	1.03851	1
RplY	SAOUHSC_00474	7			0.987283	-1.07429	0.974728	-1.04038	1
Pth	SAOUHSC_00475	8			0.8219	-1.06152	1	-1.09203	0.675519
Mfd	SAOUHSC_00477	22			0.59781	-1.10344	0.357377	-1.07307	1
	SAOUHSC_00480	8			1	-1.11008	1	-1.06981	1
	SAOUHSC_00481	3	region 5 prime (RBS not likely): 2 observations		1	-1.01946	1	-1.1071	1
DivIC	SAOUHSC_00482	3			1	1.01658	1	1.03195	1
	SAOUHSC_00483	7			1	-1.12356	1	-1.04105	1
HprT	SAOUHSC_00485	11			0.811389	1.01349	1	1.15051	0.658352
FtsH	SAOUHSC_00486	30			1	1.01759	1	1.01141	1
HslO	SAOUHSC_00487	11			1	-1.06642	1	1.002	1
CysK	SAOUHSC_00488	19			0.00567087	-1.23753	0.0037649	-1.22721	0.00854173
FolP	SAOUHSC_00489	10			0.305476	-1.12488	0.497366	-1.14701	0.18762
FolB	SAOUHSC_00490	4			1	1.05746	1	1.02476	1
FolK	SAOUHSC_00491	3			1	-1.07713	1	1.02987	1
LysS	SAOUHSC_00493	27			1	-1.05338	1	-1.01052	1
PdxR	SAOUHSC_00497	2			1	1.02937	1	-1.04258	1
PdxS	SAOUHSC_00499	15			0.225044	-1.04261	1	1.1731	0.0506448
PdxT	SAOUHSC_00500	9			1	-1.03321	1	1.0182	1
NupC	SAOUHSC_00501	6			1	-1.04681	1	-1.07627	1
CtsR	SAOUHSC_00502	4			0.937392	1.16623	0.878703	1.17896	1
McsB	SAOUHSC_00504	7			1	1.10695	1	1.00877	1
ClpC	SAOUHSC_00505	48			0.428503	1.12825	0.183615	1.00679	1
RadA	SAOUHSC_00507	6			0.0824016	-1.21069	0.0797318	-1.15758	0.0851607
	SAOUHSC_00508	7			1	-1.2049	1	-1.01593	1
GltX	SAOUHSC_00509	24			1	-1.0154	1	-1.04611	1
CysE	SAOUHSC_00510	4	region 5 prime (RBS likely): 2 observations		0.870129	-1.06665	1	1.13517	0.757125
CysS	SAOUHSC_00511	20			1	1.02223	1	-1.07441	1
	SAOUHSC_00513	7			1	-1.09424	1	-1.00082	1
	SAOUHSC_00514	4			0.836822	-1.22809	1	-1.3665	0.700272
NusG	SAOUHSC_00517	14			1	-1.01944	1	-1.05845	1
RplK	SAOUHSC_00518	6			1	-1.04705	1	1.04354	1
RplA	SAOUHSC_00519	17			1	-1.15587	1	1.01119	1
RplJ	SAOUHSC_00520	8			0.877333	-1.13873	0.769713	-1.01174	1
RplL	SAOUHSC_00521	12			1	1.01784	1	1.01422	1
RsmC	SAOUHSC_00523	8			1	1.01989	1	1.03537	1
RpoB	SAOUHSC_00524	63			1	-1.02043	1	-1.00729	1
RpoC	SAOUHSC_00525	80	region 5 prime (RBS not likely): 2 observations		1	-1.01551	1	1.0193	1
RpsL	SAOUHSC_00527	10			1	-1.10144	1	1.05524	1
RpsG	SAOUHSC_00528	9	region 5 prime (RBS not likely): 1 observations		1	-1.08341	1	-1.08527	1
FusA	SAOUHSC_00529	40			1	-1.04063	1	-1.04292	1
Tuf	SAOUHSC_00530	25			1	-1.04394	1	-1.06488	1
	SAOUHSC_00531	7	region 5 prime (RBS not likely): 2 observations		1	1.01395	1	-1.02934	1
Kbl	SAOUHSC_00532	23	region 5 prime (RBS likely): 2 observations	negative regulation	3.70383e-06	1.13669	1	1.54786	1.37184e-11
HchA	SAOUHSC_00533	13			1	1.05757	1	-1.04108	1
AraB	SAOUHSC_00534	6			1	1.04808	1	-1.02761	1
	SAOUHSC_00535	14			1	-1.024	1	1.02427	1
IlvE	SAOUHSC_00536	22			1	1.03479	1	-1.08121	1
	SAOUHSC_00538	10			0.851298	-1.12306	0.724707	-1.07194	1
Dck	SAOUHSC_00539	8			0.698973	-1.16259	0.488563	-1.03279	1
Dgk	SAOUHSC_00540	2			1	-1.07341	1	-1.03207	1
	SAOUHSC_00542	14			0.00934699	-1.04281	1	-1.24337	8.73663e-05
Azo1	SAOUHSC_00543	6			1	-1.0703	1	-1.05157	1
SdrC	SAOUHSC_00544	22		positive regulation	0.000124215	-1.61262	0.235146	-1.9124	6.56159e-08
SdrD	SAOUHSC_00545	34		positive regulation	2.26691e-16	-2.00075	7.99241e-22	-1.84233	6.42968e-11
	SAOUHSC_00547	6			0.225044	-1.0091	1	-1.20581	0.0506448
	SAOUHSC_00548	13	region 5 prime (RBS likely): 4 observations		0.995065	-1.14435	0.990155	-1.06103	1
FolE2	SAOUHSC_00549	15			0.566746	-1.20552	0.457279	-1.08845	0.70242
BshB2	SAOUHSC_00550	4			0.652395	1.27141	1	-1.20763	0.42562
NagB	SAOUHSC_00552	6			0.74905	-1.11948	1	-1.16268	0.561076
HxlA	SAOUHSC_00553	14			0.579215	1.17219	0.33549	1.11861	1
HxlB	SAOUHSC_00554	7			1	1.06685	1	-1.08204	1
	SAOUHSC_00555	6		positive regulation	7.28421e-07	-1.73699	2.11291e-05	-2.15835	2.51122e-08
PdxK	SAOUHSC_00562	14			1	-1.10054	1	-1.08761	1
Ung	SAOUHSC_00564	3			0.74261	1.04028	1	1.13102	0.551469
	SAOUHSC_00569	5			1	1.08129	1	1.07551	1
HemQ	SAOUHSC_00573	7			0.449694	-1.10772	1	-1.27627	0.202224
Pta	SAOUHSC_00574	18			1	-1.09602	1	-1.04838	1
LipL	SAOUHSC_00575	2			0.933229	-1.05398	1	1.12865	0.870916
MvaK1	SAOUHSC_00577	5			0.00678819	1.10357	0.698022	1.37891	6.60145e-05
MvaD	SAOUHSC_00578	4			0.685325	1.00357	1	1.12824	0.46967
MvaK2	SAOUHSC_00579	7			0.0144326	1.31166	0.0616461	1.33245	0.00337896
MerA	SAOUHSC_00581	6			0.681709	-1.03154	1	1.10838	0.464728
IolS	SAOUHSC_00603	11	region 5 prime (RBS not likely): 1 observations		0.99417	-1.08202	0.988373	1.04192	1
	SAOUHSC_00605	6			0.998738	-1.10117	1	-1.10307	0.997477
	SAOUHSC_00606	10			0.62855	-1.03742	1	-1.11045	0.395076
	SAOUHSC_00607	7			0.724956	-1.03705	1	-1.31167	0.525561
Adh1	SAOUHSC_00608	7			1	1.071	1	1.07364	1
	SAOUHSC_00610	3			0.503202	1.15614	0.740948	1.26332	0.34174
ArgS	SAOUHSC_00611	33			1	-1.00791	1	1.01166	1
	SAOUHSC_00613	8			0.641755	-1.14517	1	-1.18734	0.41185
	SAOUHSC_00615	2			1	-1.07478	1	1.04102	1
	SAOUHSC_00616	6			1	-1.02475	1	1.0577	1
	SAOUHSC_00617	7			0.729212	-1.18802	0.53175	1.01171	1
	SAOUHSC_00619	4	region 5 prime (RBS likely): 2 observations		0.449303	5.07446	0.221293	1.1004	0.912245
SarA	SAOUHSC_00620	9			0.00164728	1.22036	0.160555	1.30853	1.69009e-05
	SAOUHSC_00633	4			0.367918	-1.55258	0.135364	1.2434	1
MntC	SAOUHSC_00634	26			1	-1.0979	1	-1.0932	1
MntA	SAOUHSC_00637	9			1	-1.06467	1	-1.02328	1
MntR	SAOUHSC_00638	6			1	-1.02209	1	-1.04234	1
TagH	SAOUHSC_00641	6			0.885921	1.06888	1	1.09787	0.784855
TagG	SAOUHSC_00642	4			1	-1.08363	1	-1.01195	1
TagB	SAOUHSC_00643	4			0.836366	1.713	0.699508	1.2581	1
TagX	SAOUHSC_00644	3	region 5 prime (RBS not likely): 1 observations		1	-1.02937	1	1.00007	1
TagD	SAOUHSC_00645	3			0.831998	-1.19914	0.69222	-1.07137	1
Pbp4	SAOUHSC_00646	14			1	-1.03528	1	-1.00386	1
AbcA	SAOUHSC_00647	14			0.591748	-1.11223	0.528461	-1.0966	0.662615
NupG	SAOUHSC_00648	3			1	-1.34005	1	-1.06582	1
	SAOUHSC_00651	4			1	-1.00533	1	-1.06396	1
FhuC	SAOUHSC_00652	12			1	-1.08389	1	1.05341	1
FhuB	SAOUHSC_00653	2			1	-1.02167	1	-1.11644	1
FhuG	SAOUHSC_00654	2			1	1.10448	1	1.0188	1
DhaK	SAOUHSC_00655	7			0.695997	-1.10302	1	-1.11307	0.484412
DhaL	SAOUHSC_00656	11			0.557764	-1.17801	1	-1.16224	0.311101
DhaM	SAOUHSC_00658	2			0.673565	-1.33945	0.852923	-1.17372	0.531923
	SAOUHSC_00660	2			0.978388	1.04427	1	1.18676	0.957242
GehE	SAOUHSC_00661	5			0.445109	-1.11476	1	-1.21257	0.198122
	SAOUHSC_00663	4			1	1.073	1	1.04452	1
GraX	SAOUHSC_00664	2		negative regulation	0.0814022	-1.05647	1	1.94835	0.00662631
GraR	SAOUHSC_00665	5	region 5 prime (RBS not likely): 2 observations; region 5 prime (RBS likely): 2 observations; region 3 prime upstream (RBS likely): 1 observations		0.826766	-1.05083	1	1.08053	0.683542
GraS	SAOUHSC_00666	4			0.838277	-1.10466	1	1.13909	0.702709
VraF	SAOUHSC_00667	2			1	1.04657	1	1.09942	1
PitR	SAOUHSC_00669	8			0.892569	-1.19411	0.819039	-1.18966	0.972701
	SAOUHSC_00671	2			0.883903	-1.30819	1	-1.99491	0.781284
SarX	SAOUHSC_00674	5			1	1.00668	1	-1.06872	1
	SAOUHSC_00675	8			0.449912	-1.11068	0.577398	-1.11269	0.350574
	SAOUHSC_00676	2			0.538658	-1.01782	1	-1.21698	0.290153
CcpE	SAOUHSC_00679	5	region 5 prime (RBS likely): 4 observations; region 3 prime upstream (RBS likely): 1 observations	negative regulation	5.00637e-05	1.45521	0.588505	2.10313	4.25889e-09
	SAOUHSC_00686	6			1	1.09205	1	-1.05735	1
	SAOUHSC_00687	2			0.999205	-1.07225	1	-1.17547	0.998411
	SAOUHSC_00688	3			0.830736	1.14466	0.690122	1.09698	1
	SAOUHSC_00690	6			0.915065	1.17193	0.837343	1.04656	1
CydC	SAOUHSC_00693	3			1	1.12675	1	-1.01834	1
MgrA	SAOUHSC_00694	13			1	1.08302	1	-1.04501	1
	SAOUHSC_00695	6			0.575066	-1.22752	0.330701	-1.00132	1
	SAOUHSC_00696	4			1	-1.03648	1	-1.01148	1
	SAOUHSC_00699	5			0.588953	1.89675	0.346866	-1.11862	1
	SAOUHSC_00705	2			0.809015	-1.59512	0.654505	1.05952	1
FruR	SAOUHSC_00706	6			1	1.07286	1	-1.01712	1
FruB	SAOUHSC_00707	4			0.465106	1.63694	0.244895	1.11287	0.883333
FruA	SAOUHSC_00708	13			1	1.01328	1	1.0238	1
NagA	SAOUHSC_00710	13			1	1.0027	1	1.0417	1
MpfA	SAOUHSC_00711	6			0.0137755	-1.32769	0.00541286	-1.2025	0.0350578
	SAOUHSC_00712	8	region 5 prime (RBS likely): 2 observations; region 3 prime upstream (RBS likely): 1 observations		0.857048	-1.06542	1	-1.09886	0.734531
SaeS	SAOUHSC_00714	5			0.818842	-1.20277	1	-1.0978	0.670503
SaeR	SAOUHSC_00715	3			0.523627	-1.19958	0.373569	-1.23089	0.73396
SaeP	SAOUHSC_00717	4		positive regulation	1.56717e-05	-1.90804	0.000165488	-2.55125	1.48411e-06
QueE	SAOUHSC_00719	3			1	1.0559	1	1.00234	1
QueD	SAOUHSC_00720	5			0.680666	-1.71509	1	-1.24788	0.463307
QueC	SAOUHSC_00721	6			1	1.00744	1	1.05616	1
	SAOUHSC_00726	6			0.917067	-1.12125	0.841011	1.04006	1
	SAOUHSC_00727	9			0.863214	-1.12324	0.745138	-1.03357	1
LtaS	SAOUHSC_00728	17			0.120557	-1.00939	1	1.27101	0.0145339
	SAOUHSC_00729	11			1	1.06374	1	1.03069	1
RecQ1	SAOUHSC_00730	4			1	1.14137	1	1.22029	1
OpuBA	SAOUHSC_00731	7	region 5 prime (RBS not likely): 2 observations		0.644991	-1.12205	0.798342	-1.10967	0.521097
OpuBB	SAOUHSC_00732	9	region 5 prime (RBS not likely): 3 observations		0.301774	-1.1838	0.186342	-1.11102	0.48871
HisC	SAOUHSC_00733	5		positive regulation	0.00028881	-1.03714	1	-1.88433	8.34115e-08
BmrU	SAOUHSC_00736	4			0.986365	1.27895	0.972915	-1.00598	1
DtpT	SAOUHSC_00738	6	region 5 prime (RBS likely): 4 observations	negative regulation	0.000568857	2.08467	0.000440946	1.84728	0.000733872
QueF	SAOUHSC_00739	3	region 5 prime (RBS likely): 1 observations		0.926041	1.21992	0.857552	1.04634	1
NrdE	SAOUHSC_00742	27			1	-1.00997	1	-1.07806	1
NrdF	SAOUHSC_00743	14			1	-1.00816	1	1.01471	1
SstA	SAOUHSC_00746	2			0.882109	-2.67676	1	-6.4146	0.778115
SstC	SAOUHSC_00748	4			0.903383	-1.28777	0.816101	-1.17558	1
SstD	SAOUHSC_00749	26			0.215323	-1.14647	0.0463642	1.0365	1
	SAOUHSC_00751	3			0.89357	-1.12696	0.798467	-1.05982	1
MurB	SAOUHSC_00752	11			1	-1.01448	1	-1.01456	1
	SAOUHSC_00754	6			1	-1.02348	1	-1.00036	1
	SAOUHSC_00755	4			0.680893	1.24039	0.463616	1.02832	1
	SAOUHSC_00756	4			0.691582	-1.35915	0.478286	1.35356	1
PepT	SAOUHSC_00757	8	region 3 prime upstream (RBS likely): 1 observations		0.622532	-1.13085	0.387545	1.00333	1
	SAOUHSC_00763	5			0.772442	-1.14776	0.596667	-1.06412	1
SaHPF	SAOUHSC_00767	9			1	1.0141	1	-1.10447	1
SecA	SAOUHSC_00769	42			0.339125	-1.12808	0.373569	-1.12669	0.307857
PrfB	SAOUHSC_00771	2			1	-1.08884	1	1.01064	1
	SAOUHSC_00774	5			0.087595	-1.11514	1	-1.27695	0.00767289
UvrB	SAOUHSC_00776	9			0.0383394	-1.15001	0.463616	-1.21076	0.00317054
UvrB2	SAOUHSC_00779	6			0.501649	1.04434	1	-1.13406	0.251651
UvrA	SAOUHSC_00780	23			1	1.04098	1	-1.04878	1
HprK	SAOUHSC_00781	13			0.248286	-1.13809	0.0616461	-1.06373	1
Lgt	SAOUHSC_00782	3			0.281859	-1.1547	0.78598	-1.21619	0.101077
	SAOUHSC_00784	3			0.253903	-1.18589	0.323349	-1.16289	0.199372
TrxB	SAOUHSC_00785	15			0.526245	-1.17524	0.387545	-1.1243	0.714584
	SAOUHSC_00787	4			0.520977	-1.10443	1	1.23542	0.271417
	SAOUHSC_00788	4			1	1.01847	1	-1.0591	1
WhiA	SAOUHSC_00789	7			0.88439	-1.09339	0.88109	-1.11146	0.887703
ClpP	SAOUHSC_00790	9			1	1.07785	1	1.02932	1
	SAOUHSC_00792	10			1	1.00961	1	-1.08945	1
GapR	SAOUHSC_00794	5			0.930773	-1.15329	0.866339	-1.00933	1
GapA	SAOUHSC_00795	21			1	-1.00448	1	1.03244	1
Pgk	SAOUHSC_00796	21			1	1.02339	1	1.00106	1
TpiA	SAOUHSC_00797	17			1	-1.03674	1	1.04222	1
Pgm	SAOUHSC_00798	20			1	1.06969	1	1.04067	1
Eno	SAOUHSC_00799	25			0.590674	-1.09851	0.686869	-1.12239	0.507951
	SAOUHSC_00800	2			1	-1.12081	1	-1.0011	1
Est	SAOUHSC_00802	4			1	1.01482	1	-1.01421	1
Rnr	SAOUHSC_00803	21	region 3 prime upstream (RBS likely): 1 observations		1	1.01053	1	1.00049	1
SmpB	SAOUHSC_00804	5			0.878078	-1.12246	1	-1.23107	0.771021
	SAOUHSC_00806	3		positive regulation	0.0359105	-1.10323	1	-1.61854	0.00128956
	SAOUHSC_00808	4			0.388747	-1.12884	1	-1.47859	0.151124
	SAOUHSC_00811	3			1	1.04361	1	-1.05491	1
ClfA	SAOUHSC_00812	10		negative regulation	2.52512e-05	1.78166	0.00120422	1.53316	5.29488e-07
Emp	SAOUHSC_00816	5			1	-1.10916	1	-1.12778	1
CspC	SAOUHSC_00819	3			0.445382	1.75414	0.494485	-6.44523	0.401155
	SAOUHSC_00821	2			1	1.27368	1	-1.04782	1
	SAOUHSC_00827	2	region 5 prime (RBS not likely): 2 observations	positive regulation	0.0660113	-1.41479	0.876321	-2.0844	0.00497248
	SAOUHSC_00830	3			0.188017	-1.12628	0.699508	-1.24661	0.0505364
Ohr	SAOUHSC_00831	4			0.320591	1.05639	1	-1.30323	0.102778
AroD	SAOUHSC_00832	4			1	-1.09405	1	1.03088	1
NtrA	SAOUHSC_00833	5			1	-1.13125	1	1.03968	1
	SAOUHSC_00834	2			0.805133	1.09832	1	-1.20587	0.648239
	SAOUHSC_00835	8			0.0351417	-1.08244	1	-1.26644	0.00123494
GcvH	SAOUHSC_00836	5			0.55631	-1.11352	1	1.28982	0.309481
	SAOUHSC_00838	7			0.0460847	1.13108	1	1.278	0.0021238
MetN	SAOUHSC_00842	4			0.608254	-1.32499	0.369973	1.01427	1
MetQ	SAOUHSC_00844	12			1	1.00215	1	1.01374	1
	SAOUHSC_00845	12		positive regulation	0.20067	1.43358	1	-1.63124	0.0402686
SufC	SAOUHSC_00847	20		negative regulation	9.2187e-13	1.59977	1.59259e-12	1.61048	5.33623e-13
SufD	SAOUHSC_00848	18		negative regulation	3.82693e-13	1.41779	3.95202e-09	1.53221	3.70581e-17
SufS	SAOUHSC_00849	16			2.67321e-05	1.26479	0.00125261	1.30739	5.70494e-07
SufU	SAOUHSC_00850	4			0.0227649	1.46913	0.104222	1.36519	0.00497248
SufB	SAOUHSC_00851	24	region 5 prime (RBS likely): 2 observations; region 3 prime upstream (RBS likely): 1 observations	negative regulation	1.84625e-13	1.31315	5.28432e-09	1.51251	6.45045e-18
MpfB	SAOUHSC_00854	3			1	-1.0968	1	-1.05694	1
	SAOUHSC_00855	4			1	1.08519	1	1.02204	1
	SAOUHSC_00858	7			0.670242	1.12581	1	1.1244	0.449225
	SAOUHSC_00860	2			1	-1.08699	1	1.0771	1
LipA	SAOUHSC_00861	10			1	1.11452	1	-1.10982	1
	SAOUHSC_00862	3			1	1.08172	1	-1.00309	1
	SAOUHSC_00864	4			1	-1.03909	1	-1.02054	1
NagD	SAOUHSC_00865	7	region 5 prime (RBS likely): 2 observations		0.883903	-1.09284	1	-1.06276	0.781284
	SAOUHSC_00866	7			0.787251	-1.06523	1	-1.12097	0.619763
DltA	SAOUHSC_00869	13			1	-1.05649	1	-1.05329	1
DltC	SAOUHSC_00871	2			1	1.01024	1	1.07367	1
DltD	SAOUHSC_00872	17			1	-1.0354	1	-1.04307	1
Nfu	SAOUHSC_00873	2			0.701008	1.28629	0.491413	-1.0643	1
	SAOUHSC_00874	5		negative regulation	0.00929038	1.24879	1	1.76941	8.63112e-05
	SAOUHSC_00875	14	region 5 prime (RBS likely): 1 observations	negative regulation	3.39708e-12	1.26481	0.000310885	2.55943	3.71204e-20
Ndh2	SAOUHSC_00878	15			0.215718	1.18417	0.170479	1.16445	0.272961
PepZ	SAOUHSC_00879	13			0.04847	-1.05654	1	-1.29246	0.00234934
MnhG	SAOUHSC_00883	3			0.501174	1.33651	0.428812	1.2204	0.585747
MnhD	SAOUHSC_00886	5	region 5 prime (RBS likely): 2 observations; region 3 prime upstream (RBS likely): 1 observations		1	-1.02268	1	-1.01229	1
MnhC	SAOUHSC_00887	2			0.683893	-1.19073	1	-1.35433	0.467709
MnhA	SAOUHSC_00889	3			0.823506	-1.0332	1	-1.22345	0.678162
KapB	SAOUHSC_00890	6	region 5 prime (RBS not likely): 2 observations		0.899104	1.10275	0.947083	1.09312	0.853554
PpiB	SAOUHSC_00891	10			1	1.04697	1	-1.04305	1
	SAOUHSC_00893	6	region 5 prime (RBS not likely): 2 observations		0.823506	1.02043	1	-1.23112	0.678162
RocD	SAOUHSC_00894	19	region 5 prime (RBS likely): 2 observations		2.25193e-06	1.11789	1	1.37722	5.0712e-12
GudB	SAOUHSC_00895	22			0.12562	-1.0119	1	1.12233	0.0157803
GlpQ	SAOUHSC_00897	2			0.453497	2.11829	1	-1.68567	0.205659
ArgG	SAOUHSC_00899	5	region 5 prime (RBS likely): 2 observations		0.731265	-1.02514	1	1.22148	0.534748
Pgi	SAOUHSC_00900	27			1	1.00667	1	-1.08269	1
SpsA	SAOUHSC_00902	2			0.915065	-1.14581	0.837343	1.02937	1
SpsB	SAOUHSC_00903	12			1	-1.07136	1	-1.04488	1
AddB	SAOUHSC_00904	13			1	-1.02137	1	1.13741	1
AddA	SAOUHSC_00905	20			1	1.04359	1	1.06715	1
	SAOUHSC_00906	16			0.958572	-1.07194	1	-1.12451	0.918861
Cdr	SAOUHSC_00908	15			0.0730099	-1.15679	0.46241	-1.22953	0.0115275
	SAOUHSC_00909	11			1	-1.02636	1	-1.10629	1
ClpB	SAOUHSC_00912	45		negative regulation	4.08612e-22	1.7443	2.0402e-40	1.20175	0.00081837
	SAOUHSC_00917	2			0.0403268	-1.35518	0.187562	-1.36284	0.00867047
	SAOUHSC_00918	2			0.706366	-1.17056	1	-2.0203	0.498954
FabH	SAOUHSC_00920	11			1	-1.01186	1	1.08685	1
FabF	SAOUHSC_00921	17	region 5 prime (RBS likely): 2 observations; region 3 prime upstream (RBS likely): 2 observations		1	1.00139	1	-1.0002	1
Opp-3C	SAOUHSC_00924	3			0.162389	1.21259	0.610466	-1.24098	0.0431966
Opp-3D	SAOUHSC_00925	5			0.954417	-1.065	1	-1.09351	0.910911
Opp-3F	SAOUHSC_00926	7			0.127678	1.08823	1	-1.34718	0.0163017
Opp-3A	SAOUHSC_00927	14	region 5 prime (RBS likely): 8 observations; region 3 prime upstream (RBS likely): 2 observations		0.502993	1.32483	0.70436	-1.12342	0.359194
TrpS	SAOUHSC_00933	14			1	-1.00829	1	1.03973	1
SpxA	SAOUHSC_00934	7			1	1.1361	1	-1.01674	1
TrfA	SAOUHSC_00935	3			0.933229	-1.00656	1	1.09779	0.870916
PepF	SAOUHSC_00937	29			0.0114557	-1.1962	0.577398	-1.1938	0.000227285
YjbH	SAOUHSC_00938	3			1	-1.04319	1	-1.41901	1
	SAOUHSC_00940	7			1	1.06156	1	1.01645	1
	SAOUHSC_00941	3			0.568638	1.43928	0.323349	1.05388	1
RelQ	SAOUHSC_00942	7			1	1.03122	1	1.07241	1
PpnK	SAOUHSC_00943	6			1	1.00203	1	-1.00633	1
MgtE	SAOUHSC_00945	3			0.549119	1.08135	1	1.13169	0.301531
CpaA	SAOUHSC_00946	2			0.957916	1.11323	1	1.09015	0.917603
FabI	SAOUHSC_00947	13			1	-1.11887	1	-1.04289	1
CozEa	SAOUHSC_00948	3			0.838277	1.03985	1	1.1554	0.702709
	SAOUHSC_00949	3		positive regulation	0.0115602	1.30988	1	-1.76003	0.000133639
	SAOUHSC_00951	9			1	1.01916	1	1.01531	1
UgtP	SAOUHSC_00953	5			1	1.04822	1	1.40299	1
MurE	SAOUHSC_00954	16			0.995962	1.0653	1	1.07045	0.991939
PrfC	SAOUHSC_00956	15			1	1.05811	1	1.05468	1
HtrA2	SAOUHSC_00958	18			1	-1.00077	1	-1.04107	1
	SAOUHSC_00960	2			1	-1.2045	1	1.03909	1
LplA1	SAOUHSC_00963	5	region 5 prime (RBS not likely): 2 observations		0.393434	-1.08884	1	-1.20022	0.154791
	SAOUHSC_00964	2			0.937903	-1.03007	1	-1.35907	0.879663
	SAOUHSC_00972	4			0.237987	1.4207	0.438469	1.26783	0.129172
TarM	SAOUHSC_00973	19			0.426623	1.00529	1	1.17714	0.182008
	SAOUHSC_00979	2			0.801395	1.10203	1	1.18233	0.642233
MenA	SAOUHSC_00980	4			0.666716	-1.06168	1	-1.1235	0.444511
MenF	SAOUHSC_00982	3	region 5 prime (RBS not likely): 6 observations		0.994749	-1.04811	1	1.15432	0.989526
MenD	SAOUHSC_00983	8			0.967784	-1.08042	1	1.10101	0.936606
MenH	SAOUHSC_00984	2			1	-4.65725	1	-1.11829	1
MenB	SAOUHSC_00985	13			1	-1.01407	1	1.02927	1
PatA	SAOUHSC_00989	4			0.683893	1.06231	1	-1.21633	0.467709
Atl	SAOUHSC_00994	61			1	1.00649	1	1.12506	1
	SAOUHSC_00996	2			0.920192	1.32042	1	2.59199	0.846753
	SAOUHSC_00997	7			1	-1.07936	1	-1.0734	1
FmtA	SAOUHSC_00998	8		positive regulation	0.00666361	-1.91916	0.00182309	-1.27377	0.0243563
QoxB	SAOUHSC_01001	6		negative regulation	1.60975e-06	1.49967	0.000493808	2.06968	5.24754e-09
QoxA	SAOUHSC_01002	19		negative regulation	3.5613e-20	1.62999	3.17543e-14	2.18125	3.99405e-26
FolD	SAOUHSC_01007	19			1	-1.01443	1	-1.06226	1
PurE	SAOUHSC_01008	5	region 5 prime (RBS not likely): 2 observations		1	-1.05955	1	1.03369	1
PurK	SAOUHSC_01009	12			1	-1.15356	1	1.09485	1
PurC	SAOUHSC_01010	16	region 5 prime (RBS likely): 7 observations; region 3 prime upstream (RBS likely): 4 observations		0.74905	-1.0854	1	1.08056	0.561076
PurS	SAOUHSC_01011	7			0.882883	-1.13712	1	-1.11772	0.779483
PurQ	SAOUHSC_01012	7			1	-1.05209	1	-1.00393	1
PurL	SAOUHSC_01013	31			1	-1.19544	1	1.05552	1
PurF	SAOUHSC_01014	9			1	-1.24605	1	1.06233	1
PurM	SAOUHSC_01015	8			1	-1.15608	1	-1.08648	1
PurN	SAOUHSC_01016	3	region 5 prime (RBS likely): 1 observations; region 3 prime upstream (RBS likely): 2 observations		0.190168	1.04384	1	1.24501	0.0361639
PurH	SAOUHSC_01017	25			0.604342	-1.27087	0.365229	-1.0495	1
PurD	SAOUHSC_01018	16			0.656773	-1.22696	0.431351	1.05935	1
ThiW	SAOUHSC_01021	2			0.37923	-1.11801	1	-1.73184	0.143815
GraF	SAOUHSC_01024	4			0.896157	1.77085	0.803097	-1.20816	1
	SAOUHSC_01025	2			1	1.01521	1	-1.14142	1
	SAOUHSC_01026	10			1	-1.04644	1	-1.01697	1
	SAOUHSC_01027	8			0.882897	1.12413	0.779507	1.04893	1
PtsH	SAOUHSC_01028	5		negative regulation	0.112922	1.62024	0.0157307	-1.18523	0.810604
PtsI	SAOUHSC_01029	28			1	-1.08595	1	1.02572	1
CydA	SAOUHSC_01031	4			1	-1.09215	1	-1.08001	1
CydB	SAOUHSC_01032	3			0.627256	1.12187	1	-1.26349	0.39345
KtrA	SAOUHSC_01034	4			1	1.29259	1	-1.05587	1
RnjA	SAOUHSC_01035	18			0.840352	-1.10999	0.706192	1.01381	1
RpoY	SAOUHSC_01036	5			1	1.12238	1	1.05358	1
Def	SAOUHSC_01038	10			0.128353	-1.13585	0.457279	-1.18042	0.0360273
	SAOUHSC_01039	22			1	-1.02786	1	-1.06627	1
PdhA	SAOUHSC_01040	19			1	-1.01254	1	-1.03877	1
PdhB	SAOUHSC_01041	24			1	-1.08263	1	-1.06386	1
PdhC	SAOUHSC_01042	23			1	-1.02657	1	1.06532	1
PdhD	SAOUHSC_01043	25			1	-1.14587	1	1.06651	1
	SAOUHSC_01044	2			1	-1.12106	1	-1.0471	1
	SAOUHSC_01045	2			0.272856	-1.3236	0.183615	-1.58916	0.405469
PotA	SAOUHSC_01046	4	region 3 prime upstream (RBS likely): 2 observations		0.399108	-1.06646	1	1.35988	0.159287
PotD	SAOUHSC_01049	5			0.954417	-1.0124	1	1.08601	0.910911
	SAOUHSC_01050	13			0.364276	1.29624	0.132697	1.02138	1
	SAOUHSC_01051	2			0.707547	1.19664	1	-1.70522	0.500623
	SAOUHSC_01054	8			0.154129	-1.23027	0.341494	-1.23646	0.0695645
Imp	SAOUHSC_01055	4			1	1.25196	1	1.12226	1
TypA	SAOUHSC_01058	28			1	-1.01413	1	1.06708	1
	SAOUHSC_01061	8	region 5 prime (RBS likely): 8 observations		1	1.04878	1	1.01098	1
YlaN	SAOUHSC_01062	4	region 5 prime (RBS likely): 4 observations		1	-1.04238	1	1.09495	1
PycA	SAOUHSC_01064	55			1.13185e-19	-1.227	1.12428e-09	-1.35479	1.13947e-29
	SAOUHSC_01069	8			0.812525	1.04702	1	-1.07848	0.660197
	SAOUHSC_01071	7			0.976725	-1.00553	1	-1.08785	0.953992
RsmD	SAOUHSC_01074	3			0.379022	-1.31391	0.143658	1.04517	1
CoaD	SAOUHSC_01075	5	region 5 prime (RBS likely): 4 observations; region 3 prime upstream (RBS likely): 3 observations		0.101233	1.01281	1	1.22498	0.010248
	SAOUHSC_01077	3			0.343278	-1.00988	1	-1.43793	0.11784
IsdB	SAOUHSC_01079	17		positive regulation	9.101e-18	-6.14967	7.61116e-22	-3.46307	1.08825e-13
IsdA	SAOUHSC_01081	9		positive regulation	9.92016e-12	-2.67467	1.44614e-11	-2.44302	6.805e-12
IsdC	SAOUHSC_01082	5		positive regulation	1.69364e-07	-1.83935	1.05338e-06	-3.3684	2.72307e-08
IsdD	SAOUHSC_01084	4			0.132551	-2.0273	0.111271	-2.91528	0.1579
IsdE	SAOUHSC_01085	7		positive regulation	1.55314e-08	-2.68146	9.96096e-06	-2.99404	2.42169e-11
SrtB	SAOUHSC_01088	2		positive regulation	0.000613524	-2.90308	0.00182636	-2.95219	0.000206099
IsdG	SAOUHSC_01089	4	region 5 prime (RBS not likely): 2 observations	positive regulation	7.64857e-07	-3.45149	1.35596e-07	-8.74167	4.31434e-06
	SAOUHSC_01091	4			0.74945	-1.08623	1	-1.09489	0.561675
PheS	SAOUHSC_01092	10			1	-1.10238	1	-1.06215	1
PheT	SAOUHSC_01093	26			1	-1.02164	1	1.06086	1
RnhC	SAOUHSC_01095	5			1	-1.03864	1	1.04311	1
PolX	SAOUHSC_01098	14			1	1.06063	1	1.06326	1
MutS2	SAOUHSC_01099	17			1	-1.04686	1	-1.0358	1
TrxA	SAOUHSC_01100	6			0.996088	-1.03245	1	-1.16589	0.992191
SdhA	SAOUHSC_01104	17	region 3 prime upstream (RBS likely): 1 observations	negative regulation	1.62809e-15	1.62308	0.081333	4.65153	3.25904e-29
MurI	SAOUHSC_01106	7			0.982294	-1.04025	1	1.07316	0.964902
	SAOUHSC_01107	7			1	-1.02835	1	-1.03166	1
Ecb	SAOUHSC_01110	3		positive regulation	0.0197286	-1.98246	0.00186628	-1.49699	0.208554
Hla	SAOUHSC_01121	7		positive regulation	2.55524e-06	1.01088	1	-8.38149	6.52923e-12
ArgF	SAOUHSC_01128	5		positive regulation	0.0328159	3.4185	0.923762	-2.1915	0.00116576
ArcC1	SAOUHSC_01129	2		positive regulation	0.133192	3.79546	0.947083	-1.72506	0.0187312
	SAOUHSC_01134	3			1	-1.09421	1	-1.03843	1
	SAOUHSC_01137	5			0.188902	1.2789	0.457674	1.2406	0.0779681
	SAOUHSC_01138	5			1	1.07934	1	-1.01753	1
MraW	SAOUHSC_01143	10			1	-1.00401	1	-1.00637	1
FtsL	SAOUHSC_01144	4	region 5 prime (RBS not likely): 3 observations		0.695637	-1.11413	1	-1.1714	0.483911
Pbp1	SAOUHSC_01145	18	region 3 prime upstream (RBS likely): 1 observations		1	1.02209	1	-1.01505	1
MurD	SAOUHSC_01147	13			1	1.04555	1	1.00706	1
DivIB	SAOUHSC_01148	8	region 3 prime upstream (RBS likely): 1 observations		1	-1.10926	1	-1.09738	1
FtsA	SAOUHSC_01149	16			1	1.00856	1	-1.00917	1
FtsZ	SAOUHSC_01150	20			1	-1.03006	1	-1.09686	1
	SAOUHSC_01153	5			0.179632	1.00329	1	-1.19998	0.0322675
SepF	SAOUHSC_01154	4			0.287165	1.24126	0.0981244	1.09053	0.840398
	SAOUHSC_01156	2			1	1.09041	1	1.12009	1
	SAOUHSC_01158	9			0.683893	1.01992	1	-1.19178	0.467709
IleS	SAOUHSC_01159	37			1	-1.05864	1	-1.06201	1
	SAOUHSC_01160	2			0.957916	1.02059	1	1.09315	0.917603
	SAOUHSC_01163	15			0.838277	-1.04552	1	1.10357	0.702709
PyrR	SAOUHSC_01164	12			1	-1.01351	1	-1.09677	1
PyrP	SAOUHSC_01165	2			0.694702	-1.15431	1	1.30748	0.482611
PyrB	SAOUHSC_01166	10			0.59781	-1.15517	0.357377	1.04288	1
PyrC	SAOUHSC_01168	9			0.524652	-1.16071	0.385753	1.09059	0.713564
CarA	SAOUHSC_01169	14			0.000121447	-1.07311	1	1.32404	1.47493e-08
CarB	SAOUHSC_01170	38			1.65697e-05	-1.20166	0.00717581	1.2142	3.82612e-08
PyrF	SAOUHSC_01171	10			0.702973	-1.08024	1	1.12386	0.49417
PyrE	SAOUHSC_01172	6			0.680007	-1.31275	0.46241	1.04724	1
	SAOUHSC_01174	4			0.460712	-1.29934	1	-1.31189	0.212256
RqcH	SAOUHSC_01175	15			1	-1.0441	1	1.05717	1
Gmk	SAOUHSC_01176	4	region 5 prime (RBS likely): 4 observations		1	1.09254	1	1.02407	1
RpoZ	SAOUHSC_01177	5			0.772181	1.10884	1	-1.18458	0.596263
CoaBC	SAOUHSC_01178	14			1	-1.04843	1	1.03511	1
PriA	SAOUHSC_01179	16			0.822271	1.19334	1	1.12447	0.676129
Fmt	SAOUHSC_01183	15			0.802224	-1.09965	0.643564	-1.04835	1
Sun	SAOUHSC_01184	7			1	-1.00256	1	1.01657	1
RlmN	SAOUHSC_01185	4			0.72341	1.20076	0.841011	-1.67959	0.622254
Stp1	SAOUHSC_01186	5			1	-1.11784	1	-1.0851	1
PknB	SAOUHSC_01187	20			1	1.00339	1	1.04916	1
CfxE	SAOUHSC_01189	3			0.411447	-1.02583	1	-1.30252	0.169289
ThiN	SAOUHSC_01190	2			0.703088	1.01094	1	-1.18145	0.494332
RpmB	SAOUHSC_01191	4			1	-1.08246	1	1.03954	1
	SAOUHSC_01192	5			0.701367	-1.06636	1	-1.10091	0.491916
FakA	SAOUHSC_01193	19	region 3 prime upstream (RBS likely): 1 observations		1	-1.03274	1	-1.06682	1
RecG	SAOUHSC_01194	8			1	-1.06898	1	1.04895	1
PlsX	SAOUHSC_01197	13			1	-1.04824	1	-1.0747	1
FabD	SAOUHSC_01198	9			0.965889	1.03252	1	1.07787	0.932942
FabG	SAOUHSC_01199	15	region 3 prime upstream (RBS likely): 3 observations		0.33083	-1.19161	0.109449	-1.01567	1
AcpP	SAOUHSC_01201	7			0.478068	1.09193	1	1.35507	0.228549
Rnc	SAOUHSC_01203	3			1	1.08557	1	1.0814	1
Smc	SAOUHSC_01204	32			1	-1.02193	1	1.07033	1
FtsY	SAOUHSC_01205	12			0.919518	1.00116	1	1.12394	0.845514
	SAOUHSC_01206	3	region 3 prime upstream (RBS likely): 1 observations		0.96382	-1.18339	1	-1.10413	0.928949
Ffh	SAOUHSC_01207	20			0.930836	-1.08342	0.866455	1.03477	1
RpsP	SAOUHSC_01208	5			1	1.00347	1	1.02792	1
RimM	SAOUHSC_01209	2			0.917751	-1.13659	1	-1.11341	0.842267
TrmD	SAOUHSC_01210	2			1	-1.04339	1	1.0511	1
RplS	SAOUHSC_01211	8			0.970993	-1.09787	0.942827	-1.01698	1
RbgA	SAOUHSC_01214	8			0.364544	-1.09583	1	-1.16865	0.132893
SucC	SAOUHSC_01216	23			0.142503	-1.10611	0.57958	-1.14396	0.0350377
SucD	SAOUHSC_01218	12			0.107654	-1.05588	1	-1.2245	0.0115894
LytN	SAOUHSC_01219	3		positive regulation	0.108354	-1.38992	1	-2.19863	0.0117405
TopA	SAOUHSC_01222	19			0.404836	1.04661	1	1.2106	0.163892
Gid	SAOUHSC_01223	18			1	-1.06559	1	1.07585	1
HslV	SAOUHSC_01225	3			1	-1.0627	1	-1.04861	1
HslU	SAOUHSC_01226	13			1	-1.06121	1	-1.0387	1
CodY	SAOUHSC_01228	17			1	-1.08206	1	-1.07584	1
RpsB	SAOUHSC_01232	15			1	1.02307	1	1.04755	1
Tsf	SAOUHSC_01234	30			0.584586	-1.00589	1	-1.11511	0.34174
PyrH	SAOUHSC_01235	9			0.622592	-1.12093	0.387621	-1.02382	1
Frr	SAOUHSC_01236	16			0.398307	1.04882	1	-1.21263	0.158649
UppS	SAOUHSC_01237	8			0.433085	-1.19489	0.187562	-1.09252	1
RasP	SAOUHSC_01239	7			0.957916	-1.06758	1	-1.07329	0.917603
ProS	SAOUHSC_01240	26			1	-1.07008	1	-1.07943	1
PolC	SAOUHSC_01241	25			0.587704	-1.03551	1	1.08679	0.345396
RimP	SAOUHSC_01242	3			0.141773	-1.10738	1	-1.26604	0.0200996
NusA	SAOUHSC_01243	13			1	-1.03556	1	-1.09908	1
RnpM	SAOUHSC_01244	3			1	1.07265	1	-1.0118	1
RplGA	SAOUHSC_01245	4			1	1.01832	1	-1.01118	1
InfB	SAOUHSC_01246	32			1	1.01812	1	1.00256	1
RbfA	SAOUHSC_01247	8			0.836366	-1.08667	0.699508	1.02213	1
TruB	SAOUHSC_01248	13			0.322834	-1.18479	0.104222	-1.0551	1
RibC	SAOUHSC_01249	12			1	-1.04398	1	1.03469	1
PnpA	SAOUHSC_01251	37			1	-1.06952	1	-1.04582	1
RnjB	SAOUHSC_01252	21			1	-1.09221	1	-1.02437	1
SpoIIIE	SAOUHSC_01253	16			1	-1.00395	1	-1.00138	1
	SAOUHSC_01254	6			0.900335	-1.04443	1	-1.19215	0.810604
	SAOUHSC_01255	11			0.444762	-1.08077	1	-1.15568	0.197813
	SAOUHSC_01256	13	region 3 prime upstream (RBS likely): 1 observations		0.717995	-1.0442	1	-1.09319	0.515516
	SAOUHSC_01257	3			0.460035	-1.11976	1	-1.33138	0.211632
	SAOUHSC_01258	2			0.711023	-1.80779	1	-2.64978	0.505554
PgsA	SAOUHSC_01260	2			0.959524	-1.10756	1	-1.16445	0.920686
CinA	SAOUHSC_01261	19			4.51917e-05	1.04881	1	1.26397	2.04229e-09
RecA	SAOUHSC_01262	15			0.821232	1.12113	0.674422	-1.07368	1
Rny	SAOUHSC_01263	17			1	-1.05599	1	1.01827	1
	SAOUHSC_01264	6			1	1.18018	1	-1.08271	1
	SAOUHSC_01265	12	region 5 prime (RBS likely): 4 observations		1	-1.09578	1	1.0138	1
	SAOUHSC_01266	12			0.952036	-1.02512	1	1.09997	0.906372
	SAOUHSC_01267	7			0.726529	1.22671	0.528461	1.06572	0.998834
	SAOUHSC_01268	2			1	1.24641	1	-1.05241	1
MiaB	SAOUHSC_01269	4	region 5 prime (RBS likely): 4 observations; region 3 prime upstream (RBS likely): 1 observations	negative regulation	0.000621977	2.26385	0.000270218	2.25434	0.00143164
	SAOUHSC_01270	2			0.466649	-1.02577	1	1.59525	0.217761
MutS	SAOUHSC_01272	11			1	-1.10279	1	-1.01386	1
MutL	SAOUHSC_01273	9	region 5 prime (RBS not likely): 1 observations		1	-1.05107	1	1.11825	1
GlpP	SAOUHSC_01274	4			0.981396	-1.24698	0.963137	-1.12545	1
GlpF	SAOUHSC_01275	3			0.819132	1.11494	1	-1.14799	0.670977
GlpK	SAOUHSC_01276	16			0.982294	-1.07204	1	-1.08435	0.964902
GlpD	SAOUHSC_01278	30			1	1.04002	1	1.04165	1
	SAOUHSC_01279	4			0.828776	-1.13359	0.686869	-1.00646	1
MiaA	SAOUHSC_01280	4			0.756792	-1.05464	1	1.27657	0.572734
Hfq	SAOUHSC_01281	2			0.367918	-1.82035	0.135364	-1.32893	1
BsaA	SAOUHSC_01282	3			1	1.14071	1	-1.0587	1
HflX	SAOUHSC_01283	4			1	1.10833	1	1.03889	1
	SAOUHSC_01284	8			0.888443	-1.0127	1	1.08214	0.78933
GlnR	SAOUHSC_01285	3			0.217075	1.58163	0.251154	1.4192	0.18762
GlnA	SAOUHSC_01287	25			1	-1.05981	1	1.02236	1
	SAOUHSC_01292	3			0.104178	-1.20283	0.0684088	-1.23535	0.158649
	SAOUHSC_01307	2			1	1.11485	1	1.14611	1
	SAOUHSC_1307a	3			0.883274	1.17381	0.940727	1.12228	0.82933
Cls1	SAOUHSC_01310	8			1	-1.00975	1	-1.0567	1
	SAOUHSC_01314	2			1	-1.10244	1	1.20738	1
Nuc2	SAOUHSC_01316	2			0.95121	-1.08347	1	1.10792	0.9048
	SAOUHSC_01317	10			0.750694	-1.1436	0.563542	1.04105	1
Hom	SAOUHSC_01320	16			0.864754	1.08521	1	-1.17725	0.7478
ThrC	SAOUHSC_01321	11	region 5 prime (RBS not likely): 4 observations		0.0169685	1.0424	1	-1.30577	0.000287931
ThrB	SAOUHSC_01322	4			1	1.14827	1	-1.18175	1
	SAOUHSC_01323	11			0.967831	-1.02991	1	-1.12093	0.936697
	SAOUHSC_01324	8			0.878475	-1.12927	1	-1.12403	0.771718
	SAOUHSC_01326	4	region 5 prime (RBS likely): 4 observations		1	1.08966	1	1.01007	1
KatA	SAOUHSC_01327	21	region 5 prime (RBS not likely): 2 observations	negative regulation	2.01335e-20	1.45216	1.42197e-09	2.94925	2.85069e-31
RpsN2	SAOUHSC_01329	2			0.994749	-1.0215	1	-1.10607	0.989526
GuaC	SAOUHSC_01330	11			0.116232	-1.10815	1	1.24604	0.01351
	SAOUHSC_01332	5			1	-1.02521	1	-1.04723	1
LexA	SAOUHSC_01333	2	region 5 prime (RBS likely): 2 observations		0.967784	1.02131	1	-1.11276	0.936606
	SAOUHSC_01336	6			1	-1.05511	1	1.03303	1
Tkt	SAOUHSC_01337	35			1	1.02359	1	-1.08343	1
	SAOUHSC_01338	7			0.657087	-1.17167	0.431763	-1.01182	1
SbcD	SAOUHSC_01341	6			0.993627	1.21106	0.987296	1.00144	1
SbcC	SAOUHSC_01343	10			0.37333	-1.10089	0.85344	-1.15049	0.16331
	SAOUHSC_1342a	2			0.676687	-1.09461	1	-1.34256	0.457906
OpuD1	SAOUHSC_01346	7			0.583972	-1.11605	0.942827	-1.1518	0.361703
CitB	SAOUHSC_01347	29	region 5 prime (RBS likely): 4 observations	negative regulation	1.33425e-44	2.47798	3.89133e-39	4.853	4.57487e-50
	SAOUHSC_01348	7			1	-1.00258	1	-1.0712	1
	SAOUHSC_01349	3			1	1.07144	1	1.02962	1
ParE	SAOUHSC_01351	21			0.958572	1.03386	1	1.07195	0.918861
ParC	SAOUHSC_01352	26	region 5 prime (RBS likely): 2 observations; region 3 prime upstream (RBS likely): 2 observations		0.93213	1.07802	1	1.09673	0.868867
AlsT	SAOUHSC_01354	7			0.877333	1.08351	0.769713	-1.02691	1
GlcT	SAOUHSC_01356	3			0.978388	-1.0393	1	-1.08063	0.957242
CozEb	SAOUHSC_01358	3			1	-1.08113	1	-1.00062	1
MprF	SAOUHSC_01359	7			0.127238	-1.17683	0.130836	-1.18961	0.123739
MsrA2	SAOUHSC_01360	4			0.229103	-1.01096	1	-1.20049	0.0524883
MsrR	SAOUHSC_01361	7			1	-1.08242	1	1.05206	1
TyrA	SAOUHSC_01364	2			1	-1.09847	1	1.01213	1
	SAOUHSC_01365	10	region 5 prime (RBS likely): 2 observations		0.41489	-1.02002	1	1.20955	0.172133
TrpE	SAOUHSC_01366	2			1	1.06648	1	-1.02655	1
FemA	SAOUHSC_01373	18			1	-1.06772	1	1.06522	1
FemB	SAOUHSC_01374	19			1	-1.08495	1	1.00563	1
	SAOUHSC_01376	3			1	1.01001	1	-1.0404	1
	SAOUHSC_01383	10			0.12562	-1.10082	1	-1.21736	0.0157803
CvfB	SAOUHSC_01391	13			1	-1.0192	1	1.06271	1
	SAOUHSC_01392	28			1	-1.07648	1	1.055	1
LysC	SAOUHSC_01394	2			1	-1.13925	1	-1.33037	1
Asd	SAOUHSC_01395	10			0.0799772	1.02602	1	-1.29857	0.00639636
DapA	SAOUHSC_01396	12			0.278395	1.06556	1	-1.17	0.0775036
DapB	SAOUHSC_01397	4			0.705471	-1.28514	1	-1.21376	0.497689
DapD	SAOUHSC_01398	4			1	1.16785	1	1.15667	1
DapI	SAOUHSC_01399	7			0.668737	-1.07376	1	-1.12037	0.447209
Alr2	SAOUHSC_01400	3			0.604973	1.31153	1	1.33686	0.365992
LysA	SAOUHSC_01401	14			0.80387	-1.11842	0.869293	-1.074	0.74337
CspA	SAOUHSC_01403	5			0.622592	1.32047	0.387621	-1.15534	1
	SAOUHSC_01405	2	region 5 prime (RBS likely): 5 observations		1	1.14293	1	1.01871	1
AcyP	SAOUHSC_01406	2	region 5 prime (RBS not likely): 2 observations		0.991791	1.16182	1	-1.0788	0.983649
	SAOUHSC_01408	19			0.0692428	-1.10016	1	-1.18045	0.00479456
	SAOUHSC_01412	9			1	-1.05158	1	-1.05083	1
	SAOUHSC_01413	7			0.358858	-1.10452	0.707224	-1.13617	0.182091
	SAOUHSC_01414	6			1	1.00197	1	1.06402	1
	SAOUHSC_01415	9			0.0155653	-1.07989	1	-1.39456	0.000242279
SucB	SAOUHSC_01416	19		negative regulation	1.21266e-11	1.83609	0.00650978	2.93489	2.25898e-20
SucA	SAOUHSC_01418	31	region 5 prime (RBS not likely): 2 observations	negative regulation	1.56342e-31	2.13532	6.057e-12	3.50518	4.03546e-51
ArlS	SAOUHSC_01419	4		positive regulation	0.117478	-1.07294	1	-1.59926	0.0138011
ArlR	SAOUHSC_01420	5		positive regulation	0.00658947	-1.24386	0.267494	-1.58096	0.000162326
MurG	SAOUHSC_01424	12			0.197157	-1.02588	1	1.21217	0.038871
	SAOUHSC_01425	4			0.59781	1.20939	0.357377	1.04597	1
CtpA	SAOUHSC_01427	18			0.00352942	-1.27656	0.104142	-1.27188	0.000119614
Crr	SAOUHSC_01430	7			0.39906	1.00278	1	-1.26707	0.159249
MsrB	SAOUHSC_01431	4			0.255251	1.07836	1	-1.365	0.065153
MsrA1	SAOUHSC_01432	10		positive regulation	0.00118174	-1.05785	1	-1.5848	1.39652e-06
FakB2	SAOUHSC_01433	8	region 5 prime (RBS likely): 2 observations; region 5 prime (RBS not likely): 1 observations		0.759263	1.21279	0.577398	1.07323	0.998411
DfrA	SAOUHSC_01434	3		negative regulation	0.159483	1.681	0.0254347	-1.08927	1
ThyA	SAOUHSC_01435	10			1	1.15996	1	-1.0779	1
	SAOUHSC_01436	4		negative regulation	0.187324	1.7248	0.0350903	-1.08739	1
CvfC	SAOUHSC_01437	10		negative regulation	1.27763e-15	5.67132	2.2766e-16	7.17223	7.17009e-15
	SAOUHSC_01438	5			0.463168	1.25709	0.444698	-1.21825	0.482405
	SAOUHSC_01440	2			0.549661	-11.3589	0.302127	-22.3022	1
RnhA	SAOUHSC_01443	2			0.89357	-1.2021	0.798467	1.00876	1
Ebh	SAOUHSC_01447	2			0.666183	1.39343	1	-1.30472	0.4438
	SAOUHSC_01454	9			0.161568	1.10779	0.972915	1.16529	0.026831
DynA	SAOUHSC_01455	28			0.170619	-1.02572	1	1.13796	0.0291107
	SAOUHSC_01456	6		negative regulation	1.47719e-08	11.2387	2.82292e-08	19.7946	7.72989e-09
	SAOUHSC_01459	3			0.242573	1.0969	0.686869	1.2488	0.0856662
	SAOUHSC_01460	13			1	-1.03384	1	1.0275	1
GpsB	SAOUHSC_01462	8			0.114174	-1.11562	1	-1.22739	0.0130357
Pbp2	SAOUHSC_01467	36			1	1.00827	1	-1.01412	1
DnaD	SAOUHSC_01470	2	region 5 prime (RBS likely): 2 observations		0.922755	-1.62734	0.851477	-1.03884	1
AsnC	SAOUHSC_01471	16			0.518876	-1.12665	0.457279	-1.10285	0.588771
DinG	SAOUHSC_01472	23			0.494719	-1.18246	0.244747	-1.03206	1
BirA	SAOUHSC_01473	9			1	-1.14751	1	-1.05878	1
PapS	SAOUHSC_01474	7			0.919302	-1.01779	1	1.08926	0.845116
BshA	SAOUHSC_01475	10			1	-1.09885	1	1.0322	1
	SAOUHSC_01476	4			0.666183	-1.02745	1	-1.43603	0.4438
	SAOUHSC_01477	3			0.485391	1.04463	1	1.14731	0.235604
	SAOUHSC_01480	4			1	1.02348	1	-1.09262	1
AroA	SAOUHSC_01481	7			0.949591	-1.05693	1	-1.07917	0.901723
AroB	SAOUHSC_01482	6			1	-1.0729	1	-1.04975	1
AroC	SAOUHSC_01483	11			1	-1.01541	1	-1.0787	1
Ndk	SAOUHSC_01485	3			0.478068	1.38633	1	1.27787	0.228549
UbiE	SAOUHSC_01487	6			1	-1.151	1	1.02016	1
	SAOUHSC_01488	3			0.62855	1.05413	1	1.13407	0.395076
Hup	SAOUHSC_01490	11			1	1.03306	1	1.05258	1
GpsA	SAOUHSC_01491	9	region 5 prime (RBS likely): 4 observations; region 3 prime upstream (RBS likely): 2 observations		1	-1.126	1	-1.0573	1
EngA	SAOUHSC_01492	13			1	1.00282	1	-1.04456	1
RpsA	SAOUHSC_01493	32			0.433151	1.00816	1	-1.14777	0.18762
Cmk	SAOUHSC_01496	11	region 5 prime (RBS not likely): 1 observations		1	1.06215	1	1.02575	1
AnsA	SAOUHSC_01497	6	region 5 prime (RBS not likely): 2 observations		1	-1.04642	1	1.02449	1
	SAOUHSC_01499	9			1	-1.02003	1	1.01511	1
EbpS	SAOUHSC_01501	15	region 5 prime (RBS not likely): 2 observations		0.128328	-1.16878	0.28735	-1.25825	0.05731
Fer	SAOUHSC_01504	2			0.833856	1.24306	0.972915	1.347	0.714672
	SAOUHSC_01512	2			0.908447	-1.39283	1	-1.11478	0.825276
	SAOUHSC_01514	10			0.0692428	1.01288	1	1.17112	0.00479456
	SAOUHSC_01575	14			1	-1.06993	1	-1.04313	1
	SAOUHSC_01576	6			0.418814	-1.49093	0.390056	1.11187	0.449693
	SAOUHSC_01577	2			0.624474	1.25808	0.878703	1.13979	0.4438
	SAOUHSC_01580	7			1	-1.02117	1	-1.04068	1
	SAOUHSC_01584	2			0.908447	-1.39283	1	-1.11478	0.825276
SrrB	SAOUHSC_01585	9			0.255251	-1.06374	1	1.15124	0.065153
SrrA	SAOUHSC_01586	10			0.242669	1.20307	0.601801	1.26126	0.0978536
RluB	SAOUHSC_01587	9			1	-1.01042	1	1.02044	1
ScpB	SAOUHSC_01588	2			1	1.04193	1	1.51573	1
ScpA	SAOUHSC_01589	4			1	1.33672	1	1.0927	1
XerD	SAOUHSC_01591	3			0.540529	-1.18572	0.351377	-1.10822	0.831505
Fur	SAOUHSC_01592	8			1	-1.02033	1	1.00551	1
NudF	SAOUHSC_01593	4			1	-1.14268	1	-1.01635	1
	SAOUHSC_01594	9	region 5 prime (RBS likely): 2 observations		1	-1.00083	1	-1.01015	1
ProC	SAOUHSC_01597	10	region 5 prime (RBS not likely): 2 observations		0.538658	-1.07031	1	-1.12597	0.290153
Rnz	SAOUHSC_01598	3			1	-1.0483	1	-1.04082	1
Zwf	SAOUHSC_01599	21			1	-1.02578	1	-1.06106	1
	SAOUHSC_01600	3			0.276152	-1.15942	1	1.37921	0.0762598
MalA	SAOUHSC_01601	9			0.652918	-1.19723	1	-1.15309	0.426302
MalR	SAOUHSC_01602	2			1	1.25856	1	-1.00904	1
	SAOUHSC_01604	7			0.317853	1.29064	0.459191	-1.3346	0.220018
Gnd	SAOUHSC_01605	29			1	1.10793	1	-1.04259	1
	SAOUHSC_01606	7	region 5 prime (RBS likely): 2 observations		1	-1.02246	1	1.03886	1
	SAOUHSC_01610	6			0.572652	1.432	0.357377	-1.15537	0.917603
BmfBB	SAOUHSC_01611	12			1	1.06405	1	1.01577	1
BfmBAB	SAOUHSC_01612	13			0.300481	1.03544	1	1.16014	0.0902888
BfmBAA	SAOUHSC_01613	7	region 5 prime (RBS not likely): 1 observations		0.410301	1.1364	0.168347	1.08488	1
LpdA	SAOUHSC_01614	9			1	1.02441	1	1.07732	1
RecN	SAOUHSC_01615	17			1	-1.03947	1	1.0324	1
ArgR	SAOUHSC_01617	7			1	1.06375	1	-1.0028	1
IspA	SAOUHSC_01618	7			0.547721	1.15232	0.976584	-1.17721	0.307192
XseA	SAOUHSC_01620	10			1	1.09066	1	-1.00015	1
NusB	SAOUHSC_01621	6			0.948197	-1.05417	1	1.10662	0.899078
	SAOUHSC_01622	2			0.628315	1.01486	1	-1.2602	0.39478
AccC	SAOUHSC_01623	19			1	-1.05746	1	1.0566	1
AccB	SAOUHSC_01624	4			0.713533	1.01718	1	1.15028	0.50913
Efp	SAOUHSC_01625	7			1	1.04921	1	-1.03925	1
PepQ2	SAOUHSC_01626	18			0.562838	-1.09904	1	-1.17692	0.316787
	SAOUHSC_01627	5			0.508843	-1.07362	1	-1.26443	0.258921
LipM	SAOUHSC_01629	6	region 5 prime (RBS likely): 2 observations		1	-1.07991	1	-1.00008	1
	SAOUHSC_01630	5			1	1.00928	1	1.04611	1
GcvPB	SAOUHSC_01632	21		negative regulation	1.71455e-10	1.05744	1	1.77251	2.93967e-20
GcvPA	SAOUHSC_01633	15		negative regulation	3.46516e-08	1.00019	1	1.77023	1.20073e-15
GcvT	SAOUHSC_01634	16		negative regulation	1.50299e-10	1.1423	1	2.13377	2.25898e-20
	SAOUHSC_01644	5			1	-1.03217	1	-1.00255	1
	SAOUHSC_01645	3			1	-1.0772	1	1.0093	1
Glk	SAOUHSC_01646	11			1	1.00349	1	-1.04497	1
	SAOUHSC_01649	4			0.546108	-1.28317	0.298234	-1.05055	1
	SAOUHSC_01650	4			0.401156	-1.36498	0.444913	-1.23316	0.361703
Pbp3	SAOUHSC_01652	32			1	-1.02906	1	1.03437	1
SodA	SAOUHSC_01653	11			0.398307	-1.00238	1	-1.17996	0.158649
Zur	SAOUHSC_01655	4			1	1.03724	1	-1.09518	1
ZnuC	SAOUHSC_01657	5			1	-1.08856	1	-1.0384	1
Nfo	SAOUHSC_01658	12			0.683893	-1.01984	1	1.11351	0.467709
CshB	SAOUHSC_01659	15			1	-1.02655	1	1.03954	1
TrmK	SAOUHSC_01661	2			1	1.06718	1	-1.07096	1
SigA	SAOUHSC_01662	15			1	-1.05211	1	-1.05033	1
DnaG	SAOUHSC_01663	6			0.991791	1.07651	1	1.07865	0.983649
	SAOUHSC_01664	11			1	-1.08263	1	-1.0541	1
GlyS	SAOUHSC_01666	30			0.0161046	-1.02256	1	-1.19941	0.000259358
Era	SAOUHSC_01668	10			0.513638	-1.19039	0.351377	-1.08219	0.75083
Cdd	SAOUHSC_01670	2			0.34922	1.19463	1	-1.26282	0.121954
YbeY	SAOUHSC_01672	5			0.900335	-1.03057	1	-1.1102	0.810604
PhoH	SAOUHSC_01673	9			1	-1.11541	1	-1.01049	1
	SAOUHSC_01675	8			0.314693	-1.08082	1	-1.25778	0.0990317
	SAOUHSC_01676	18			0.097689	-1.21162	0.947083	-1.17324	0.0100764
RpsU	SAOUHSC_01678	7			0.560141	1.08086	1	1.09731	0.313758
MtaB	SAOUHSC_01679	2			0.318127	1.85744	0.101205	1.00702	1
RsmE	SAOUHSC_01680	4			0.926041	1.17171	0.857552	1.055	1
PrmA	SAOUHSC_01681	5			0.57761	1.05361	1	1.14627	0.333633
DnaJ	SAOUHSC_01682	11			1	1.11425	1	1.00974	1
DnaK	SAOUHSC_01683	53			1	1.08727	1	-1.06576	1
GrpE	SAOUHSC_01684	13			0.342984	1.60446	0.445994	-1.45578	0.263766
HrcA	SAOUHSC_01685	3			0.53605	1.598	0.28735	-1.17578	1
LepA	SAOUHSC_01688	18	region 5 prime (RBS likely): 2 observations		0.0263845	1.09372	0.605013	1.20666	0.00115062
RpsT	SAOUHSC_01689	4			1	-1.10465	1	-1.07008	1
HolA	SAOUHSC_01690	5			1	-1.0062	1	-1.02773	1
ComEB	SAOUHSC_01692	4			0.957624	-1.31786	0.917044	1.02236	1
RsfS	SAOUHSC_01695	8			1	1.01331	1	1.02126	1
	SAOUHSC_01696	6			1	-1.04638	1	1.05241	1
NadD	SAOUHSC_01697	2			1	-1.08379	1	1.09446	1
	SAOUHSC_01698	5			1	1.00243	1	1.02643	1
AroE	SAOUHSC_01699	7			1	-1.04234	1	-1.00803	1
	SAOUHSC_01700	6	region 5 prime (RBS likely): 2 observations		1	-1.009	1	-1.01899	1
	SAOUHSC_01701	4			0.916732	1.22517	1	1.20288	0.840398
MtnN	SAOUHSC_01702	7			1	-1.11879	1	-1.0327	1
	SAOUHSC_01706	3			0.244947	-1.3665	0.425411	-1.21882	0.141038
PxpA	SAOUHSC_01708	5		negative regulation	0.0561409	1.40074	0.896835	1.5039	0.00351436
	SAOUHSC_01709	4			0.589974	1.20162	1	1.4651	0.348069
	SAOUHSC_01710	3			0.0732361	1.23065	0.517382	1.43828	0.0103666
	SAOUHSC_01711	2		negative regulation	0.00390315	7.59395	0.133482	3.04614	0.000114132
GreA	SAOUHSC_01714	10			0.74261	1.03127	1	-1.2866	0.551469
Udk	SAOUHSC_01715	9			1	-1.04807	1	-1.03599	1
	SAOUHSC_01716	2			0.919518	1.2224	1	-3.08027	0.845514
	SAOUHSC_01717	3			0.96382	1.03827	1	1.15148	0.928949
	SAOUHSC_01718	4			1	1.04818	1	1.05459	1
	SAOUHSC_01720	4			0.985239	1.14975	0.970697	1.0217	1
	SAOUHSC_01721	2			0.956386	-1.01635	1	-1.15712	0.914674
AlaS	SAOUHSC_01722	36			1	-1.0695	1	1.00709	1
RecD2	SAOUHSC_01723	7			1	-1.0496	1	1.03632	1
	SAOUHSC_01724	2			0.799777	1.34377	0.639642	-1.03613	1
MnmA	SAOUHSC_01726	8			1	1.00679	1	-1.0329	1
IscS	SAOUHSC_01727	6			1	1.01497	1	-1.00672	1
	SAOUHSC_01729	4			0.919518	1.31576	1	-1.46441	0.845514
CsbD	SAOUHSC_01730	7		negative regulation	0.0243149	1.55675	0.00614092	-1.19554	0.0962749
CymR	SAOUHSC_01732	5			0.527796	1.19727	0.357377	1.11273	0.779483
RarA	SAOUHSC_01734	14			1	1.05707	1	1.03304	1
TcdA	SAOUHSC_01735	9			1	-1.03968	1	-1.12756	1
AspS	SAOUHSC_01737	28			1	-1.08742	1	-1.02463	1
HisS	SAOUHSC_01738	15			0.945495	-1.11726	0.893962	-1.04506	1
LytH	SAOUHSC_01739	8	region 5 prime (RBS not likely): 2 observations		0.893447	-1.11509	1	-1.07692	0.798248
Dtd	SAOUHSC_01741	6			1	-1.0583	1	-1.12658	1
RelA	SAOUHSC_01742	20	region 5 prime (RBS not likely): 2 observations; region 5 prime (RBS likely): 2 observations		0.236388	-1.17358	0.0558793	-1.02919	1
Apt	SAOUHSC_01743	8			1	1.05758	1	1.06914	1
RecJ	SAOUHSC_01744	6			1	-1.1016	1	-1.06052	1
SecDF	SAOUHSC_01746	19			1	-1.04487	1	1.03943	1
YajC	SAOUHSC_01747	2			0.934411	-1.13955	0.873123	-1.00511	1
Tgt	SAOUHSC_01748	8			0.862189	-1.0546	1	1.12615	0.74337
QueA	SAOUHSC_01749	6			0.411447	-1.01448	1	1.14115	0.169289
RuvB	SAOUHSC_01750	3			0.427388	-1.06067	1	1.19292	0.18266
RuvA	SAOUHSC_01751	4			1	-1.01738	1	1.03797	1
ThrR	SAOUHSC_01752	3			0.981962	-1.44978	0.96425	1.02288	1
ObgE	SAOUHSC_01753	18			1	-1.09849	1	-1.01453	1
RpmA	SAOUHSC_01755	6			1	-1.07848	1	1.00929	1
RplU	SAOUHSC_01757	10			0.68916	-1.1292	0.474941	1.08232	1
MreC	SAOUHSC_01759	13			0.68916	-1.13717	0.474941	-1.03238	1
FolC	SAOUHSC_01766	4			0.329965	1.04983	1	1.25273	0.108877
ValS	SAOUHSC_01767	36			1	-1.08229	1	1.04443	1
Tag	SAOUHSC_01768	6			1	1.09768	1	1.10407	1
HemL	SAOUHSC_01771	13			0.795665	-1.08428	1	-1.09482	0.633083
HemB	SAOUHSC_01772	11			0.699751	-1.0805	1	-1.16288	0.489652
HemC	SAOUHSC_01774	9			0.23702	-1.08128	0.976745	-1.18648	0.0575158
HemA	SAOUHSC_01776	3	region 5 prime (RBS not likely): 2 observations	negative regulation	1.26802e-06	7.64466	5.95462e-06	16.8928	2.70021e-07
EngB	SAOUHSC_01777	5			0.254915	1.47822	0.33549	1.16953	0.193692
ClpX	SAOUHSC_01778	18			1	1.00958	1	1.07997	1
Tig	SAOUHSC_01779	25			0.56804	-1.00265	1	-1.14189	0.322669
	SAOUHSC_01781	4	region 3 prime upstream (RBS likely): 1 observations		1	-1.03672	1	-1.03005	1
	SAOUHSC_01782	9			1	-1.0664	1	-1.03933	1
RplT	SAOUHSC_01784	6			1	-1.02848	1	1.06296	1
InfC	SAOUHSC_01786	7			0.95486	1.04011	1	1.10006	0.911758
LysP	SAOUHSC_01787	5			0.969911	-1.0841	0.940727	1.07361	1
ThrS	SAOUHSC_01788	34			0.000825727	1.18762	0.00170818	1.19719	0.000399152
DnaI	SAOUHSC_01791	6			1	1.03451	1	-1.06167	1
DnaB	SAOUHSC_01792	2			1	-1.04903	1	1.06109	1
NrdR	SAOUHSC_01793	2			0.46614	-3.48667	0.375382	-2.15956	0.578842
GapB	SAOUHSC_01794	12			1	-1.07929	1	1.01761	1
CoaE	SAOUHSC_01795	9		negative regulation	0.00375013	1.54988	1.40635e-05	1.02613	1
MutM	SAOUHSC_01796	8			0.81581	1.06066	1	1.08789	0.665545
PolA	SAOUHSC_01797	35			1	1.06501	1	1.04699	1
PhoR	SAOUHSC_01799	6			0.713533	-1.0163	1	-1.15269	0.50913
PhoP	SAOUHSC_01800	6			1	1.28562	1	-1.06474	1
CitC	SAOUHSC_01801	11			0.420925	-1.08848	1	1.16507	0.177178
CitZ	SAOUHSC_01802	2	region 5 prime (RBS not likely): 2 observations		0.777817	1.3941	0.990155	1.28904	0.611016
AapA	SAOUHSC_01803	2			0.739302	1.21414	0.595647	-1.17521	0.917603
PykA	SAOUHSC_01806	36			1	1.02414	1	1.01067	1
PfkA	SAOUHSC_01807	16			1	-1.02743	1	1.02265	1
AccA	SAOUHSC_01808	13			1	1.0686	1	1.02737	1
AccD	SAOUHSC_01809	14			1	-1.02755	1	1.03986	1
	SAOUHSC_01810	13			1	-1.02779	1	-1.051	1
DnaE	SAOUHSC_01811	3			0.371982	1.28767	0.350897	1.15947	0.394335
Pde2	SAOUHSC_01812	5		negative regulation	0.0397206	1.5532	0.130944	1.98903	0.0120489
	SAOUHSC_01813	6	region 5 prime (RBS not likely): 4 observations		1	-1.0499	1	1.0214	1
UspA2	SAOUHSC_01814	10			1	-1.01016	1	-1.08991	1
	SAOUHSC_01815	6			1	-1.0172	1	1.01923	1
PepQ	SAOUHSC_01816	8	region 5 prime (RBS likely): 2 observations		1	-1.03995	1	-1.00791	1
Ald2	SAOUHSC_01818	18			0.736235	-1.21246	0.542043	-1.00079	1
UspA1	SAOUHSC_01819	11	region 5 prime (RBS not likely): 2 observations		0.85315	-1.1267	1	-1.14653	0.727865
AckA	SAOUHSC_01820	25			1	1.002	1	1.03842	1
	SAOUHSC_01821	4			1	-1.14741	1	1.00413	1
Tpx	SAOUHSC_01822	7			0.933229	-1.05589	1	-1.1152	0.870916
ThiI	SAOUHSC_01824	10			0.194149	-1.13058	1	1.16981	0.037694
NifZ	SAOUHSC_01825	5			1	-1.08478	1	1.00467	1
EzrA	SAOUHSC_01827	27			1	-1.00046	1	1.00203	1
	SAOUHSC_01828	3			0.407909	-1.17402	0.445994	-1.15181	0.373077
RpsD	SAOUHSC_01829	14			1	-1.03982	1	-1.01293	1
	SAOUHSC_01830	2			0.439206	-1.2869	0.88249	-1.45375	0.218588
	SAOUHSC_01831	3			0.695997	-1.145	1	-1.14183	0.484412
	SAOUHSC_01832	8			0.00170167	1.17241	0.816101	-1.48566	3.5482e-06
SerA	SAOUHSC_01833	8			0.114987	1.11548	1	-1.25743	0.0132219
	SAOUHSC_01835	3		negative regulation	0.000294921	2.39913	0.000781844	2.74325	0.000111248
PtaA	SAOUHSC_01836	4			1	-1.04208	1	1.02132	1
PlsC	SAOUHSC_01837	8			1	-1.12304	1	1.00782	1
HtrA1	SAOUHSC_01838	13			0.0128195	-1.23663	0.00745832	-1.14537	0.0220345
TyrS	SAOUHSC_01839	19			1	-1.11237	1	-1.00702	1
SgtA	SAOUHSC_01840	2			0.615603	1.26486	1	2.19098	0.378967
IsdH	SAOUHSC_01843	8		positive regulation	4.34138e-05	-2.93824	9.25526e-05	-2.32739	2.03642e-05
Fhs	SAOUHSC_01845	29			1	-1.03235	1	-1.01167	1
AcsA	SAOUHSC_01846	24	region 5 prime (RBS likely): 4 observations	negative regulation	3.38215e-13	1.3103	1	2.16889	1.14389e-25
CcpA	SAOUHSC_01850	13			1	1.02439	1	-1.00165	1
AroA2	SAOUHSC_01852	11			0.346168	-1.10288	1	-1.11247	0.119832
	SAOUHSC_01854	29			1	1.11634	1	1.01934	1
	SAOUHSC_01855	11			1	1.04453	1	1.05151	1
MurC	SAOUHSC_01856	12	region 5 prime (RBS not likely): 1 observations		0.279228	1.04623	1	1.15433	0.0779681
FtsK	SAOUHSC_01857	24			1	1.00148	1	-1.02102	1
	SAOUHSC_01858	10			1	-1.0809	1	1.01451	1
	SAOUHSC_01859	8			1	1.04623	1	1.0076	1
	SAOUHSC_01860	5			0.590056	1.23626	0.348166	-1.1456	1
	SAOUHSC_01861	8			1	-1.00299	1	-1.04078	1
	SAOUHSC_01863	3			0.584045	-1.08325	1	1.14473	0.341109
Dat	SAOUHSC_01867	16			0.554849	-1.01885	1	-1.11557	0.307857
	SAOUHSC_01868	23			0.998738	-1.00083	1	-1.08118	0.997477
	SAOUHSC_01869	15			1	1.13916	1	-1.01352	1
	SAOUHSC_01870	4			0.666805	1.1113	0.947083	1.1397	0.469472
	SAOUHSC_01871	4			1	-1.04422	1	1.02122	1
	SAOUHSC_01872	3			0.328108	-1.18516	0.401848	1.33122	0.267899
	SAOUHSC_01874	5			0.887833	1.03719	1	1.14522	0.788247
LeuS	SAOUHSC_01875	26			1	-1.00356	1	-1.07177	1
	SAOUHSC_01877	4	region 5 prime (RBS likely): 2 observations		0.940725	1.06314	1	1.21975	0.884964
Rot	SAOUHSC_01879	5			0.282678	-1.32976	0.0917506	-1.14937	0.870916
	SAOUHSC_01882	9	region 5 prime (RBS likely): 5 observations; region 3 prime upstream (RBS likely): 3 observations		0.769343	1.27624	0.591889	1.10918	1
PutA	SAOUHSC_01884	8	region 5 prime (RBS not likely): 1 observations		0.823506	-1.02208	1	-1.14475	0.678162
RibH	SAOUHSC_01886	4			0.780915	-1.17115	1	-1.14341	0.609828
RibA	SAOUHSC_01887	7	region 3 prime upstream (RBS likely): 1 observations		0.398307	-1.03369	1	1.20654	0.158649
RibB	SAOUHSC_01888	2			1	-1.02436	1	1.04817	1
RibD	SAOUHSC_01889	4			0.948063	1.01393	1	-1.08493	0.898824
	SAOUHSC_01890	5			1	1.20159	1	1.02178	1
	SAOUHSC_01895	15			1	-1.03617	1	1.02213	1
	SAOUHSC_01896	3			0.643848	1.19652	0.816101	1.25461	0.507951
Tal	SAOUHSC_01901	13			1.68986e-06	-1.47168	5.00553e-06	-1.35228	5.70494e-07
	SAOUHSC_01907	9			0.189809	-1.05385	1	-1.13761	0.0360273
SmdA	SAOUHSC_01908	18			1	-1.053	1	-1.084	1
MetK	SAOUHSC_01909	17			1	-1.00861	1	1.04466	1
PckA	SAOUHSC_01910	29	region 5 prime (RBS not likely): 2 observations		0.855647	-1.09515	1	-1.13537	0.732131
MenC	SAOUHSC_01915	4			0.376898	-1.45573	0.154808	-1.08191	0.917603
MenE	SAOUHSC_01916	3			1	-1.08998	1	-1.0603	1
	SAOUHSC_01919	3		negative regulation	0.108186	1.62506	0.866339	2.16	0.01351
	SAOUHSC_01920	2			0.290255	-1.8623	0.743558	-1.99365	0.113304
	SAOUHSC_01931	6			0.0901769	-1.26317	0.0673314	-1.20655	0.120774
HsdS2	SAOUHSC_01932	5			1	-1.02898	1	1.03004	1
HsdM2	SAOUHSC_01933	10			1	-1.03339	1	-1.07694	1
EpiF	SAOUHSC_01948	3			1	-1.39238	1	1.02208	1
	SAOUHSC_01957	2			0.676913	-1.58122	0.458211	1.12584	1
	SAOUHSC_01958	3			0.484477	-1.20149	0.234718	-1.04601	1
HemY	SAOUHSC_01960	7	region 5 prime (RBS likely): 1 observations	negative regulation	1.22631e-12	4.82713	1.92436e-12	7.07792	7.81479e-13
HemH	SAOUHSC_01961	8			1	-1.0944	1	-1.02322	1
HemE	SAOUHSC_01962	8	region 5 prime (RBS likely): 2 observations		1	-1.00989	1	-1.04796	1
TraP	SAOUHSC_01964	8			1	1.05141	1	1.05837	1
	SAOUHSC_01966	7			0.387878	-1.18389	0.15045	-1.03978	1
EcsA	SAOUHSC_01967	3			0.375559	-1.13225	1	1.2641	0.141044
Hit	SAOUHSC_01968	7			0.236465	1.00807	1	-1.38656	0.0559157
	SAOUHSC_01969	6			1	-1.00285	1	1.01432	1
PrsA	SAOUHSC_01972	27			0.00248764	-1.20875	0.186342	-1.2076	3.32096e-05
Cbf1	SAOUHSC_01973	6			0.896145	1.22548	1	1.11339	0.803076
	SAOUHSC_01974	29			1	-1.00204	1	-1.01006	1
	SAOUHSC_01975	15			0.646831	-1.13393	0.851477	-1.12074	0.49137
	SAOUHSC_01977	7		positive regulation	0.114742	-1.05014	1	-1.68773	0.0131657
	SAOUHSC_01978	3			1	1.04387	1	1.03371	1
	SAOUHSC_01979	9			0.931704	-1.10027	0.868073	1.01585	1
AirR	SAOUHSC_01980	5			1	1.04386	1	-1.02815	1
	SAOUHSC_01982	14			1	-1.00191	1	-1.0365	1
FumC	SAOUHSC_01983	13			1	-1.06879	1	1.06165	1
	SAOUHSC_01984	2			1	1.02887	1	-1.06269	1
	SAOUHSC_01987	15			1	1.09347	1	1.01003	1
CspR	SAOUHSC_01988	4			1	-1.17477	1	1.14412	1
GlnP	SAOUHSC_01991	3			1	-1.20255	1	1.00037	1
PerR	SAOUHSC_01997	2			1	-1.16447	1	-1.10205	1
	SAOUHSC_01998	6			1	-1.03026	1	-1.06026	1
	SAOUHSC_01999	10			0.247194	-1.14778	0.7866	-1.1399	0.0776822
GsaB	SAOUHSC_02000	18			1	-1.0242	1	-1.08231	1
	SAOUHSC_02001	2			0.894635	-1.06197	1	-1.33433	0.800372
	SAOUHSC_02003	4	region 5 prime (RBS likely): 3 observations	negative regulation	1.75448e-05	2.21902	0.000637732	15.6844	4.82678e-07
	SAOUHSC_02004	4	region 5 prime (RBS not likely): 1 observations		1	-1.16822	1	1.01948	1
	SAOUHSC_02006	3			1	-1.11591	1	-1.01808	1
	SAOUHSC_02009	5			1	-1.04681	1	-1.0171	1
RecX	SAOUHSC_02011	7			1	-1.02048	1	-1.11275	1
SgtB	SAOUHSC_02012	5			0.952569	-1.02604	1	-1.07878	0.907389
	SAOUHSC_02013	8			0.676224	1.21786	0.457279	-1.02754	1
	SAOUHSC_02028	9		negative regulation	1.32933e-06	1.97029	1.8711e-05	2.0928	9.44427e-08
	SAOUHSC_02029	3		negative regulation	0.0226623	1.70097	0.0460501	1.51341	0.0111527
	SAOUHSC_02030	2			1	1.89082	1	1.29077	1
	SAOUHSC_02035	2			0.31696	1.37788	0.820887	1.47614	0.122384
	SAOUHSC_02036	5		negative regulation	0.00966625	1.59465	0.00717581	1.60013	0.013021
	SAOUHSC_02043	8		negative regulation	0.00305541	1.74718	0.00496862	1.5406	0.0018789
	SAOUHSC_02044	3		negative regulation	0.0515188	2.32298	0.341494	3.0834	0.00777226
	SAOUHSC_02048	2			0.804763	1.24176	1	1.21866	0.647643
	SAOUHSC_02057	4		negative regulation	0.0387487	1.39185	0.187562	1.72215	0.00800515
	SAOUHSC_02062	2		negative regulation	0.0657332	1.43442	0.652076	2.43669	0.00662631
	SAOUHSC_02071	6			0.000633855	1.4673	0.00200557	1.42675	0.000200328
	SAOUHSC_02072	2			1	-1.25006	1	1.06776	1
	SAOUHSC_02078	2			0.400967	5.48573	0.388683	3.2166	0.413639
	SAOUHSC_02080	4			0.0897534	1.4092	0.123642	1.44879	0.065153
	SAOUHSC_02084	8			1	1.01527	1	-1.01389	1
	SAOUHSC_02087	6			0.552901	-1.13229	1	-1.27448	0.305699
Int2	SAOUHSC_02089	2			0.856264	-1.18075	0.740948	-1.10958	0.989526
	SAOUHSC_02090	3			0.916732	-1.09932	1	1.20611	0.840398
	SAOUHSC_02091	3			0.950075	-1.20733	0.971682	-1.09134	0.928949
AmpS	SAOUHSC_02092	23			0.786037	-1.1045	1	-1.11464	0.617854
PtpA	SAOUHSC_02095	2	region 5 prime (RBS not likely): 2 observations		0.780915	1.01651	1	-1.23176	0.609828
	SAOUHSC_02096	7			1	1.17011	1	-1.04772	1
	SAOUHSC_02097	4			0.764163	1.10531	1	-1.20691	0.583945
VraR	SAOUHSC_02098	11			1	1.01118	1	-1.00072	1
VraS	SAOUHSC_02099	6			1	-1.01604	1	-1.10508	1
VraT	SAOUHSC_02100	3			1	-1.10318	1	-1.00981	1
Map	SAOUHSC_02102	8			0.969911	-1.08965	0.940727	-1.08394	1
GatD	SAOUHSC_02106	5			0.917751	1.00924	1	1.08551	0.842267
MurT	SAOUHSC_02107	15			0.857048	1.01957	1	1.07355	0.734531
FtnA	SAOUHSC_02108	6	region 5 prime (RBS likely): 1 observations		0.312816	-1.02233	1	1.18115	0.0978536
RumA	SAOUHSC_02113	3			0.274169	1.00056	1	2.37267	0.0751688
DgkB	SAOUHSC_02114	3			1	-1.05613	1	-1.05895	1
GatB	SAOUHSC_02116	35			1	-1.03936	1	-1.12526	1
GatA	SAOUHSC_02117	24			1	1.04558	1	-1.07319	1
GatC	SAOUHSC_02118	5			0.325004	1.33419	1	-1.93567	0.105628
	SAOUHSC_02121	13			1	1.03788	1	-1.04579	1
LigA	SAOUHSC_02122	27			1	-1.00725	1	1.07686	1
PcrA	SAOUHSC_02123	26			1	-1.01658	1	1.02853	1
HisR	SAOUHSC_02125	3			0.726953	-1.1427	0.528461	-1.05178	1
PurB	SAOUHSC_02126	26			1	-1.10016	1	-1.04067	1
ScpA	SAOUHSC_02127	6		positive regulation	2.2734e-05	-1.53716	0.00520627	-2.30589	9.92717e-08
NadE	SAOUHSC_02132	18	region 5 prime (RBS likely): 3 observations		1	-1.02584	1	-1.07317	1
PncB	SAOUHSC_02133	21			1	1.02268	1	-1.02842	1
Nos	SAOUHSC_02134	4			1	-1.07433	1	1.00227	1
PheA	SAOUHSC_02135	2			0.999205	-1.05931	1	-1.07823	0.998411
	SAOUHSC_02138	2	region 5 prime (RBS not likely): 2 observations		1	-1.06553	1	-1.02532	1
PncA	SAOUHSC_02139	5	region 5 prime (RBS not likely): 2 observations		1	1.00727	1	-1.01513	1
PpaC	SAOUHSC_02140	18	region 5 prime (RBS likely): 4 observations; region 3 prime upstream (RBS likely): 3 observations		0.000211218	1.14032	0.677809	1.35573	6.58196e-08
AldH	SAOUHSC_02142	13			0.127605	-1.06835	1	-1.18026	0.016283
	SAOUHSC_02143	17			0.790272	-1.06853	1	1.088	0.624529
	SAOUHSC_02145	3			0.433151	-1.06578	1	-1.24069	0.18762
	SAOUHSC_02146	6			0.721871	-1.12365	1	-1.15269	0.521097
	SAOUHSC_02147	5			1	-1.08017	1	1.01148	1
	SAOUHSC_02149	3			0.546679	-1.20882	0.298858	-1.0237	1
	SAOUHSC_02150	13			1	1.06435	1	-1.00207	1
PmtD	SAOUHSC_02151	3			0.761857	-1.13995	1	1.20394	0.580426
PmtC	SAOUHSC_02152	14			0.190168	-1.02399	1	1.13362	0.0361639
PmtA	SAOUHSC_02154	3			0.880458	-1.19253	1	1.15578	0.775205
PmtR	SAOUHSC_02155	4			1	1.30662	1	1.07037	1
AspB	SAOUHSC_02158	15			1	1.06799	1	1.00741	1
Eap/map	SAOUHSC_02161	11		positive regulation	3.14638e-07	-1.87793	1.03607e-06	-1.93711	9.5551e-08
	SAOUHSC_02185	4			1	-1.16509	1	-1.03247	1
	SAOUHSC_02218	5			0.284976	-1.16286	0.445994	-1.15333	0.182091
	SAOUHSC_02221	2			1	-1.25006	1	1.06776	1
	SAOUHSC_02232	5			1	1.06096	1	-1.01668	1
	SAOUHSC_02235	7			1	-1.0843	1	-1.06654	1
	SAOUHSC_02238	7			1	-1.02117	1	-1.04068	1
LukG	SAOUHSC_02241	3		positive regulation	0.00280989	-2.09173	0.0254347	-2.68736	0.000310423
LukH	SAOUHSC_02243	9		positive regulation	6.72115e-08	-1.96221	1.25944e-05	-2.56598	3.58681e-10
	SAOUHSC_02244	2			0.475415	1.2447	1	-1.23768	0.22602
	SAOUHSC_02245	2			0.329903	1.02721	1	-1.43712	0.108836
FhuD1	SAOUHSC_02246	12		positive regulation	3.2291e-05	-1.55878	0.00391957	-1.42827	2.66027e-07
	SAOUHSC_02248	4			0.634111	1.18608	0.402096	1.01413	1
GroEL	SAOUHSC_02254	29			1	1.04692	1	-1.05287	1
GroES	SAOUHSC_02255	4			0.845383	1.08015	1	-1.09024	0.714672
	SAOUHSC_02258	4			1	1.01482	1	-1.04337	1
	SAOUHSC_02259	3			0.615603	1.04133	1	-1.3665	0.378967
AgrB	SAOUHSC_02261	3			1	-1.98567	1	-1.09307	1
AgrC	SAOUHSC_02264	6			0.466642	-1.34819	0.402054	-1.11854	0.541605
AgrA	SAOUHSC_02265	6			0.388747	-1.26522	1	-1.14542	0.151124
FruC	SAOUHSC_02267	7			0.694702	-1.07047	1	-1.09962	0.482611
ScrB	SAOUHSC_02268	16			0.0938101	-1.18432	0.33549	-1.1958	0.0262313
ScrR	SAOUHSC_02269	3			0.903383	1.23132	0.816101	1.076	1
Rex	SAOUHSC_02273	13	region 5 prime (RBS likely): 3 observations		0.915728	-1.07564	1	-1.09382	0.838558
Vga	SAOUHSC_02274	15			1	-1.01715	1	1.05156	1
	SAOUHSC_02276	2			0.622232	-1.39372	0.908277	-1.55238	0.426271
Gcp	SAOUHSC_02277	7			1	-1.01325	1	-1.05873	1
TsaB	SAOUHSC_02279	4			1	-1.05327	1	-1.04845	1
TsaE	SAOUHSC_02280	5			0.954548	-1.01218	1	1.08125	0.911162
IlvB	SAOUHSC_02282	5		positive regulation	0.000450599	1.3562	1	-3.29409	2.03039e-07
IlvC	SAOUHSC_02284	5		positive regulation	0.00102912	1.26639	1	-1.76992	1.0591e-06
LeuA	SAOUHSC_02285	2			0.255173	1.67213	0.574028	-2.16617	0.113432
IlvA	SAOUHSC_02289	2		positive regulation	0.0238324	-1.37518	1	-2.34466	0.000567981
	SAOUHSC_02296	2	region 5 prime (RBS not likely): 2 observations		0.30524	1.12188	1	1.28245	0.0931712
	SAOUHSC_02297	38			0.225921	1.09984	0.626767	1.11151	0.081434
SigB	SAOUHSC_02298	5			0.74905	-1.01525	1	-1.10976	0.561076
RsbW	SAOUHSC_02299	8			0.0544188	-1.04953	1	-1.2401	0.00296141
RsbV	SAOUHSC_02300	6	region 5 prime (RBS not likely): 2 observations	positive regulation	0.064917	1.05088	1	-1.59012	0.00421422
RsbU	SAOUHSC_02301	11			1	1.05448	1	-1.0598	1
MazF	SAOUHSC_02303	2	region 5 prime (RBS not likely): 4 observations	negative regulation	0.00200697	2.05141	0.00492192	2.41823	0.00081837
Alr	SAOUHSC_02305	9			1	-1.02561	1	-1.04969	1
AcpS	SAOUHSC_02306	3			0.917067	-1.12691	0.841011	1.07102	1
	SAOUHSC_02307	2			1	1.02795	1	-3.92327	1
	SAOUHSC_02308	8			1	-1.09543	1	1.01881	1
	SAOUHSC_02309	2			1	-1.126	1	1.03062	1
CshA	SAOUHSC_02316	20			0.420867	1.03718	1	1.16019	0.177129
MurF	SAOUHSC_02317	13			1	1.09793	1	-1.02215	1
Ddl	SAOUHSC_02318	15			0.584864	-1.05274	1	-1.08912	0.342066
RodA	SAOUHSC_02319	3			0.400925	-1.12605	1	1.30447	0.160741
	SAOUHSC_02322	2	region 5 prime (RBS likely): 4 observations		1	-1.13254	1	1.02768	1
Cls2	SAOUHSC_02323	7			1	-1.0131	1	-1.05314	1
	SAOUHSC_02324	3			0.532891	-1.20525	0.283973	-1.01202	1
YidC	SAOUHSC_02327	7	region 5 prime (RBS not likely): 3 observations		1	-1.03073	1	1.0747	1
ThiD	SAOUHSC_02330	2			1	-1.0127	1	1.05764	1
TenA	SAOUHSC_02331	4			0.484918	-1.78058	0.235146	-1.13484	1
SceD	SAOUHSC_02333	4			0.647649	1.32972	0.419449	-1.20659	1
YwpF	SAOUHSC_02335	3	region 5 prime (RBS not likely): 2 observations		0.673329	1.20581	0.453372	1.06432	1
FabZ	SAOUHSC_02336	6			1	-1.0563	1	1.08338	1
MurA1	SAOUHSC_02337	22	region 5 prime (RBS likely): 1 observations; region 3 prime upstream (RBS likely): 1 observations		1	-1.0513	1	-1.07136	1
AtpC	SAOUHSC_02340	5			1	-1.0017	1	1.03585	1
AtpD	SAOUHSC_02341	33			0.96184	-1.0627	1	1.0851	0.925137
AtpG	SAOUHSC_02343	12			1	-1.0523	1	1.08271	1
AtpA	SAOUHSC_02345	19			0.0528957	-1.04349	1	1.15519	0.00279795
AtpH	SAOUHSC_02346	8			0.699078	-1.10549	1	1.1299	0.48871
AtpF	SAOUHSC_02347	7			1	1.1098	1	-1.05008	1
AtpB	SAOUHSC_02350	2			1	1.29361	1	1.0847	1
MnaA	SAOUHSC_02352	6			0.863544	-1.12372	1	-1.10112	0.745709
Upp	SAOUHSC_02353	11			0.906028	-1.11807	0.820887	-1.0331	1
GlyA	SAOUHSC_02354	20			1	-1.11365	1	-1.07626	1
PtpB	SAOUHSC_02356	3			1	1.01156	1	-1.0425	1
	SAOUHSC_02357	2			1	-1.04361	1	-1.02789	1
PrfA	SAOUHSC_02359	13			0.938574	1.05033	1	1.07386	0.880921
Tdk	SAOUHSC_02360	3			0.362882	1.10767	1	1.21587	0.131683
RpmE2	SAOUHSC_02361	6			1	1.00267	1	-1.01173	1
Rho	SAOUHSC_02362	17			0.721952	-1.08574	0.521214	1.04959	1
	SAOUHSC_02363	22			1	1.12799	1	-1.00346	1
MurA2	SAOUHSC_02365	14			1	1.02633	1	1.06081	1
FbaA	SAOUHSC_02366	17			1	1.07189	1	-1.02028	1
PyrG	SAOUHSC_02368	21			0.657087	-1.10967	0.431763	1.00493	1
RpoE	SAOUHSC_02369	7			1	1.00925	1	-1.02258	1
	SAOUHSC_02370	6			0.896145	-1.03103	1	1.08923	0.803076
CoaA	SAOUHSC_02371	3			0.760817	-1.1191	1	1.15811	0.578842
	SAOUHSC_02372	5			0.185812	-1.08751	1	1.21172	0.0345261
	SAOUHSC_02373	13	region 5 prime (RBS likely): 4 observations		1.49415e-07	1.40135	5.81571e-06	1.47334	3.83869e-09
HmrA	SAOUHSC_02374	14	region 5 prime (RBS likely): 4 observations	negative regulation	2.21773e-10	1.52845	1.74474e-08	1.5675	2.81893e-12
LuxS	SAOUHSC_02375	5			1	-1.02536	1	-1.08402	1
Pdp	SAOUHSC_02377	17	region 5 prime (RBS not likely): 1 observations		0.155052	-1.15687	0.0240411	-1.03389	1
DeoD	SAOUHSC_02380	11			0.684965	-1.0707	1	-1.15029	0.469177
Dps	SAOUHSC_02381	2	region 5 prime (RBS likely): 1 observations; region 3 prime upstream (RBS likely): 1 observations		0.456819	1.05877	1	-1.26932	0.208684
	SAOUHSC_02382	5			0.00262063	-1.33319	0.00635916	-1.40073	0.00107997
	SAOUHSC_02383	12			1	-1.0226	1	-1.011	1
	SAOUHSC_02387	11			0.551537	1.13276	0.304193	-1.05106	1
	SAOUHSC_02390	5			0.594108	-1.34935	0.876189	-1.12717	0.40284
	SAOUHSC_02393	3		positive regulation	0.106874	1.07637	1	-2.94505	0.011422
	SAOUHSC_02396	11			1	1.0335	1	1.03299	1
GlmS	SAOUHSC_02399	25			8.73432e-07	1.16668	0.18203	1.38224	4.19097e-12
MtlF	SAOUHSC_02400	4			0.551169	-1.39698	0.699508	-1.17513	0.434287
MtlR	SAOUHSC_02401	3			0.282988	-1.34853	1	-1.36716	0.0800819
MtlA	SAOUHSC_02402	5			0.0176256	2.61868	0.00878248	-1.57775	0.0353727
MtlD	SAOUHSC_02403	10			0.447381	1.21404	0.20015	-1.0385	1
GlmM	SAOUHSC_02405	19			1	-1.04895	1	-1.0001	1
YbbR	SAOUHSC_02406	12			1	1.01666	1	1.00063	1
DacA	SAOUHSC_02407	3			0.694702	-1.04593	1	-1.16783	0.482611
RocF	SAOUHSC_02409	11	region 5 prime (RBS not likely): 4 observations	negative regulation	7.96765e-10	-1.09888	1	3.69728	6.34835e-19
SalA	SAOUHSC_02417	10			0.138323	1.03772	1	1.31202	0.0191333
SdrM	SAOUHSC_02420	2			1	-1.17842	1	-1.05547	1
	SAOUHSC_02423	21			1	1.00628	1	-1.00878	1
	SAOUHSC_02425	7			0.485246	-1.18134	1	1.10732	0.235464
	SAOUHSC_02426	2			1	-1.1917	1	-1.10465	1
HtsC	SAOUHSC_02427	2			1	-1.07172	1	-1.06779	1
HtsB	SAOUHSC_02428	3			0.802224	-1.34516	0.643564	-1.06423	1
HtsA	SAOUHSC_02430	26			1	1.03808	1	1.05017	1
SfnaC	SAOUHSC_02433	9			1	-1.16729	1	1.05244	1
SfnaB	SAOUHSC_02434	23			1	-1.11842	1	-1.00838	1
SfnaD	SAOUHSC_02436	16			1	-1.06575	1	-1.05269	1
Asp23	SAOUHSC_02441	14			0.625498	1.20161	0.799033	-1.10966	0.489652
	SAOUHSC_02442	4	region 5 prime (RBS likely): 6 observations; region 3 prime upstream (RBS likely): 4 observations		0.356865	1.48807	1	-1.48539	0.127353
AmaP	SAOUHSC_02443	6	region 3 prime upstream (RBS likely): 1 observations		0.445109	1.03908	1	-1.12567	0.198122
	SAOUHSC_02445	9			1	1.18652	1	-1.06088	1
	SAOUHSC_02447	11			0.000323541	1.17878	1	1.33746	1.04679e-07
	SAOUHSC_02448	5			0.433151	-1.07179	1	-1.15146	0.18762
LacG	SAOUHSC_02449	3			0.304745	1.00432	1	1.34313	0.0928697
LacR	SAOUHSC_02456	4			0.676224	-1.22481	0.457279	-1.08672	1
	SAOUHSC_02458	2			0.915065	1.31403	0.837343	1.10087	1
	SAOUHSC_02460	8			0.299234	1.09739	1	1.20316	0.0895409
	SAOUHSC_02461	3	region 5 prime (RBS not likely): 2 observations	negative regulation	0.0355946	1.1874	0.841011	1.57306	0.00150649
	SAOUHSC_02465	5			0.822742	1.02833	1	1.21936	0.676905
BudA1	SAOUHSC_02467	7		negative regulation	0.0196501	1.53454	0.00717581	1.2392	0.0538094
BudB	SAOUHSC_02468	20			1.30413e-05	1.4438	0.000271715	1.2842	6.25933e-07
	SAOUHSC_02471	3			0.860023	1.23243	0.73964	-1.07867	1
	SAOUHSC_02472	5			0.634135	-1.09339	1	-1.16012	0.402127
	SAOUHSC_02474	4			1	-1.2833	1	1.06023	1
RpsI	SAOUHSC_02477	3			0.737702	1.46609	0.544205	-1.02365	1
RplM	SAOUHSC_02478	16			1	-1.02128	1	-1.01526	1
TruA	SAOUHSC_02480	2			0.821291	-1.02104	1	1.181	0.674519
CbiO2	SAOUHSC_02482	4			0.947014	-1.1221	0.896835	-1.06767	1
CbiO	SAOUHSC_02483	3			1	-1.05074	1	1.04919	1
RplQ	SAOUHSC_02484	6			1	-1.01809	1	1.01183	1
RpoA	SAOUHSC_02485	15			1	-1.01552	1	-1.01909	1
RpsK	SAOUHSC_02486	6			1	1.00489	1	1.02931	1
RpsM	SAOUHSC_02487	14			1	-1.0051	1	1.00796	1
RpmJ	SAOUHSC_02488	2			1	-1.03168	1	-1.09066	1
InfA	SAOUHSC_02489	5			1	1.03139	1	1.05748	1
Adk	SAOUHSC_02490	15	region 5 prime (RBS not likely): 1 observations		1	1.15459	1	-1.19829	1
SecY	SAOUHSC_02491	5			0.936757	-1.077	1	-1.07844	0.877514
RplO	SAOUHSC_02492	11			1	-1.04103	1	1.06832	1
RpmD	SAOUHSC_02493	8			1	-1.03595	1	1.06588	1
RpsE	SAOUHSC_02494	17			1	-1.07813	1	1.0163	1
RplR	SAOUHSC_02495	10			1	-1.03468	1	-1.13404	1
RplF	SAOUHSC_02496	11			1	-1.05068	1	1.01494	1
RpsH	SAOUHSC_02498	12			0.0912456	1.00442	1	1.20792	0.00832576
RplE	SAOUHSC_02500	21			1	-1.05752	1	-1.04221	1
RplX	SAOUHSC_02501	2			0.840966	-1.27914	0.707224	-1.01701	1
RplN	SAOUHSC_02502	9			0.457111	-1.4135	0.218284	-1.24735	0.957242
RpsQ	SAOUHSC_02503	4			1	1.00817	1	-1.02546	1
RpmC	SAOUHSC_02504	7			1	-1.0079	1	1.11039	1
RplP	SAOUHSC_02505	5			1	1.00424	1	-1.13532	1
RpsC	SAOUHSC_02506	17	region 5 prime (RBS likely): 4 observations; region 3 prime upstream (RBS likely): 2 observations		1	-1.06289	1	1.08496	1
RplV	SAOUHSC_02507	8	region 5 prime (RBS not likely): 2 observations		1	1.08571	1	1.00422	1
RpsS	SAOUHSC_02508	7			1	-1.24881	1	1.02724	1
RplB	SAOUHSC_02509	15			1	1.04658	1	1.04718	1
RplW	SAOUHSC_02510	8			1	-1.04114	1	1.05942	1
RplD	SAOUHSC_02511	10			0.996608	-1.04606	1	1.10053	0.993228
RplC	SAOUHSC_02512	10			1	-1.02751	1	1.07207	1
RpsJ	SAOUHSC_02512a	8			1	-1.08777	1	1.05573	1
TopB	SAOUHSC_02517	21			1	-1.00242	1	1.11937	1
	SAOUHSC_02519	3			0.74905	-1.021	1	1.21235	0.561076
Rnd2	SAOUHSC_02525	23	region 5 prime (RBS not likely): 4 observations	negative regulation	2.85997e-19	1.41835	3.37461e-10	1.93326	2.42381e-28
FemX	SAOUHSC_02527	18			0.985159	1.0799	1	1.1238	0.970538
	SAOUHSC_02529	5			0.00189592	1.29649	0.0243566	1.38239	0.000147579
	SAOUHSC_02530	2			0.564409	-1.08831	1	1.33117	0.318558
SarV	SAOUHSC_02532	3			1	1.0151	1	-1.24543	1
MobA	SAOUHSC_02537	3	region 5 prime (RBS not likely): 2 observations		0.494632	-1.01937	1	-1.40704	0.244661
MoaE	SAOUHSC_02540	6			0.430761	-1.02352	1	1.16538	0.185555
MoeA	SAOUHSC_02542	14			0.846217	1.15386	0.716083	-1.00665	1
MoaC	SAOUHSC_02543	3			0.544172	1.26565	0.368735	1.23244	0.803076
MoaB	SAOUHSC_02544	6			1	-1.021	1	1.00657	1
MoeB	SAOUHSC_02545	2			1	1.13178	1	1.07449	1
ModA	SAOUHSC_02549	11			0.412298	1.0123	1	1.14854	0.169989
	SAOUHSC_02553	6	region 5 prime (RBS likely): 2 observations	negative regulation	0.12399	1.145	1	1.63857	0.0153734
FhuD2	SAOUHSC_02554	27			1	1.03032	1	1.00562	1
UreG	SAOUHSC_02564	5			1	1.02381	1	1.04458	1
SarR	SAOUHSC_02566	6			0.278397	-1.14633	0.876681	-1.23979	0.088407
	SAOUHSC_02568	4			0.140322	1.28962	0.0934953	1.23818	0.2106
SsaA	SAOUHSC_02571	8			0.0211882	1.29191	0.104222	1.43186	0.00430752
	SAOUHSC_02574	13			0.281458	-1.19141	0.0792186	-1.08936	1
	SAOUHSC_02575	2			0.661403	1.4856	0.517382	-1.20841	0.845514
	SAOUHSC_02577	18			1	-1.08881	1	1.00914	1
	SAOUHSC_02579	6			0.613905	-1.17448	0.376879	1.00436	1
	SAOUHSC_02580	5			0.873415	1.08936	1	1.0903	0.762854
	SAOUHSC_02581	2			1	-4.06211	1	-5.69936	1
FdhA	SAOUHSC_02582	3	region 5 prime (RBS likely): 4 observations	negative regulation	0.000286434	4.1733	0.00819939	57.6522	1.00062e-05
	SAOUHSC_02583	12			1	1.07785	1	-1.11999	1
	SAOUHSC_02584	4			1	1.02651	1	-1.05899	1
	SAOUHSC_02585	4	region 5 prime (RBS not likely): 3 observations		1	-1.03054	1	-1.08238	1
SpdB	SAOUHSC_02587	2			0.95486	-1.08753	1	-1.41774	0.911758
RpiRc	SAOUHSC_02589	7			0.957916	-1.12719	1	-1.15959	0.917603
	SAOUHSC_02594	4			1	1.01429	1	1.02572	1
	SAOUHSC_02596	2			0.605424	-1.26157	0.377906	-1.1434	0.969918
GlvR	SAOUHSC_02599	5			0.502654	1.00395	1	-1.12891	0.252661
	SAOUHSC_02600	5			0.170971	-1.08998	1	1.22329	0.0292311
	SAOUHSC_02604	8			0.532891	1.32558	0.283973	-1.07061	1
HutI	SAOUHSC_02606	9			1	1.36723	1	-1.01003	1
HutU	SAOUHSC_02607	15			1	1.13307	1	-1.03911	1
HutR	SAOUHSC_02608	2	region 5 prime (RBS not likely): 1 observations		0.994838	1.02007	1	1.07216	0.989702
HutG	SAOUHSC_02610	6			0.00032686	1.16757	0.270368	1.48935	3.95155e-07
LyrA	SAOUHSC_02611	5			1	1.07545	1	-1.01575	1
RpiA	SAOUHSC_02612	4			0.575066	-1.26077	0.330701	-1.08559	1
GalM	SAOUHSC_02614	6	region 5 prime (RBS likely): 1 observations		1	1.07398	1	1.06353	1
	SAOUHSC_02618	4			0.010024	-1.45019	0.0352047	-1.36887	0.00285418
	SAOUHSC_02619	5			0.159483	-1.32222	0.0254347	-1.02815	1
Aag	SAOUHSC_02621	3			0.699286	1.08076	1	-1.15025	0.489
Fni	SAOUHSC_02623	10			0.72933	-1.04683	1	1.1255	0.531923
CorA	SAOUHSC_02624	3			0.0816668	-1.23426	1	1.44599	0.00666946
	SAOUHSC_02625	3	region 5 prime (RBS not likely): 2 observations		0.363645	1.15622	0.66327	-1.22289	0.199372
	SAOUHSC_02626	5			1	-1.0121	1	-1.00043	1
	SAOUHSC_02627	5			0.488904	-1.11175	1	1.2037	0.239027
	SAOUHSC_02628	4			0.957916	1.01272	1	1.08222	0.917603
EmrB	SAOUHSC_02629	4			0.876798	-1.19341	0.768775	-1.09384	1
	SAOUHSC_02630	9			0.741499	-1.09273	1	-1.10795	0.54982
	SAOUHSC_02631	4			1	-1.04353	1	-1.03827	1
TcaB	SAOUHSC_02632	2			0.707547	1.00861	1	-1.237	0.500623
TcaA	SAOUHSC_02635	5			0.185812	-1.15189	1	-1.18752	0.0345261
HssS	SAOUHSC_02644	3			0.954548	1.30198	1	1.10243	0.911162
Mqo	SAOUHSC_02647	16	region 5 prime (RBS likely): 2 observations		2.11262e-05	1.07835	1	1.49991	4.46316e-10
	SAOUHSC_02649	10			0.994749	-1.02192	1	-1.08614	0.989526
	SAOUHSC_02650	5			1	1.08115	1	-1.05513	1
PaiA	SAOUHSC_02651	3	region 5 prime (RBS not likely): 2 observations		0.547911	1.19704	0.344702	1.08353	0.870916
	SAOUHSC_02652	4			0.104109	1.11185	0.947083	1.2475	0.0114443
IruO	SAOUHSC_02654	8			0.115403	-1.13327	0.979731	1.28389	0.0135933
	SAOUHSC_02658	4			0.72982	-1.05529	1	-1.11888	0.532637
	SAOUHSC_02659	2			1	-2.83121	1	1.04849	1
ScrA	SAOUHSC_02661	3			0.0893001	-1.05733	1	-1.39275	0.00797451
Rsp	SAOUHSC_02664	2			0.0939304	-1.51405	0.244895	-1.34201	0.0360273
	SAOUHSC_02665	7	region 5 prime (RBS not likely): 2 observations		0.510768	1.10239	0.847418	1.15677	0.307857
	SAOUHSC_02666	9			1	1.13011	1	-1.01186	1
GltT	SAOUHSC_02667	2			0.499975	-1.0264	1	1.32284	0.249975
	SAOUHSC_02668	5			1	1.04821	1	1.05055	1
SarZ	SAOUHSC_02669	3			0.933229	-1.108	1	-1.09385	0.870916
	SAOUHSC_02670	3			0.47146	-1.17458	0.3036	-1.09218	0.732131
NreC	SAOUHSC_02675	4	region 5 prime (RBS likely): 4 observations	negative regulation	0.00730666	1.26998	0.0917506	1.67711	0.000581874
NreB	SAOUHSC_02676	3			0.133547	1.19325	1	1.21092	0.0178348
	SAOUHSC_02687	2		negative regulation	0.112338	1.31088	0.820887	1.59044	0.0153734
	SAOUHSC_02689	4			0.900251	-1.05554	1	-1.10481	0.810452
	SAOUHSC_02690	17			0.903383	-1.10184	0.816101	-1.03579	1
DsbA	SAOUHSC_02694	5			0.466738	1.22323	0.217844	-1.00283	1
	SAOUHSC_02695	2			1	-1.13215	1	1.03118	1
TcyC	SAOUHSC_02697	8			0.939881	-1.00731	1	1.08578	0.883376
TcyB	SAOUHSC_02698	3			1	1.11721	1	-1.0212	1
TcyA	SAOUHSC_02699	20	region 5 prime (RBS not likely): 2 observations		0.899155	1.07726	1	1.08276	0.80848
MdeA	SAOUHSC_02700	2	region 5 prime (RBS not likely): 4 observations	negative regulation	0.0104193	2.97911	0.184756	4.70426	0.000587593
GpmA	SAOUHSC_02703	16			1	-1.02027	1	-1.05142	1
Sbi	SAOUHSC_02706	21		positive regulation	6.35686e-13	-1.63367	1.37463e-05	-2.2229	2.93967e-20
HlgC	SAOUHSC_02709	2			1	1.64955	1	-1.53255	1
	SAOUHSC_02718	6		positive regulation	0.000210227	-2.54774	0.390056	-2.28501	1.13305e-07
	SAOUHSC_02719	5		positive regulation	2.67797e-06	-1.7111	0.000161812	-2.01616	4.43198e-08
	SAOUHSC_02723	2	region 5 prime (RBS likely): 2 observations		1	1.03459	1	1.03685	1
	SAOUHSC_02724	8			0.962875	1.05746	1	-1.07529	0.927129
	SAOUHSC_02726	2			0.952473	-1.08221	1	-1.12488	0.907206
	SAOUHSC_02727	3			0.0331837	-1.21887	0.046229	-1.24335	0.0238196
	SAOUHSC_02731	6			0.977614	-1.06935	1	-1.08205	0.95573
Flp	SAOUHSC_02736	4			1	1.00588	1	1.13484	1
	SAOUHSC_02737	5		negative regulation	0.0011899	1.27321	0.267494	1.58251	5.29305e-06
	SAOUHSC_02739	6			1	1.13427	1	1.10297	1
OpuCC	SAOUHSC_02742	5			0.845291	-1.24257	0.889724	-1.25496	0.803076
OpuCA	SAOUHSC_02744	9	region 5 prime (RBS not likely): 1 observations		1	1.1596	1	-1.07099	1
	SAOUHSC_02747	9			0.791182	-1.08221	1	-1.09626	0.625969
PnbA	SAOUHSC_02751	8			0.00992226	-1.71104	0.168347	-1.44551	0.000584812
	SAOUHSC_02753	2			0.954417	1.23548	1	-1.10763	0.910911
	SAOUHSC_02754	4	region 5 prime (RBS likely): 2 observations		0.826922	2.34472	0.851477	-1.19672	0.803076
	SAOUHSC_02755	7	region 5 prime (RBS not likely): 3 observations		0.934293	1.00955	1	-1.14924	0.872904
	SAOUHSC_02759	7			0.652918	1.4662	1	-1.2198	0.426302
	SAOUHSC_02760	8	region 5 prime (RBS likely): 7 observations	negative regulation	0.000769166	1.47429	0.257675	1.96967	2.29598e-06
CntD	SAOUHSC_02764	2			0.0756735	-1.7413	0.0713507	-1.36828	0.0802583
CntA	SAOUHSC_02767	28		positive regulation	7.95237e-20	-1.70797	9.08945e-22	-1.41276	6.95753e-18
CntM	SAOUHSC_02768	2		positive regulation	0.0469111	-1.45302	0.304193	-1.71962	0.00723439
	SAOUHSC_02774	7			0.616983	1.14437	0.380669	1.01949	1
	SAOUHSC_02778	7	region 5 prime (RBS not likely): 2 observations		1	1.04379	1	-1.00438	1
	SAOUHSC_02779	6	region 5 prime (RBS likely): 4 observations		1	-1.16724	1	1.08191	1
	SAOUHSC_02783	3			0.41202	1.30594	0.851477	1.24086	0.199372
	SAOUHSC_02790	29			0.261551	-1.12702	0.0684088	-1.09551	1
	SAOUHSC_02791	7			0.318744	-1.16495	0.851477	-1.14786	0.119319
PgcA	SAOUHSC_02793	11		positive regulation	2.28732e-10	-1.50364	3.12902e-12	-1.53732	1.67204e-08
SasG	SAOUHSC_02798	15	region 5 prime (RBS likely): 3 observations	positive regulation	0.00410826	-1.65435	9.80507e-05	-1.3712	0.172133
SarT	SAOUHSC_02799	2			0.863544	1.15903	1	1.49829	0.745709
GtaB	SAOUHSC_02801	8			1	-1.06985	1	-1.07291	1
FnbA	SAOUHSC_02803	3			0.62109	-6.46157	0.385753	-1.71509	1
GntP	SAOUHSC_02806	4			0.68104	-1.07756	1	1.13305	0.463816
GntK	SAOUHSC_02808	7			0.583496	1.07211	1	-1.14476	0.340467
GntR	SAOUHSC_02809	4			1	-1.02883	1	1.07203	1
RelP	SAOUHSC_02811	4			0.85315	-1.00282	1	1.23471	0.727865
	SAOUHSC_02812	5			0.463492	1.3497	0.214824	1.00419	1
	SAOUHSC_02819	2			0.899155	-1.1146	1	1.15699	0.80848
	SAOUHSC_02820	7		positive regulation	2.06511e-11	-2.60655	2.28516e-11	-3.16746	1.86625e-11
Fbp	SAOUHSC_02822	8			1	1.30841	1	1.0447	1
	SAOUHSC_02827	4	region 5 prime (RBS likely): 2 observations		0.498108	1.22514	0.248111	1.00573	1
	SAOUHSC_02828	4			1	1.07768	1	1.06394	1
Frp	SAOUHSC_02829	11			0.956386	1.11183	1	1.09657	0.914674
Ddh	SAOUHSC_02830	19			0.772827	1.1657	0.597262	1.18942	1
	SAOUHSC_02831	4			0.880337	1.38598	0.774994	-1.09595	1
SrtA	SAOUHSC_02834	3		negative regulation	0.0936161	1.58736	0.0090358	1.09759	0.969918
	SAOUHSC_02836	2	region 5 prime (RBS likely): 2 observations; region 5 prime (RBS not likely): 2 observations		0.444896	1.24338	0.948483	1.45903	0.208684
SdaAA	SAOUHSC_02839	3	region 3 prime upstream (RBS likely): 1 observations	negative regulation	0.000206472	1.94382	0.0119142	3.22315	3.57812e-06
	SAOUHSC_02844	10			0.191695	-1.20311	0.369973	-1.14076	0.0993232
	SAOUHSC_02845	2			0.292378	-1.03972	1	-1.30609	0.0854847
GlcB	SAOUHSC_02848	12			0.978388	1.04607	1	1.10224	0.957242
CidC	SAOUHSC_02849	24			0.893552	-1.0401	1	-1.09584	0.798435
CidR	SAOUHSC_02852	3			0.627866	-1.03091	1	-1.16974	0.394216
MvaA	SAOUHSC_02859	11			0.959686	-1.05376	1	-1.06378	0.920997
MvaS	SAOUHSC_02860	20			0.629772	-1.11383	0.588505	-1.13602	0.673934
	SAOUHSC_02861	3	region 5 prime (RBS likely): 4 observations	negative regulation	0.000305744	1.3663	0.025502	2.12876	3.66557e-06
ClpL	SAOUHSC_02862	42			1	-1.04121	1	-1.04424	1
FarE	SAOUHSC_02866	9		negative regulation	6.01457e-06	1.59427	1.54871e-06	1.44601	2.33583e-05
FarR	SAOUHSC_02867	2			0.59781	1.4634	0.357377	-1.09194	1
RocA	SAOUHSC_02869	32			0.411447	-1.03356	1	1.09751	0.169289
	SAOUHSC_02871	2			0.769343	1.28962	0.591889	1.10176	1
CopA	SAOUHSC_02873	21			0.446511	1.01067	1	-1.11342	0.199372
CopZ	SAOUHSC_02874	2			0.26455	-1.06824	1	2.59695	0.0699869
	SAOUHSC_02875	6			0.196181	-1.1251	1	-1.25728	0.0384869
	SAOUHSC_02876	4			0.341411	-1.03718	1	-1.25088	0.116561
CrtN	SAOUHSC_02877	11			0.587113	1.38039	0.344702	1.00985	1
CrtM	SAOUHSC_02879	3			1	1.49593	1	-1.15174	1
CrtQ	SAOUHSC_02880	3			0.840352	1.80327	0.706192	1.00841	1
CrtP	SAOUHSC_02881	11			1	-1.19365	1	1.05563	1
OatA	SAOUHSC_02885	8			0.777225	1.00966	1	1.20772	0.604079
	SAOUHSC_02886	6		negative regulation	0.167045	1.13283	0.857552	1.86356	0.0325392
IsaA	SAOUHSC_02887	5		negative regulation	0.0562778	1.2126	0.841011	1.55549	0.00376593
	SAOUHSC_02891	2			1	1.20541	1	1.07224	1
	SAOUHSC_02895	8			1	-1.01231	1	-1.04234	1
	SAOUHSC_02896	2			0.949505	-1.10877	0.999819	-1.10565	0.901723
GbaB	SAOUHSC_02898	5			0.844727	-1.00281	1	-1.07686	0.713564
	SAOUHSC_02899	5			1	1.06775	1	-1.02285	1
	SAOUHSC_02900	16			0.641236	1.16237	0.411183	1.07628	1
	SAOUHSC_02905	4			1	-1.20972	1	1.12179	1
	SAOUHSC_02908	4			0.634077	1.61239	0.402054	1.00455	1
PyrD	SAOUHSC_02909	11			0.686284	-1.23803	0.72723	1.19515	0.647643
	SAOUHSC_02910	3			1	1.04645	1	1.08453	1
	SAOUHSC_02911	3			0.261662	1.29193	0.769713	-1.40635	0.0889512
	SAOUHSC_02912	7			0.991791	1.0255	1	1.1686	0.983649
	SAOUHSC_02915	3			1	-1.01986	1	-1.03473	1
PanD	SAOUHSC_02916	2			1	-1.02151	1	1.0398	1
PanC	SAOUHSC_02918	7			0.435761	1.18865	0.189887	-1.0433	1
PanB	SAOUHSC_02919	11			1	-1.00117	1	-1.03311	1
PanE	SAOUHSC_02920	3			1	-1.00752	1	-1.01163	1
Ldh2	SAOUHSC_02922	9		positive regulation	9.37766e-07	-1.50825	8.15627e-06	-1.59387	1.0782e-07
FdaB	SAOUHSC_02926	30			0.0046241	-1.16282	1	-1.31426	2.13823e-05
Lqo	SAOUHSC_02927	30			0.00487149	-1.11848	1	-1.28325	2.37314e-05
MbcS	SAOUHSC_02929	23			0.680893	1.11742	0.463616	1.01878	1
BetB	SAOUHSC_02933	11		negative regulation	5.59269e-06	1.16748	0.354588	1.52584	8.82098e-11
	SAOUHSC_02936	2			1	1.05044	1	1.0176	1
CysG	SAOUHSC_02945	3			0.270356	-1.395	0.431763	-1.53763	0.169289
CysJ	SAOUHSC_02947	17			0.00117466	-1.26391	0.0981244	-1.27287	1.40619e-05
NsaS	SAOUHSC_02955	6			1	-1.01707	1	1.07113	1
NsaR	SAOUHSC_02956	4			1	-1.08188	1	-1.06055	1
	SAOUHSC_02957	2	region 5 prime (RBS likely): 1 observations		1	-1.08701	1	1.05099	1
	SAOUHSC_02961	5	region 5 prime (RBS likely): 2 observations		1	-1.03236	1	1.04807	1
EstA	SAOUHSC_02962	6			0.105044	-1.39552	0.314502	-1.4114	0.0350846
ClfB	SAOUHSC_02963	9			0.0841065	-1.4797	0.0096598	-1.25271	0.732303
ArcB	SAOUHSC_02968	2			1	1.05125	1	-1.34363	1
IsaB	SAOUHSC_02972	6			1	1.0203	1	-1.09273	1
ManP	SAOUHSC_02975	10			0.199702	1.05808	1	-1.26026	0.0398809
Pmi	SAOUHSC_02976	5			1	1.51959	1	-1.12755	1
	SAOUHSC_02978	24			1	-1.03612	1	1.02553	1
	SAOUHSC_02979	16			0.0182137	-1.09516	1	-1.47015	0.00033174
	SAOUHSC_02980	5			0.0128025	-1.08766	1	-1.3695	0.000163903
SasF	SAOUHSC_02982	11	region 5 prime (RBS likely): 4 observations		0.011548	-1.0195	1	-1.42424	0.000133356
GtfB	SAOUHSC_02983	3	region 5 prime (RBS not likely): 2 observations		0.266359	-1.00208	1	-1.22082	0.070947
SecA2	SAOUHSC_02985	5			0.0497736	2.53078	0.0792186	-1.40743	0.0312731
Asp1	SAOUHSC_02988	2		positive regulation	0.045313	-1.3596	1	-1.70743	0.00205327
SasA	SAOUHSC_02990	14		positive regulation	4.90334e-09	-1.31709	0.91791	-2.0347	2.61929e-17
IcaR	SAOUHSC_03001	5			0.595468	-1.14051	0.354582	-1.0188	1
	SAOUHSC_03019	7		positive regulation	5.93628e-05	1.16011	1	-2.93239	3.52395e-09
	SAOUHSC_03021	2		positive regulation	0.0478091	-1.2034	1	-4.36699	0.00228571
	SAOUHSC_03022	5	region 5 prime (RBS not likely): 1 observations		1	1.09141	1	1.03638	1
Drp35	SAOUHSC_03023	3			1	1.06916	1	-1.03596	1
	SAOUHSC_03024	14			0.695858	1.10516	1	1.16316	0.484218
BstA	SAOUHSC_03028	2	region 5 prime (RBS likely): 2 observations	negative regulation	0.000212262	2.14556	0.00135669	3.31062	3.32096e-05
	SAOUHSC_03034	4			0.298051	-1.11566	1	-1.54526	0.0888342
Noc	SAOUHSC_03049	9			1	1.00392	1	-1.05421	1
GidB	SAOUHSC_03051	6			1	1.02514	1	1.05695	1
GidA	SAOUHSC_03052	18			1	-1.12029	1	-1.01253	1
TrmE	SAOUHSC_03053	13			0.0302848	-1.21979	0.00517797	-1.11925	0.177129

## Sheet: S1C isrR const.expr. experiment
protein_name	locus tag	n	CopraRNA2_info	candidate_constitutive_expression	combined_p_value	fold_change_constitutive_expression_exp	p.fdr_constitutive_expression_exp	fold_change_constitutive_expression_stat	p.fdr_constitutive_expression_stat
DnaA	SAOUHSC_00001	18			0.995224	1.02619	1	1.08072	0.990471
DnaN	SAOUHSC_00002	19			1	1.01015	1	1.01074	1
RecF	SAOUHSC_00004	6			0.689082	-1.11245	1	-1.11248	0.474834
GyrB	SAOUHSC_00005	31			1	1.07929	1	1.08598	1
GyrA	SAOUHSC_00006	41			0.021888	1.05171	1	1.20349	0.000479084
HutH	SAOUHSC_00008	20			8.33714e-05	1.01809	1	-1.39873	6.95079e-09
SerS	SAOUHSC_00009	27			0.84844	-1.02885	1	-1.09647	0.719851
MetX	SAOUHSC_00013	2			0.33843	-1.98484	1	-1.49592	0.114535
	SAOUHSC_00014	2			0.883792	1.55946	0.87894	1.31027	0.888672
GdpP	SAOUHSC_00015	15			1	1.17035	1	-1.06241	1
RplI	SAOUHSC_00017	9			1	1.05055	1	-1.05993	1
DnaC	SAOUHSC_00018	13			0.91963	1.08866	1	-1.18949	0.845719
PurA	SAOUHSC_00019	25			0.594589	1.0783	1	1.09557	0.353537
WalR	SAOUHSC_00020	16			1	1.15119	1	1.04552	1
WalK	SAOUHSC_00021	11			1	1.09326	1	1.07589	1
WalH	SAOUHSC_00022	10	region 5 prime (RBS not likely): 2 observations		0.452779	1.04513	1	1.14182	0.205009
WalI	SAOUHSC_00023	6			1	-1.03012	1	1.0094	1
WalJ	SAOUHSC_00024	6			0.906037	1.00495	1	-1.11038	0.820904
AdsA	SAOUHSC_00025	2			1	1.0719	1	-1.24131	1
OrfX	SAOUHSC_00027	5			0.701402	1.01824	1	1.18673	0.491965
	SAOUHSC_00030	16			0.588039	-1.16758	1	-1.11183	0.34579
CstA	SAOUHSC_00035	2			0.726243	-1.2045	1	-7.46552	0.527429
Sqr	SAOUHSC_00037	3			0.452551	-1.05931	1	-1.22474	0.204802
	SAOUHSC_00039	6			0.514791	1.09526	1	1.18549	0.26501
	SAOUHSC_00041	2			0.695921	1.15386	1	1.16382	0.484306
	SAOUHSC_00044	8			1	-1.04688	1	-1.03623	1
	SAOUHSC_00049	16			0.116009	1.02208	1	1.16993	0.013458
	SAOUHSC_00057	5			0.916534	-1.13061	1	-1.06484	0.840035
NptA	SAOUHSC_00060	11			1	-1.0675	1	-1.06251	1
LctP1	SAOUHSC_00067	7			0.578933	1.46609	0.604372	1.23974	0.554565
Spa	SAOUHSC_00069	16			0.336546	-1.12343	1	-1.31328	0.113263
SarS	SAOUHSC_00070	8			0.102957	-1.15094	1	-1.31741	0.0106001
SirA	SAOUHSC_00074	13			0.131988	1.59967	0.208763	1.23382	0.0834478
SbnE	SAOUHSC_00079	2			0.704165	1.01218	1	1.25009	0.495848
	SAOUHSC_00085	3			0.916534	-1.03891	1	1.0601	0.840035
ButA	SAOUHSC_00086	10			0.0905215	1.16767	1	1.2628	0.00819414
SodM	SAOUHSC_00093	9		negative regulation	0.00102618	1.02883	1	-1.69304	1.05305e-06
SasD	SAOUHSC_00094	5			1	-1.01085	1	1.04511	1
	SAOUHSC_00096	4			0.665964	1.10563	1	1.15469	0.443507
DeoC1	SAOUHSC_00100	13			0.117061	1.0538	1	1.17514	0.0137032
DeoB	SAOUHSC_00101	22			0.0991643	1.16626	1	1.27808	0.00983356
PhnD	SAOUHSC_00105	2			0.81657	-1.47857	1	1.15395	0.666787
	SAOUHSC_00107	2			1	1.37474	1	-2.6056	1
CapA	SAOUHSC_00114	2			0.232003	-9.4377	0.392501	1.90021	0.137135
CapC	SAOUHSC_00116	2		positive regulation	0.119635	-2.10798	1	2.36938	0.0143125
CapD	SAOUHSC_00117	2		positive regulation	0.103362	-1.31283	1	2.13562	0.0106837
CapF	SAOUHSC_00119	4		positive regulation	0.00659411	-2.31209	1	2.33706	4.34823e-05
CapG	SAOUHSC_00120	6		positive regulation	0.00126247	1.13735	1	2.26826	1.59383e-06
CapM	SAOUHSC_00126	2			0.59634	-1.40884	1	1.34756	0.355621
CapO	SAOUHSC_00128	3		positive regulation	0.0243977	-1.00846	1	1.70804	0.00059525
CapP	SAOUHSC_00129	4			0.242304	1.15278	1	1.26579	0.0587113
IsdI	SAOUHSC_00130	6			0.0340188	1.01933	1	1.46239	0.00115728
AldA	SAOUHSC_00132	21		negative regulation	5.91703e-07	-1.15229	1	-1.58508	3.50112e-13
	SAOUHSC_00134	4			0.2159	-2.05811	0.617694	-1.27788	0.0754627
	SAOUHSC_00135	6			0.374097	-1.50902	0.59722	1.24784	0.234334
	SAOUHSC_00139	4			0.0470764	-1.50932	0.730373	1.37422	0.00303432
	SAOUHSC_00141	4			0.250501	-1.46762	1	1.26091	0.0627508
Fdh	SAOUHSC_00142	4		positive regulation	0.00494092	-1.19885	1	3.1692	2.44127e-05
AusA	SAOUHSC_00144	26		positive regulation	2.90973e-09	-1.19377	1	1.72938	8.46651e-18
BrnQ1	SAOUHSC_00151	3			0.17351	1.581	0.730373	1.43806	0.0412197
	SAOUHSC_00153	16			9.55867e-05	1.13914	1	1.49197	9.13683e-09
GlcA	SAOUHSC_00155	13			0.811862	1.20865	1	1.12616	0.659119
MupG	SAOUHSC_00156	4			0.0936257	-2.59195	0.520876	1.36191	0.0168289
MurQ	SAOUHSC_00157	2			0.270552	-9.54146	0.319879	1.31552	0.228832
MurP	SAOUHSC_00158	7		positive regulation	0.0126445	-1.36301	0.799033	1.6721	0.000200096
MurR	SAOUHSC_00160	2		positive regulation	0.127668	3.50829	1	1.91266	0.0162991
HsdR	SAOUHSC_00162	23	region 5 prime (RBS likely): 6 observations		1	1.06337	1	-1.01782	1
	SAOUHSC_00164	10			0.00810869	1.20128	1	1.40373	6.57508e-05
	SAOUHSC_00167	8			0.995421	-1.02867	1	1.07698	0.990864
	SAOUHSC_00170	2			0.922705	1.30618	1	1.24377	0.851385
AzoR	SAOUHSC_00173	8			0.919667	-1.14233	1	1.06639	0.845788
MalE	SAOUHSC_00176	4			0.881939	1.12873	1	1.07982	0.777817
	SAOUHSC_00179	7			0.162106	-1.0503	1	1.31421	0.0262783
	SAOUHSC_00180	2		positive regulation	0.167314	-1.26525	1	1.54588	0.027994
UhpT	SAOUHSC_00183	2			0.232145	1.96475	1	1.81523	0.0538913
HptR	SAOUHSC_00184	4			1	1.01798	1	-1.04095	1
HptA	SAOUHSC_00186	4			0.528495	1.20015	1	1.17473	0.279307
PflB	SAOUHSC_00187	20	region 5 prime (RBS not likely): 1 observations	positive regulation	0.00157639	2.12729	0.00104011	-1.30139	0.00238919
	SAOUHSC_00190	2			0.899928	1.16573	1	1.28653	0.80987
Coa	SAOUHSC_00192	3			1	1.07215	1	-1.16743	1
FadA	SAOUHSC_00195	13		negative regulation	3.01746e-05	-1.16932	1	-1.6409	9.10506e-10
FadB	SAOUHSC_00196	46		negative regulation	2.88658e-13	-1.23377	1	-1.54968	8.33232e-26
FadD	SAOUHSC_00197	21		negative regulation	3.18373e-07	1.01151	1	-1.66922	1.01362e-13
FadE	SAOUHSC_00198	16	region 3 prime upstream (RBS likely): 1 observations	negative regulation	3.94322e-08	-1.64906	0.211209	-2.09902	7.36187e-15
FadX	SAOUHSC_00199	10	region 5 prime (RBS not likely): 4 observations		0.01707	-1.32475	1	-1.30317	0.000291384
PrsS	SAOUHSC_00200	5			0.446082	1.31823	0.906572	1.36003	0.219496
Opp-5A	SAOUHSC_00201	14		negative regulation	0.0245332	-1.87285	0.0237319	-1.1943	0.0253616
Hmp	SAOUHSC_00204	16		positive regulation	0.056934	2.29743	0.00324148	-1.03785	1
Ldh1	SAOUHSC_00206	9		negative regulation	7.97333e-05	1.0367	1	-3.72598	6.35741e-09
	SAOUHSC_00211	4			0.23953	-2.55014	1	1.28891	0.0573747
TarI'	SAOUHSC_00220	15			0.0212577	1.14988	1	1.30834	0.000451892
TarJ'	SAOUHSC_00221	4			0.478198	1.23511	1	1.20067	0.228674
TarL'	SAOUHSC_00222	21			0.0186934	-1.07057	1	-1.27953	0.000349443
TarF	SAOUHSC_00223	15			0.216712	1.126	1	1.21647	0.0469639
TarI	SAOUHSC_00225	14			0.142211	1.11959	1	1.24582	0.0202241
TarJ	SAOUHSC_00226	14			0.255779	1.203	1	1.19506	0.065423
TarL	SAOUHSC_00227	10			1	1.04906	1	1.06788	1
TarS	SAOUHSC_00228	25			1	1.09276	1	1.05906	1
ScdA	SAOUHSC_00229	3			0.156174	1.8495	0.535161	1.29504	0.0455758
LytR	SAOUHSC_00231	4			0.983461	-1.02972	1	1.07651	0.967195
LrgB	SAOUHSC_00233	2			0.983899	-1.02896	1	1.01726	0.968058
BglR	SAOUHSC_00234	3			0.241811	1.23882	1	1.49654	0.0584727
BglA	SAOUHSC_00236	6			0.156466	1.26858	1	1.27626	0.0244817
	SAOUHSC_00237	2			0.70748	1.45095	1	1.21207	0.500528
RbsK	SAOUHSC_00239	9		positive regulation	0.00074486	1.21327	1	1.76849	5.54817e-07
RbsR	SAOUHSC_00242	2			0.801967	1.05059	1	-1.13769	0.643151
	SAOUHSC_00244	3			0.967396	1.20568	1	-1.10538	0.935854
	SAOUHSC_00247	2			0.387176	-1.00969	1	1.24608	0.149906
LytM	SAOUHSC_00248	5			1	1.19075	1	-1.14596	1
	SAOUHSC_00253	11			0.350559	1.55279	0.352113	1.14622	0.349012
EsxA	SAOUHSC_00257	6		positive regulation	0.0118996	3.93836	0.0136522	1.45486	0.010372
EsaA	SAOUHSC_00258	14		positive regulation	0.000979499	1.3294	0.693192	1.50841	1.38406e-06
EssB	SAOUHSC_00261	5		positive regulation	0.0112661	1.28672	1	1.59572	0.000126925
EssC	SAOUHSC_00262	4		positive regulation	0.03288	1.2835	1	1.63604	0.00108109
EsaG	SAOUHSC_00269	6			0.0771165	1.15867	1	1.36011	0.00594695
	SAOUHSC_00277	3			0.198219	1.13821	1	1.42413	0.0392907
	SAOUHSC_00278	3			0.461694	1.20564	1	1.2721	0.213161
	SAOUHSC_00280	2		positive regulation	0.108986	1.2653	1	1.60285	0.0118779
BrnQ2	SAOUHSC_00282	2			0.198219	-1.01489	1	1.41915	0.0392907
	SAOUHSC_00284	6			0.839799	1.40917	0.705262	1.07292	1
	SAOUHSC_00285	7			0.332119	1.16819	1	-1.15494	0.110303
	SAOUHSC_00287	3			0.661025	1.13722	1	-1.23482	0.436954
	SAOUHSC_00290	2		negative regulation	0.166474	-1.88897	0.885418	-4.14658	0.0313001
NanT	SAOUHSC_00294	4			0.232293	1.0977	1	1.41136	0.0539602
NanA	SAOUHSC_00295	5			0.999636	-1.11827	1	1.0544	0.999272
NanK	SAOUHSC_00296	4			0.10458	1.03451	1	-1.34529	0.010937
NanR	SAOUHSC_00297	2			0.835046	-1.17231	1	1.59247	0.697301
NanE	SAOUHSC_00298	6	region 5 prime (RBS not likely): 2 observations		0.957202	1.14703	1	1.07458	0.916235
GehB	SAOUHSC_00300	13			0.199386	-1.26463	0.87894	1.34567	0.0452304
	SAOUHSC_00301	6			0.947466	1.09387	1	1.08275	0.897692
	SAOUHSC_00302	4			1	-1.88528	1	1.00656	1
	SAOUHSC_00304	6	region 5 prime (RBS not likely): 8 observations	positive regulation	7.79582e-05	17.9772	0.00337502	3.18581	1.80072e-06
GcvH-L	SAOUHSC_00305	4		positive regulation	0.00473426	3.72605	0.111462	2.00945	0.000201083
	SAOUHSC_00306	4		positive regulation	0.00453783	3.96692	0.131996	2.29455	0.000156004
SirTM	SAOUHSC_00307	5		positive regulation	0.00702595	2.06971	0.275799	1.96172	0.000178985
LplA2	SAOUHSC_00308	9		positive regulation	1.82819e-05	1.93071	0.105278	2.24603	3.17472e-09
	SAOUHSC_00309	13		positive regulation	0.00047213	1.14997	1	1.69814	2.22906e-07
	SAOUHSC_00311	2			1	1.00478	1	-1.03313	1
	SAOUHSC_00312	2			0.377458	2.28712	1	1.32966	0.142475
	SAOUHSC_00313	5			0.936234	-1.26089	1	1.12073	0.876535
MepR	SAOUHSC_00314	2			1	2.55631	1	1.02074	1
	SAOUHSC_00319	11	region 3 prime upstream (RBS likely): 1 observations		1	-1.13305	1	1.02593	1
	SAOUHSC_00320	6			1	-1.09773	1	-1.00342	1
	SAOUHSC_00322	2			1	1.22074	1	-1.05955	1
	SAOUHSC_00324	2			0.768514	1.01156	1	1.14825	0.590613
	SAOUHSC_00330	2			0.635048	1.34264	1	1.38376	0.403286
	SAOUHSC_00333	8			0.249748	1.00471	1	1.16472	0.0623739
	SAOUHSC_00336	16			0.225283	1.06659	1	1.2085	0.0507525
Mdh	SAOUHSC_00337	10			1	-1.01095	1	-1.00158	1
MetE	SAOUHSC_00338	16			0.000130447	-1.03936	1	1.46606	1.70163e-08
ParB	SAOUHSC_00342	5			0.964569	1.08417	1	1.07642	0.930393
	SAOUHSC_00344	5			1	1.07641	1	-1.05053	1
YchF	SAOUHSC_00346	18	region 5 prime (RBS not likely): 1 observations		0.0965451	1.10335	1	1.20141	0.00932095
RpsF	SAOUHSC_00348	10			0.891787	1.20658	1	1.09885	0.795284
Ssb	SAOUHSC_00349	7			1	1.02989	1	-1.01395	1
RpsR	SAOUHSC_00350	5			1	-1.03958	1	-1.0245	1
	SAOUHSC_00356	16			0.96231	-1.07253	1	-1.06687	0.926041
	SAOUHSC_00357	4			0.771812	-1.01384	1	1.27961	0.595693
	SAOUHSC_00359	3			0.35069	1.01188	1	1.33822	0.122983
	SAOUHSC_00362	8			0.689082	1.0553	1	1.14792	0.474834
AhpF	SAOUHSC_00364	24			0.601451	1.18425	1	1.12384	0.361743
AhpC	SAOUHSC_00365	13			0.160571	1.29177	0.753159	-1.24357	0.0342332
NfrA	SAOUHSC_00366	5	region 5 prime (RBS not likely): 2 observations		0.891281	-1.14946	1	-1.07495	0.794381
TcyP	SAOUHSC_00367	5	region 5 prime (RBS not likely): 2 observations		0.0930432	1.20169	1	1.467	0.00865704
	SAOUHSC_00369	14			0.669146	1.02454	1	1.18617	0.447756
	SAOUHSC_00370	8		negative regulation	0.00239407	-1.31735	0.955418	-1.71355	5.99904e-06
	SAOUHSC_00371	7			0.0307001	-1.09797	1	1.36028	0.000942498
Xpt	SAOUHSC_00372	14			0.143783	-1.01607	1	1.15756	0.0206734
GuaB	SAOUHSC_00374	41	region 3 prime upstream (RBS likely): 1 observations		0.07581	1.01224	1	1.20513	0.00574715
GuaA	SAOUHSC_00375	26	region 5 prime (RBS likely): 2 observations		0.00736889	1.01444	1	1.30845	5.43006e-05
	SAOUHSC_00376	2			0.551109	-1.043	1	1.22	0.303721
	SAOUHSC_00382	8			0.236371	1.42236	0.689564	1.22981	0.0810237
HsdM1	SAOUHSC_00397	14	region 5 prime (RBS likely): 3 observations		1	-1.0043	1	1.0105	1
HsdS1	SAOUHSC_00398	7			0.960927	-1.05238	1	1.06847	0.92338
Lpl3	SAOUHSC_00402	5			0.883482	1.1465	1	1.11987	0.78054
Lpl9	SAOUHSC_00405	8			0.486833	1.01703	1	1.16512	0.237007
	SAOUHSC_00406	11		positive regulation	0.000371056	-1.06752	1	1.58426	1.37683e-07
ZagA	SAOUHSC_00410	10		negative regulation	9.99846e-07	-10.8961	2.6684e-06	-6.49568	3.74642e-07
Psmα4	SAOUHSC_00411.1	2			0.856265	-2.62958	1	-6.54729	0.733189
Psmα1	SAOUHSC_00411.4	2			0.877718	-1.56272	1	-10.5584	0.770389
MpsB	SAOUHSC_00413	10			0.492277	1.02538	1	-1.17777	0.242336
MpsC	SAOUHSC_00414	5			0.290214	1.65969	0.525322	1.36996	0.160329
	SAOUHSC_00417	8	region 5 prime (RBS not likely): 2 observations		0.149838	1.04235	1	1.30282	0.0224515
MccA	SAOUHSC_00421	3	region 5 prime (RBS not likely): 1 observations		0.814986	1.02322	1	1.09315	0.664202
MccB	SAOUHSC_00422	10			1	1.10581	1	-1.05283	1
GmpC	SAOUHSC_00426	12		positive regulation	0.000113317	-1.14591	1	1.8395	1.28408e-08
Sle1	SAOUHSC_00427	7			0.220052	1.02332	1	-1.26851	0.048423
	SAOUHSC_00428	2			0.70251	1.19279	1	-1.23157	0.493521
	SAOUHSC_00429	4	region 5 prime (RBS not likely): 1 observations		1	1.02067	1	-1.05735	1
	SAOUHSC_00430	6			0.506276	-1.10393	1	-1.16259	0.256315
GltC	SAOUHSC_00434	2			0.506479	4.32233	0.552466	-1.25854	0.46432
GltB	SAOUHSC_00435	13	region 5 prime (RBS not likely): 2 observations	positive regulation	2.80242e-06	-1.22237	1	2.6105	7.85355e-12
GltD	SAOUHSC_00436	6	region 3 prime upstream (RBS likely): 2 observations	positive regulation	0.00559283	-1.17392	1	2.58318	3.12798e-05
TreP	SAOUHSC_00437	8	region 5 prime (RBS not likely): 3 observations		0.38246	-3.00552	0.271008	1.14924	0.539745
TreC	SAOUHSC_00438	4			0.0594538	-1.1953	1	1.42955	0.00353475
	SAOUHSC_00441	5			1	1.12159	1	-1.02738	1
DnaX	SAOUHSC_00442	16			1	1.01204	1	1.05308	1
	SAOUHSC_00444	5			0.814986	-1.04043	1	1.27702	0.664202
	SAOUHSC_00450	3	region 5 prime (RBS likely): 2 observations		0.249703	-1.1443	1	-1.47458	0.0623517
Tmk	SAOUHSC_00451	11			1	1.01142	1	1.02868	1
DarA	SAOUHSC_00452	2			0.734674	1.36811	1	-1.21119	0.539745
HolB	SAOUHSC_00454	7		positive regulation	0.0495981	-1.05397	1	1.91194	0.00245997
	SAOUHSC_00455	8			1	-1.15376	1	-1.01182	1
	SAOUHSC_00456	2			1	1.03175	1	-1.03541	1
	SAOUHSC_00457	2			1	1.10788	1	1.04113	1
MetS	SAOUHSC_00461	35			0.25625	1.02796	1	1.14956	0.065664
	SAOUHSC_00462	6			0.412729	1.21847	1	1.22689	0.170345
RnmV	SAOUHSC_00463	5			1	1.01859	1	1.06295	1
KsgA	SAOUHSC_00464	8	region 3 prime upstream (RBS likely): 1 observations		0.527731	1.10711	1	1.18576	0.2785
Veg	SAOUHSC_00465	2			0.514791	1.62173	1	1.52524	0.26501
Ipk	SAOUHSC_00466	3			0.991767	-1.0569	1	1.05945	0.983602
PurR	SAOUHSC_00467	12	region 5 prime (RBS likely): 5 observations; region 3 prime upstream (RBS likely): 4 observations		1	-1.05744	1	1.02625	1
YabJ	SAOUHSC_00468	4	region 5 prime (RBS not likely): 2 observations; region 3 prime upstream (RBS likely): 2 observations		0.693018	-1.09575	1	1.20206	0.480274
SpoVG	SAOUHSC_00469	7			0.158155	-1.20369	1	-1.26542	0.025013
GlmU	SAOUHSC_00471	11	region 5 prime (RBS likely): 2 observations		1	-1.07223	1	-1.02088	1
Prs	SAOUHSC_00472	16			0.8304	-1.325	0.689564	1.05199	1
RplY	SAOUHSC_00474	9			0.920366	1.17203	1	1.08444	0.847074
Pth	SAOUHSC_00475	8			0.684371	-1.01566	1	1.13939	0.468363
Mfd	SAOUHSC_00477	32			0.179783	1.07201	1	1.16403	0.0323218
	SAOUHSC_00480	7			0.065263	-1.09442	1	1.21113	0.00425926
	SAOUHSC_00481	4	region 5 prime (RBS not likely): 2 observations		0.880368	-1.00271	1	1.13394	0.775048
DivIC	SAOUHSC_00482	4			0.903844	-1.18291	1	1.12769	0.816933
	SAOUHSC_00483	6			1	-1.01341	1	-1.02744	1
TilS	SAOUHSC_00484	2			1	-1.00543	1	1.12384	1
HprT	SAOUHSC_00485	11			0.960927	1.04622	1	1.10426	0.92338
FtsH	SAOUHSC_00486	33			0.831638	-1.03413	1	1.10796	0.691622
HslO	SAOUHSC_00487	10			0.031408	1.01296	1	1.41033	0.000986465
CysK	SAOUHSC_00488	18			0.652391	1.08143	1	1.1114	0.425613
FolP	SAOUHSC_00489	16			1	1.11902	1	1.00241	1
FolB	SAOUHSC_00490	5			0.882333	1.03432	1	1.09362	0.778511
FolK	SAOUHSC_00491	3			0.425414	1.43858	0.885418	1.25522	0.204397
LysS	SAOUHSC_00493	35			0.00164512	1.06456	1	1.23091	2.70643e-06
PdxR	SAOUHSC_00497	4		positive regulation	0.0930432	1.18272	1	1.8122	0.00865704
PdxS	SAOUHSC_00499	16			1	-1.03516	1	1.02935	1
PdxT	SAOUHSC_00500	10			1	1.00202	1	1.02432	1
NupC	SAOUHSC_00501	4			1	1.30399	1	1.07788	1
CtsR	SAOUHSC_00502	4			0.864416	-1.0986	1	-1.0912	0.747215
McsA	SAOUHSC_00503	5			0.506276	-1.02951	1	1.15256	0.256315
McsB	SAOUHSC_00504	9			1	1.07192	1	1.0582	1
ClpC	SAOUHSC_00505	53			0.871582	1.02514	1	1.09387	0.759655
RadA	SAOUHSC_00507	7			0.906602	-1.03774	1	1.13094	0.821926
	SAOUHSC_00508	9			0.528075	1.3283	0.865657	1.18933	0.32214
GltX	SAOUHSC_00509	30			0.0141804	1.10322	1	1.23503	0.000201084
CysE	SAOUHSC_00510	5	region 5 prime (RBS likely): 2 observations		0.287481	1.09079	1	-1.28579	0.0826456
CysS	SAOUHSC_00511	22			1	-1.03912	1	1.03323	1
	SAOUHSC_00513	10			1	-1.02778	1	-1.03897	1
	SAOUHSC_00514	7			1	-1.17155	1	1.01359	1
NusG	SAOUHSC_00517	14			0.500901	1.03873	1	1.15611	0.250902
RplK	SAOUHSC_00518	5			1	1.06991	1	1.06251	1
RplA	SAOUHSC_00519	14			1	1.06258	1	1.0052	1
RplJ	SAOUHSC_00520	9			1	1.03071	1	1.01584	1
RplL	SAOUHSC_00521	15			1	-1.07576	1	-1.01734	1
RsmC	SAOUHSC_00523	10			0.535379	1.0977	1	1.13588	0.28663
RpoB	SAOUHSC_00524	69			0.000248912	1.10304	1	1.24617	6.1957e-08
RpoC	SAOUHSC_00525	92	region 5 prime (RBS not likely): 2 observations		3.01746e-05	1.0558	1	1.21676	9.10506e-10
RpsL	SAOUHSC_00527	7			1	1.08875	1	1.06302	1
RpsG	SAOUHSC_00528	13	region 5 prime (RBS not likely): 1 observations		0.203153	1.18149	1	1.21129	0.0412713
FusA	SAOUHSC_00529	44			0.0499725	1.10298	1	1.18333	0.00249725
Tuf	SAOUHSC_00530	24			1	1.09734	1	1.04026	1
	SAOUHSC_00531	7	region 5 prime (RBS not likely): 2 observations		0.00565879	-1.03308	1	1.44346	3.20219e-05
Kbl	SAOUHSC_00532	24	region 5 prime (RBS likely): 2 observations		2.03888e-05	-1.34038	0.392501	-1.41559	1.05912e-09
HchA	SAOUHSC_00533	11			0.585092	-1.1897	1	1.11696	0.342333
AraB	SAOUHSC_00534	8			1	1.0534	1	1.00967	1
	SAOUHSC_00535	19			0.24004	-1.05386	1	1.18061	0.0576191
IlvE	SAOUHSC_00536	23			0.992738	1.11899	1	1.0945	0.985528
	SAOUHSC_00538	10			1	1.16078	1	1.02873	1
Dck	SAOUHSC_00539	11			0.673504	1.19947	1	1.11027	0.453607
Dgk	SAOUHSC_00540	6			0.628634	1.19384	1	1.11231	0.395181
TadA	SAOUHSC_00541	2			1	1.29575	1	-1.02673	1
	SAOUHSC_00542	15			0.212107	-1.01817	1	1.19783	0.0449892
Azo1	SAOUHSC_00543	8			0.229612	1.32429	1	1.21947	0.0527218
SdrC	SAOUHSC_00544	26		positive regulation	0.0751367	1.62908	0.00564553	-1.0084	1
SdrD	SAOUHSC_00545	44		positive regulation	0.00380685	1.6856	3.36672e-05	-1.1981	0.430453
	SAOUHSC_00547	7			1	1.03233	1	-1.02603	1
	SAOUHSC_00548	18	region 5 prime (RBS likely): 4 observations		0.104106	1.39362	0.442702	1.19558	0.0244817
FolE2	SAOUHSC_00549	14			1	-1.17337	1	-1.00666	1
BshB2	SAOUHSC_00550	4			0.990511	1.0853	1	1.09048	0.981112
	SAOUHSC_00551	2			0.833359	2.91103	1	-1.79451	0.694488
NagB	SAOUHSC_00552	9			0.0831443	1.05165	1	1.26495	0.00691297
HxlA	SAOUHSC_00553	14			0.988003	-1.07172	1	1.13094	0.976151
HxlB	SAOUHSC_00554	8			0.0143424	1.00144	1	1.36384	0.000205705
	SAOUHSC_00555	8		positive regulation	0.000269291	2.05114	0.105278	1.57712	6.88821e-07
ProP	SAOUHSC_00556	2			0.931841	2.28873	1	1.06855	0.868328
VraB	SAOUHSC_00558	3			1	1.21998	1	1.06131	1
PdxK	SAOUHSC_00562	14			0.38126	1.1217	1	1.13772	0.145359
Ung	SAOUHSC_00564	8			0.316101	1.10065	1	1.19258	0.0999196
	SAOUHSC_00569	6			1	1.03874	1	1.04199	1
HemQ	SAOUHSC_00573	10			1	1.12638	1	-1.00965	1
Pta	SAOUHSC_00574	16			0.375063	1.11299	1	1.17207	0.140673
LipL	SAOUHSC_00575	3			1	1.0597	1	1.04579	1
MvaK1	SAOUHSC_00577	8			1	-1.10343	1	1.01753	1
MvaD	SAOUHSC_00578	7			0.351395	1.02142	1	1.16958	0.123478
MvaK2	SAOUHSC_00579	8			0.737639	-1.21378	1	1.13795	0.544112
MerA	SAOUHSC_00581	10			0.941782	-1.05588	1	1.08553	0.886953
TspA	SAOUHSC_00584	5			0.734174	1.1153	1	-1.11357	0.539012
IolS	SAOUHSC_00603	15	region 5 prime (RBS not likely): 1 observations		0.587979	1.16962	1	1.16943	0.34572
	SAOUHSC_00604	2			1	3.23399	1	1.08215	1
	SAOUHSC_00605	6			0.774663	1.05269	1	1.14353	0.600102
	SAOUHSC_00606	14			0.318112	1.08014	1	1.20783	0.101195
	SAOUHSC_00607	5			0.16354	1.12577	1	1.26572	0.0267454
Adh1	SAOUHSC_00608	9			0.0367759	1.06411	1	-1.36162	0.00135247
	SAOUHSC_00610	4			0.926378	-1.04349	1	1.09911	0.858176
ArgS	SAOUHSC_00611	38			0.00189495	1.02551	1	1.21195	3.59083e-06
	SAOUHSC_00613	14			0.241852	1.05477	1	1.17089	0.0584924
	SAOUHSC_00615	2			0.733866	5.09654	0.53856	1.05033	1
	SAOUHSC_00616	9			1	1.16922	1	1.01535	1
	SAOUHSC_00617	6			0.957351	1.21876	1	-1.09931	0.916521
	SAOUHSC_00618	3			0.203153	1.19975	1	1.42938	0.0412713
	SAOUHSC_00619	5	region 5 prime (RBS likely): 2 observations		0.967941	-1.28898	1	-1.06208	0.93691
SarA	SAOUHSC_00620	11			0.0292499	-1.23809	1	-1.26531	0.000855558
MnhE2	SAOUHSC_00629	2			1	-1.14698	1	-1.04293	1
	SAOUHSC_00633	3			0.152673	1.12029	1	1.28409	0.023309
MntC	SAOUHSC_00634	27			0.936212	1.01998	1	1.08158	0.876493
MntA	SAOUHSC_00637	8			0.975356	1.00712	1	-1.07276	0.951319
MntR	SAOUHSC_00638	10			0.672362	1.10493	1	1.13166	0.452071
TagH	SAOUHSC_00641	10			1	1.15332	1	-1.00994	1
TagG	SAOUHSC_00642	4			0.931841	1.05209	1	1.08483	0.868328
TagB	SAOUHSC_00643	5			0.156466	-1.02422	1	1.29675	0.0244817
TagX	SAOUHSC_00644	4	region 5 prime (RBS not likely): 1 observations		0.197375	1.04155	1	1.27052	0.0389568
TagD	SAOUHSC_00645	2			1	-1.86695	1	-6.48701	1
Pbp4	SAOUHSC_00646	14			0.716847	-1.0522	1	1.12796	0.513869
AbcA	SAOUHSC_00647	19			0.00736889	1.08294	1	1.31015	5.43006e-05
NupG	SAOUHSC_00648	3			0.818838	1.78106	0.670495	-1.00754	1
	SAOUHSC_00651	4			0.231731	-1.27805	1	-1.33439	0.0536992
FhuC	SAOUHSC_00652	6			0.654892	-1.09178	1	1.14656	0.428883
DhaK	SAOUHSC_00655	11			0.0591322	1.08385	1	1.27676	0.00349662
DhaL	SAOUHSC_00656	10			0.170049	1.11871	1	1.22966	0.0289167
DhaM	SAOUHSC_00658	4			0.25686	2.38828	0.537814	1.38456	0.122676
	SAOUHSC_00659	2			0.276428	-1.59312	1	-21.5786	0.0764122
	SAOUHSC_00660	2			1	1.36364	1	1.05288	1
GehE	SAOUHSC_00661	6		positive regulation	0.0215155	1.12012	1	1.53463	0.000462915
	SAOUHSC_00663	5			1	-1.17135	1	-1.03811	1
GraX	SAOUHSC_00664	2			0.298361	-2.6469	1	-6.92404	0.089019
GraR	SAOUHSC_00665	7	region 5 prime (RBS not likely): 2 observations; region 5 prime (RBS likely): 2 observations; region 3 prime upstream (RBS likely): 1 observations		0.891488	1.04925	1	-1.13241	0.794751
GraS	SAOUHSC_00666	6			0.679161	1.11577	1	1.10405	0.46126
VraF	SAOUHSC_00667	7			0.726279	-1.61562	0.527481	-1.01752	1
PitR	SAOUHSC_00669	10			0.460715	1.27725	1	1.14528	0.212259
	SAOUHSC_00671	3		negative regulation	0.105997	1.33563	1	-2.01046	0.0112353
SarX	SAOUHSC_00674	6		positive regulation	0.00433757	1.47662	0.632708	1.79476	2.97365e-05
	SAOUHSC_00675	9			0.425765	-1.03321	1	1.20314	0.181276
	SAOUHSC_00676	2			0.360374	1.04084	1	1.26819	0.129869
	SAOUHSC_00678	2			1	1.04705	1	-1.0206	1
CcpE	SAOUHSC_00679	9	region 5 prime (RBS likely): 4 observations; region 3 prime upstream (RBS likely): 1 observations	negative regulation	0.000902995	-1.21682	1	-2.06094	8.15401e-07
	SAOUHSC_00686	6			0.817643	1.16702	1	1.09025	0.668539
	SAOUHSC_00687	5			0.296105	1.08811	1	1.19772	0.087678
	SAOUHSC_00688	4			0.441645	1.01623	1	1.32379	0.19505
	SAOUHSC_00689	3			0.302602	-1.59546	0.815614	-1.39547	0.112269
	SAOUHSC_00690	5			0.338669	-1.25784	1	-1.50245	0.114697
UppP	SAOUHSC_00691	2			0.792524	1.00022	1	1.12482	0.628094
CydC	SAOUHSC_00693	6			0.334933	1.0196	1	1.21538	0.11218
MgrA	SAOUHSC_00694	12		positive regulation	0.00269057	1.29793	0.87894	1.53686	8.23625e-06
	SAOUHSC_00695	7			0.936603	1.13071	1	1.09176	0.877225
	SAOUHSC_00696	3			0.478354	-1.08251	1	-1.14423	0.228823
	SAOUHSC_00699	6		positive regulation	0.0170856	-1.03877	1	1.62341	0.000291919
	SAOUHSC_00705	3			0.875441	-1.03158	1	1.09215	0.766398
FruR	SAOUHSC_00706	5			0.0534217	-1.63904	1	1.36118	0.00285388
FruB	SAOUHSC_00707	4		positive regulation	0.07082	-1.02035	1	1.96056	0.00501547
FruA	SAOUHSC_00708	12			0.000264509	-1.0081	1	1.4767	6.99652e-08
NagA	SAOUHSC_00710	15			0.622032	1.1577	1	1.12786	0.386924
MpfA	SAOUHSC_00711	7			0.360178	1.10665	1	1.22692	0.129728
	SAOUHSC_00712	9	region 5 prime (RBS likely): 2 observations; region 3 prime upstream (RBS likely): 1 observations		1	-1.04381	1	1.05152	1
SaeS	SAOUHSC_00714	7			0.628774	1.1649	1	1.09156	0.395357
SaeR	SAOUHSC_00715	3			0.535379	1.14375	1	1.14926	0.28663
SaeP	SAOUHSC_00717	6		positive regulation	0.00114708	1.71512	0.392192	2.04827	3.35496e-06
QueE	SAOUHSC_00719	6			0.208547	-1.01195	1	1.32649	0.0434917
QueD	SAOUHSC_00720	7		positive regulation	0.0104346	-1.09407	1	1.53987	0.000108881
QueC	SAOUHSC_00721	5			0.0483101	-1.10019	1	1.41953	0.00233387
PabA	SAOUHSC_00722	3			0.496445	1.19574	1	1.19989	0.246458
PabB	SAOUHSC_00723	7			1	1.1543	1	1.04972	1
PabC	SAOUHSC_00724	4			0.445205	1.02825	1	-1.41135	0.198207
	SAOUHSC_00726	6			0.469531	1.02738	1	1.16308	0.220459
	SAOUHSC_00727	12			1	1.17418	1	1.06177	1
LtaS	SAOUHSC_00728	15			0.163185	-1.02736	1	-1.21235	0.0266293
	SAOUHSC_00729	18			0.146893	-1.06894	1	1.22384	0.0215775
RecQ1	SAOUHSC_00730	9			1	1.07043	1	-1.09647	1
OpuBA	SAOUHSC_00731	11	region 5 prime (RBS not likely): 2 observations		0.170261	1.08764	1	1.27036	0.0289887
OpuBB	SAOUHSC_00732	7	region 5 prime (RBS not likely): 3 observations		0.220052	1.08223	1	1.22819	0.048423
HisC	SAOUHSC_00733	7			0.908249	1.05895	1	-1.14709	0.824916
BmrU	SAOUHSC_00736	6			0.995421	-1.15168	1	1.075	0.990864
DtpT	SAOUHSC_00738	3	region 5 prime (RBS likely): 4 observations	negative regulation	0.0187549	-2.4612	0.383223	-1.78886	0.000917866
QueF	SAOUHSC_00739	3	region 5 prime (RBS likely): 1 observations		0.219834	1.12429	1	1.33233	0.048327
NrdE	SAOUHSC_00742	32			0.0693389	-1.05624	1	1.19904	0.00480789
NrdF	SAOUHSC_00743	16			0.0980294	-1.0735	1	1.23627	0.00960977
SstD	SAOUHSC_00749	22			1	-1.19592	1	-1.11439	1
MurB	SAOUHSC_00752	10			0.859225	1.10782	1	1.11637	0.738267
	SAOUHSC_00754	7			0.219902	-1.01026	1	1.21174	0.048357
	SAOUHSC_00755	6			0.323299	-1.01233	1	1.18816	0.104522
	SAOUHSC_00756	9			0.185885	1.27118	0.994377	1.16846	0.0347487
PepT	SAOUHSC_00757	11	region 3 prime upstream (RBS likely): 1 observations		0.159253	1.09762	1	1.20189	0.0253616
GdpS	SAOUHSC_00760	3			0.514791	1.09153	1	1.20674	0.26501
	SAOUHSC_00763	7			0.92563	-1.02153	1	1.08036	0.856791
SaHPF	SAOUHSC_00767	11			0.0522329	1.11938	1	1.26282	0.00272827
SecA	SAOUHSC_00769	46			0.000993456	1.17257	1	1.21648	9.86954e-07
PrfB	SAOUHSC_00771	7			0.995224	1.14827	1	1.06845	0.990471
	SAOUHSC_00774	8		positive regulation	0.00669961	1.34659	0.753159	1.51681	5.95954e-05
UvrB	SAOUHSC_00776	13			0.0104346	1.15364	1	-1.28423	0.000108881
UvrB2	SAOUHSC_00779	15			0.0034372	1.15356	1	-1.39192	1.18144e-05
UvrA	SAOUHSC_00780	26			1	1.12331	1	1.02016	1
HprK	SAOUHSC_00781	15			0.0207136	1.16834	1	1.25539	0.000429052
Lgt	SAOUHSC_00782	3			0.171024	1.215	1	1.26684	0.0292491
	SAOUHSC_00784	3			1	1.15705	1	1.03009	1
TrxB	SAOUHSC_00785	17			0.0938378	1.0662	1	1.21134	0.00880553
	SAOUHSC_00787	8			1	1.14687	1	1.0063	1
	SAOUHSC_00788	6			1	1.05545	1	1.07286	1
WhiA	SAOUHSC_00789	10			0.765069	1.06126	1	1.12147	0.585331
ClpP	SAOUHSC_00790	8			0.963464	1.07839	1	1.07973	0.928262
	SAOUHSC_00792	13			1	1.04952	1	1.01633	1
GapR	SAOUHSC_00794	5			1	-1.10057	1	-1.02382	1
GapA	SAOUHSC_00795	20			1	-1.00932	1	1.06094	1
Pgk	SAOUHSC_00796	26			0.429545	1.005	1	1.1508	0.184509
TpiA	SAOUHSC_00797	18			0.0363495	1.05237	1	1.25137	0.00132129
Pgm	SAOUHSC_00798	24			1	1.08685	1	1.06639	1
Eno	SAOUHSC_00799	27			0.00147485	1.14153	1	1.35221	2.17519e-06
	SAOUHSC_00800	2			0.630764	1.10052	1	1.15837	0.397863
Est	SAOUHSC_00802	8			0.268143	1.0467	1	1.31095	0.0719008
Rnr	SAOUHSC_00803	20	region 3 prime upstream (RBS likely): 1 observations		0.242213	-1.01402	1	1.13548	0.0586671
SmpB	SAOUHSC_00804	3			0.601451	1.07641	1	1.14405	0.361743
	SAOUHSC_00806	5			0.0693389	1.25129	1	1.4499	0.00480789
	SAOUHSC_00808	8			0.146005	1.37536	0.906572	1.31949	0.0235142
	SAOUHSC_00811	3			1	-1.15081	1	1.04748	1
ClfA	SAOUHSC_00812	12		negative regulation	0.058715	-2.23033	0.0101623	-1.14169	0.33924
Emp	SAOUHSC_00816	4			0.900374	-1.52814	0.810674	1.04298	1
CspC	SAOUHSC_00819	3			0.914561	1.17318	1	-1.13827	0.836422
	SAOUHSC_00821	2			0.955038	-1.56401	0.912098	-1.04463	1
LnsA	SAOUHSC_00822	2			0.967396	1.12216	1	1.0768	0.935854
	SAOUHSC_00827	2	region 5 prime (RBS not likely): 2 observations	positive regulation	0.222677	2.41985	1	1.59726	0.049585
	SAOUHSC_00830	2			0.988569	1.12091	1	-1.10541	0.977268
Ohr	SAOUHSC_00831	3			0.452176	-1.19959	1	1.23913	0.204463
AroD	SAOUHSC_00832	3			1	-1.15414	1	-1.04094	1
NtrA	SAOUHSC_00833	4			0.670306	1.13056	1	1.16123	0.44931
	SAOUHSC_00834	2			0.930407	1.59419	0.865657	-1.015	1
	SAOUHSC_00835	9			1	1.03781	1	-1.02608	1
GcvH	SAOUHSC_00836	4			0.382595	-1.12358	1	-1.30126	0.146379
	SAOUHSC_00838	8			0.357326	-1.44289	0.537814	-1.15911	0.237409
MetN	SAOUHSC_00842	6			0.00914352	-1.11086	1	1.49658	8.3604e-05
MetQ	SAOUHSC_00844	15			0.00480255	-1.37192	0.392501	1.28867	5.87629e-05
SufC	SAOUHSC_00847	22			0.0396186	-1.4587	0.0881832	-1.18937	0.0177997
SufD	SAOUHSC_00848	18			0.0728687	-1.50543	0.100109	-1.16349	0.0530409
SufS	SAOUHSC_00849	16			1	-1.17623	1	1.0418	1
SufU	SAOUHSC_00850	5			1	-1.12495	1	-1.02895	1
SufB	SAOUHSC_00851	21	region 5 prime (RBS likely): 2 observations; region 3 prime upstream (RBS likely): 1 observations		0.00506798	-1.39603	0.222331	-1.27864	0.000115523
MpfB	SAOUHSC_00854	3			0.42827	-1.04407	1	-1.26257	0.183415
	SAOUHSC_00855	4			0.108834	-1.16802	1	1.30521	0.0118448
	SAOUHSC_00858	5			0.0349361	-1.03169	1	1.41619	0.00122053
	SAOUHSC_00860	3			0.334959	10.1265	0.180774	1.25625	0.62065
LipA	SAOUHSC_00861	17			1	-1.00731	1	-1.00154	1
	SAOUHSC_00862	7			1	-1.08499	1	-1.00751	1
	SAOUHSC_00864	7			0.956207	1.18359	1	1.10408	0.914331
NagD	SAOUHSC_00865	8	region 5 prime (RBS likely): 2 observations		0.681199	1.16111	1	1.1694	0.464032
	SAOUHSC_00866	8			0.228406	1.22261	1	1.23988	0.0521695
DltA	SAOUHSC_00869	19			0.128455	1.15483	1	1.17828	0.0165007
DltC	SAOUHSC_00871	2			0.832582	1.84691	0.693192	-1.03535	1
DltD	SAOUHSC_00872	17			0.329044	1.08585	1	1.19111	0.10827
Nfu	SAOUHSC_00873	3		negative regulation	0.216712	1.04286	1	-1.70776	0.0469639
	SAOUHSC_00874	3			0.672362	-1.3204	1	-1.15124	0.452071
	SAOUHSC_00875	15	region 5 prime (RBS likely): 1 observations	negative regulation	6.52912e-08	-1.33554	0.579056	-2.03645	7.36187e-15
SufA	SAOUHSC_00877	2			0.221995	1.15336	1	-1.37132	0.0492817
Ndh2	SAOUHSC_00878	19			1	1.04269	1	1.01131	1
PepZ	SAOUHSC_00879	16			0.255838	1.07515	1	1.15915	0.0654531
MnhG	SAOUHSC_00883	3			1	-1.184	1	-1.00234	1
MnhE	SAOUHSC_00885	2			1	1.1277	1	-1.0184	1
MnhD	SAOUHSC_00886	6	region 5 prime (RBS likely): 2 observations; region 3 prime upstream (RBS likely): 1 observations		1	1.00627	1	1.01551	1
MnhC	SAOUHSC_00887	2			0.694526	-1.02341	1	1.15959	0.482366
MnhA	SAOUHSC_00889	3			0.888029	1.00578	1	1.10167	0.788596
KapB	SAOUHSC_00890	6	region 5 prime (RBS not likely): 2 observations		1	1.07986	1	1.01508	1
PpiB	SAOUHSC_00891	10			0.724275	1.28638	0.87894	1.10334	0.596826
	SAOUHSC_00892	2			0.941782	1.19991	1	1.08969	0.886953
	SAOUHSC_00893	8	region 5 prime (RBS not likely): 2 observations		0.274278	-1.03079	1	1.21148	0.0752282
RocD	SAOUHSC_00894	23	region 5 prime (RBS likely): 2 observations		1.70143e-05	-1.12126	1	-1.4553	2.89487e-10
GudB	SAOUHSC_00895	22			1	-1.06349	1	1.0523	1
GlpQ	SAOUHSC_00897	5		positive regulation	0.0138667	2.02103	0.59722	1.85637	0.00032197
ArgH	SAOUHSC_00898	2			0.809784	1.73883	0.885418	1.11779	0.74061
ArgG	SAOUHSC_00899	12	region 5 prime (RBS likely): 2 observations		0.514552	1.15656	1	1.12975	0.264763
Pgi	SAOUHSC_00900	26			0.176809	1.14113	1	1.17266	0.0312614
SpsA	SAOUHSC_00902	2			0.511639	14.2292	0.579056	1.4271	0.452071
SpsB	SAOUHSC_00903	9			0.183267	1.05858	1	1.16879	0.0335869
AddB	SAOUHSC_00904	21			0.937415	1.00653	1	1.09331	0.878746
AddA	SAOUHSC_00905	29			1	-1.07034	1	1.05847	1
	SAOUHSC_00906	21			0.0495981	1.0733	1	1.21448	0.00245997
Cdr	SAOUHSC_00908	21			0.0513912	1.39938	0.183949	1.28935	0.0143575
	SAOUHSC_00909	11			1	1.14533	1	1.0657	1
ClpB	SAOUHSC_00912	41			0.255997	1.13409	1	1.13918	0.0655345
	SAOUHSC_00917	4			0.0616116	1.31088	1	1.4886	0.00379599
	SAOUHSC_00918	2			0.260313	5.13083	1	-1.77551	0.0677628
FabH	SAOUHSC_00920	11			0.899928	1.12795	1	1.09338	0.80987
FabF	SAOUHSC_00921	17	region 5 prime (RBS likely): 2 observations; region 3 prime upstream (RBS likely): 2 observations		0.0148848	1.17266	1	1.24128	0.000221558
Opp-3B	SAOUHSC_00923	2	region 5 prime (RBS likely): 4 observations	negative regulation	0.105831	-1.00387	1	-1.81232	0.0112002
Opp-3C	SAOUHSC_00924	7		negative regulation	0.0104931	1.01662	1	-1.50883	0.000110105
Opp-3D	SAOUHSC_00925	12		negative regulation	0.000735935	-1.4922	0.579056	-1.69618	9.35315e-07
Opp-3F	SAOUHSC_00926	10		negative regulation	0.000625829	-1.54716	0.371932	-1.50798	1.05305e-06
Opp-3A	SAOUHSC_00927	16	region 5 prime (RBS likely): 8 observations; region 3 prime upstream (RBS likely): 2 observations	negative regulation	2.13565e-05	-1.53566	0.111462	-1.55825	4.09198e-09
TrpS	SAOUHSC_00933	16			0.493883	1.02206	1	1.15119	0.243921
SpxA	SAOUHSC_00934	6		negative regulation	0.00293616	1.39754	0.721781	-1.81232	1.19441e-05
TrfA	SAOUHSC_00935	4			0.493153	-1.02022	1	-1.30973	0.2432
PepF	SAOUHSC_00937	28			0.167973	1.17157	1	1.16034	0.0282148
YjbH	SAOUHSC_00938	4			0.557099	1.07374	1	1.22172	0.31036
	SAOUHSC_00940	9			0.561828	-1.07486	1	1.13774	0.315651
	SAOUHSC_00941	4			0.7728	3.97347	0.59722	1.06193	1
RelQ	SAOUHSC_00942	11			0.628774	-1.10142	1	1.1926	0.395357
PpnK	SAOUHSC_00943	6			0.750461	1.15078	1	1.13276	0.563192
	SAOUHSC_00944	2			0.811365	1.05131	1	1.15176	0.658314
MgtE	SAOUHSC_00945	4			0.816374	-1.0888	1	1.1052	0.666467
CpaA	SAOUHSC_00946	2			0.469531	-1.12357	1	1.17027	0.220459
FabI	SAOUHSC_00947	12			1	1.03391	1	1.02798	1
CozEa	SAOUHSC_00948	4			1	-1.004	1	1.02965	1
	SAOUHSC_00949	2			0.193807	-1.30788	1	-1.45963	0.0375612
	SAOUHSC_00951	11			0.411307	-1.06948	1	1.13399	0.169174
UgtP	SAOUHSC_00953	5			1	-1.02089	1	1.02631	1
MurE	SAOUHSC_00954	18			0.942175	-1.01928	1	1.10602	0.887693
PrfC	SAOUHSC_00956	17			0.441185	-1.02431	1	1.15966	0.194644
HtrA2	SAOUHSC_00958	23			0.590695	1.17314	1	1.11317	0.34892
	SAOUHSC_00960	6			1	-1.06824	1	1.08033	1
ComK1	SAOUHSC_00961	2			0.163875	-7.21429	0.463539	1.42034	0.0579347
LplA1	SAOUHSC_00963	11	region 5 prime (RBS not likely): 2 observations		0.100065	1.28209	1	1.28987	0.0100131
	SAOUHSC_00964	2			0.849577	1.84613	0.721781	-1.0747	1
	SAOUHSC_00972	5			0.281345	-1.30147	1	-1.20367	0.079155
TarM	SAOUHSC_00973	21			0.0702588	-1.36551	0.308677	-1.14773	0.0159918
MenA	SAOUHSC_00980	5			1	1.05996	1	1.03584	1
MenF	SAOUHSC_00982	7	region 5 prime (RBS not likely): 6 observations		1	-1.03879	1	-1.00836	1
MenD	SAOUHSC_00983	9			0.529144	1.14104	1	1.20267	0.279993
MenH	SAOUHSC_00984	3			0.452551	1.28882	1	1.25489	0.204802
MenB	SAOUHSC_00985	12			0.121655	-1.0243	1	1.19771	0.0147999
PatA	SAOUHSC_00989	6			0.42481	-1.04368	1	-1.2022	0.180464
	SAOUHSC_00991	2			0.46617	1.04799	1	1.51505	0.217315
	SAOUHSC_00992	3			0.937904	1.24405	1	1.33207	0.879663
Atl	SAOUHSC_00994	60			2.97628e-05	1.02731	1	-1.31972	8.85826e-10
	SAOUHSC_00995	3			1	-1.09941	1	-1.0275	1
	SAOUHSC_00996	2			0.707668	-1.11628	1	1.11607	0.500793
	SAOUHSC_00997	10			0.38483	-1.02891	1	1.22948	0.148094
FmtA	SAOUHSC_00998	13			0.103058	1.42277	0.392501	1.27722	0.0270598
QoxB	SAOUHSC_01001	7		negative regulation	0.00262858	-1.35748	0.865657	-1.65233	7.98172e-06
QoxA	SAOUHSC_01002	17		negative regulation	1.41517e-06	-1.36993	0.374152	-1.54332	5.35263e-12
FolD	SAOUHSC_01007	20			1	-1.00084	1	1.03532	1
PurE	SAOUHSC_01008	5	region 5 prime (RBS not likely): 2 observations		0.246294	-1.02969	1	-1.18021	0.0606606
PurK	SAOUHSC_01009	11			0.173006	-1.06092	1	-1.20344	0.029931
PurC	SAOUHSC_01010	19	region 5 prime (RBS likely): 7 observations; region 3 prime upstream (RBS likely): 4 observations		0.00047213	-1.14138	1	-1.30327	2.22906e-07
PurS	SAOUHSC_01011	7			0.461425	-1.10994	1	-1.19531	0.212913
PurQ	SAOUHSC_01012	9			0.220052	1.06468	1	-1.18584	0.048423
PurL	SAOUHSC_01013	43			0.399232	-1.03466	1	-1.12814	0.159387
PurF	SAOUHSC_01014	13			0.599566	1.03393	1	-1.13853	0.35948
PurM	SAOUHSC_01015	10			0.691849	1.09599	1	-1.12408	0.478656
PurN	SAOUHSC_01016	6	region 5 prime (RBS likely): 1 observations; region 3 prime upstream (RBS likely): 2 observations		0.735597	1.06294	1	-1.12869	0.541103
PurH	SAOUHSC_01017	27			0.168688	-1.01154	1	-1.16875	0.0284556
PurD	SAOUHSC_01018	21			0.848915	1.06143	1	-1.1019	0.720657
ThiW	SAOUHSC_01021	4			0.381978	1.07889	1	1.32589	0.145907
	SAOUHSC_01025	4			1	1.11728	1	1.06308	1
	SAOUHSC_01026	8			0.304373	1.04338	1	1.17738	0.0926428
	SAOUHSC_01027	11			0.683926	-1.39007	0.527481	1.07046	0.886769
PtsH	SAOUHSC_01028	5			0.81702	1.30241	1	1.18192	0.667522
PtsI	SAOUHSC_01029	30			1	1.01572	1	1.07553	1
CydA	SAOUHSC_01031	3			0.352253	1.5285	0.87894	1.20946	0.141172
KtrA	SAOUHSC_01034	7			0.256461	1.49299	0.531976	1.19016	0.123638
RnjA	SAOUHSC_01035	26			1	1.00764	1	1.06257	1
RpoY	SAOUHSC_01036	7			0.496445	-1.02797	1	1.22153	0.246458
Def	SAOUHSC_01038	11			0.25779	1.03381	1	1.22461	0.0664555
	SAOUHSC_01039	21		negative regulation	0.0575507	-1.23211	0.906572	-5.16446	0.00365341
PdhA	SAOUHSC_01040	21			0.100065	1.18884	1	1.22007	0.0100131
PdhB	SAOUHSC_01041	24			0.0907293	1.13536	1	1.24705	0.00823181
PdhC	SAOUHSC_01042	25			0.855311	-1.00767	1	1.11272	0.731557
PdhD	SAOUHSC_01043	25			0.65238	1.04628	1	1.10842	0.4256
	SAOUHSC_01044	2			0.246294	1.04444	1	1.36121	0.0606606
	SAOUHSC_01045	3			0.859225	-1.01109	1	1.11802	0.738267
PotA	SAOUHSC_01046	6	region 3 prime upstream (RBS likely): 2 observations		1	1.0657	1	-1.02186	1
PotD	SAOUHSC_01049	7			1	-1.0557	1	1.03844	1
	SAOUHSC_01050	10			1	-1.1259	1	1.05914	1
	SAOUHSC_01054	7			1	1.03117	1	-1.05731	1
Imp	SAOUHSC_01055	6			0.924259	-1.06394	1	1.1287	0.854255
TypA	SAOUHSC_01058	27			1	-1.02948	1	1.00068	1
	SAOUHSC_01061	9	region 5 prime (RBS likely): 8 observations		1	-1.05126	1	-1.04718	1
YlaN	SAOUHSC_01062	2	region 5 prime (RBS likely): 4 observations		0.679861	-2.9402	0.693192	1.15941	0.666787
FtsW	SAOUHSC_01063	2			1	1.16057	1	-1.15785	1
PycA	SAOUHSC_01064	60			2.52501e-07	1.02281	1	1.26888	6.37569e-14
	SAOUHSC_01069	15			1	-1.04444	1	1.07347	1
	SAOUHSC_01070	2			0.94611	-1.22201	1	-1.10703	0.895124
	SAOUHSC_01071	11			1	1.05838	1	1.07623	1
RsmD	SAOUHSC_01074	4			0.388996	1.20864	1	1.27629	0.151318
CoaD	SAOUHSC_01075	6	region 5 prime (RBS likely): 4 observations; region 3 prime upstream (RBS likely): 3 observations		0.931573	-1.00397	1	1.09944	0.867829
	SAOUHSC_01076	5			1	1.03284	1	1.07009	1
	SAOUHSC_01077	4			0.688233	1.17741	1	1.19254	0.473665
IsdA	SAOUHSC_01081	3			1	-1.17039	1	1.02148	1
IsdC	SAOUHSC_01082	2			0.498127	-35.3699	0.248131	-5.26734	1
IsdE	SAOUHSC_01085	3			1	1.16624	1	-1.04679	1
	SAOUHSC_01091	4			1	1.07369	1	-2.60555	1
PheS	SAOUHSC_01092	10			1	1.03336	1	1.0429	1
PheT	SAOUHSC_01093	26			1	-1.01137	1	1.04776	1
RnhC	SAOUHSC_01095	5			0.677902	1.1051	1	1.18745	0.459552
PolX	SAOUHSC_01098	18			0.527126	1.04256	1	1.11703	0.277862
MutS2	SAOUHSC_01099	19			0.129726	1.03702	1	1.23539	0.0168289
TrxA	SAOUHSC_01100	8			0.505096	1.59878	0.382832	1.146	0.666405
UvrC	SAOUHSC_01102	4	region 5 prime (RBS likely): 4 observations		0.189823	-1.0252	1	-1.34518	0.0360327
SdhA	SAOUHSC_01104	26	region 3 prime upstream (RBS likely): 1 observations	negative regulation	1.25557e-14	-2.06895	3.81756e-05	-2.32153	4.12945e-24
SdhB	SAOUHSC_01105	15	region 3 prime upstream (RBS likely): 2 observations	negative regulation	9.03386e-10	-2.10815	0.00581293	-3.0575	1.40395e-16
MurI	SAOUHSC_01106	10			0.0407427	-1.04214	1	1.23731	0.00165997
	SAOUHSC_01107	6			1	-1.1573	1	-1.12805	1
Ecb	SAOUHSC_01110	4			0.933707	1.40484	0.871809	1.04862	1
Efb	SAOUHSC_01114	2		positive regulation	0.137259	2.28906	0.559275	2.16345	0.0336863
Hla	SAOUHSC_01121	11		positive regulation	2.88003e-07	-1.2445	1	9.54764	8.29459e-14
	SAOUHSC_01123	2			0.92071	1.15621	1	1.19209	0.847706
ArgF	SAOUHSC_01128	6			0.0201987	1.03331	1	1.47458	0.000407986
ArcC1	SAOUHSC_01129	4		positive regulation	0.0243396	1.23325	1	1.7	0.000592419
	SAOUHSC_01134	3			0.250017	1.08767	1	-1.35326	0.0625084
Psmβ1	SAOUHSC_01135	3			0.673874	1.06151	1	1.64515	0.454106
Psmβ2	SAOUHSC_01136	2			0.698117	-1.92459	0.900173	-2.11359	0.541416
	SAOUHSC_01137	7			0.427983	-1.43682	0.689564	-1.13765	0.26563
	SAOUHSC_01138	6			0.615698	-1.05244	1	1.15444	0.379084
MraW	SAOUHSC_01143	14			0.492503	1.03331	1	1.13189	0.242559
FtsL	SAOUHSC_01144	4	region 5 prime (RBS not likely): 3 observations		0.109531	-1.04594	1	1.44014	0.0119971
Pbp1	SAOUHSC_01145	19	region 3 prime upstream (RBS likely): 1 observations		0.935267	-1.00841	1	1.06194	0.874725
MurD	SAOUHSC_01147	17			0.203991	1.00629	1	1.21066	0.0416122
DivIB	SAOUHSC_01148	11	region 3 prime upstream (RBS likely): 1 observations		0.410414	1.01908	1	1.15953	0.16844
FtsA	SAOUHSC_01149	17			1	1.1205	1	1.08693	1
FtsZ	SAOUHSC_01150	24			1	1.035	1	1.05936	1
	SAOUHSC_01152	4			0.226784	1.20857	1	1.22957	0.0514311
	SAOUHSC_01153	8			0.956021	1.3033	1	1.11914	0.913977
SepF	SAOUHSC_01154	5			0.942694	1.01971	1	1.08894	0.888672
	SAOUHSC_01156	3			1	1.00524	1	-1.04861	1
	SAOUHSC_01158	9			0.787814	1.06186	1	1.20099	0.62065
IleS	SAOUHSC_01159	39			0.0265011	1.05584	1	1.17858	0.000702308
	SAOUHSC_01160	2			0.991767	-1.0691	1	1.05189	0.983602
	SAOUHSC_01163	13			1	1.17571	1	1.05035	1
PyrR	SAOUHSC_01164	11			1	1.14999	1	-1.02689	1
PyrP	SAOUHSC_01165	3			1	-1.01811	1	1.02686	1
PyrB	SAOUHSC_01166	11			1	-1.03661	1	-1.03862	1
PyrC	SAOUHSC_01168	12			1	1.08165	1	1.05987	1
CarA	SAOUHSC_01169	14			0.992465	-1.10495	1	-1.07762	0.984986
CarB	SAOUHSC_01170	42			1	-1.04737	1	-1.05163	1
PyrF	SAOUHSC_01171	14			1	1.19791	1	1.03763	1
PyrE	SAOUHSC_01172	8			1	1.12397	1	-1.00378	1
	SAOUHSC_01174	3			0.930407	1.477	0.865657	1.02825	1
RqcH	SAOUHSC_01175	27			0.804217	1.01452	1	1.1161	0.646765
Gmk	SAOUHSC_01176	7	region 5 prime (RBS likely): 4 observations		0.247489	1.63961	0.527481	1.15548	0.116119
RpoZ	SAOUHSC_01177	5			0.119275	1.1567	1	1.31157	0.0142265
CoaBC	SAOUHSC_01178	17			1	1.00654	1	-1.02915	1
PriA	SAOUHSC_01179	19			0.831638	1.00983	1	1.11765	0.691622
	SAOUHSC_01180	6		positive regulation	0.00142439	2.37486	0.180316	2.17494	1.12518e-05
Def2	SAOUHSC_01182	4			0.788592	-1.01419	1	1.19401	0.621877
Fmt	SAOUHSC_01183	14			0.0188747	-1.0233	1	1.28645	0.000356255
Sun	SAOUHSC_01184	11			0.0308783	1.04264	1	1.29157	0.000953468
RlmN	SAOUHSC_01185	11			0.585811	-1.00449	1	1.16051	0.343175
Stp1	SAOUHSC_01186	7			0.410414	1.22688	1	1.18525	0.16844
PknB	SAOUHSC_01187	22			0.00764696	-1.00926	1	1.32115	5.8476e-05
RsgA	SAOUHSC_01188	6			0.76728	1.04155	1	1.12687	0.588719
CfxE	SAOUHSC_01189	4			0.665798	1.39965	0.926823	1.22805	0.478286
ThiN	SAOUHSC_01190	4			0.628634	1.02362	1	1.2397	0.395181
RpmB	SAOUHSC_01191	3		negative regulation	0.195298	-1.46386	0.955418	-67.8339	0.0399212
	SAOUHSC_01192	5			0.127468	1.05253	1	1.29192	0.016248
FakA	SAOUHSC_01193	22	region 3 prime upstream (RBS likely): 1 observations		0.410414	-1.05808	1	1.14213	0.16844
RecG	SAOUHSC_01194	8			1	-1.0953	1	-1.05379	1
FapR	SAOUHSC_01196	3	region 5 prime (RBS likely): 4 observations		0.937518	1.50074	0.87894	1.02505	1
PlsX	SAOUHSC_01197	15			0.264844	1.21369	1	1.1862	0.0701421
FabD	SAOUHSC_01198	12			0.39122	1.11513	1	1.21376	0.153053
FabG	SAOUHSC_01199	15	region 3 prime upstream (RBS likely): 3 observations		0.187806	1.13968	1	1.19884	0.0352712
AcpP	SAOUHSC_01201	6		negative regulation	0.0305761	1.01721	1	-2.84267	0.000934898
Rnc	SAOUHSC_01203	5			1	-1.02294	1	1.04132	1
Smc	SAOUHSC_01204	43			1	-1.07738	1	-1.00559	1
FtsY	SAOUHSC_01205	14			0.498309	-1.01231	1	1.24425	0.248312
	SAOUHSC_01206	4	region 3 prime upstream (RBS likely): 1 observations		0.64637	-1.06552	1	1.187	0.417795
Ffh	SAOUHSC_01207	17			0.996999	1.0369	1	1.07689	0.994007
RpsP	SAOUHSC_01208	5			0.588026	1.09787	1	1.16174	0.345775
RimM	SAOUHSC_01209	4			0.452551	1.18933	1	1.23347	0.204802
TrmD	SAOUHSC_01210	3			0.67205	1.43454	0.994377	1.15988	0.454205
RplS	SAOUHSC_01211	9			1	-1.00306	1	-1.023	1
RbgA	SAOUHSC_01214	8			0.238442	1.12769	1	1.26235	0.0568545
SucC	SAOUHSC_01216	26			0.0530706	1.05317	1	1.28067	0.00281649
SucD	SAOUHSC_01218	12			0.0179435	1.07764	1	1.33086	0.00032197
LytN	SAOUHSC_01219	4		positive regulation	0.132267	-1.87018	0.520876	1.59169	0.0335869
TopA	SAOUHSC_01222	24			1	-1.05025	1	1.03544	1
Gid	SAOUHSC_01223	24			0.0254699	1.04613	1	1.18653	0.000648718
HslV	SAOUHSC_01225	4			0.936234	1.01053	1	1.16777	0.876535
HslU	SAOUHSC_01226	17			0.000122907	-1.0055	1	1.47815	1.51061e-08
CodY	SAOUHSC_01228	17		positive regulation	5.62014e-05	1.11578	1	1.56752	3.1586e-09
RpsB	SAOUHSC_01232	18			0.615698	1.06109	1	1.11834	0.379084
Tsf	SAOUHSC_01234	31			0.0499725	1.08465	1	1.21143	0.00249725
PyrH	SAOUHSC_01235	8			0.670017	1.04645	1	1.14082	0.448923
Frr	SAOUHSC_01236	11			0.404819	1.45895	0.463539	1.19735	0.353537
UppS	SAOUHSC_01237	7			1	-1.03805	1	1.07544	1
CdsA	SAOUHSC_01238	2			0.978564	1.30813	1	1.10225	0.957587
RasP	SAOUHSC_01239	7			0.884748	1.09157	1	1.13126	0.782779
ProS	SAOUHSC_01240	35			0.0134519	1.1436	1	1.206	0.000180952
PolC	SAOUHSC_01241	37			1	-1.04124	1	1.10563	1
RimP	SAOUHSC_01242	6			0.207531	1.26617	1	1.28883	0.043069
NusA	SAOUHSC_01243	21			0.0031188	1.05763	1	1.31688	9.72691e-06
RnpM	SAOUHSC_01244	3			0.141501	1.09878	1	1.35033	0.0200226
RplGA	SAOUHSC_01245	5			0.227088	1.10187	1	1.19186	0.0515689
InfB	SAOUHSC_01246	32			0.0206922	-1.02915	1	1.22612	0.000428166
RbfA	SAOUHSC_01247	9			1	1.1227	1	-1.02802	1
TruB	SAOUHSC_01248	15			0.342757	1.09437	1	1.16525	0.117482
RibC	SAOUHSC_01249	12			0.438976	1.2424	1	1.16891	0.1927
RpsO	SAOUHSC_01250	3			0.384771	1.46245	0.87894	-2.12844	0.16844
PnpA	SAOUHSC_01251	43			1	-1.01011	1	1.07647	1
RnjB	SAOUHSC_01252	24			0.28036	1.03288	1	1.15233	0.0786017
SpoIIIE	SAOUHSC_01253	19			0.969628	-1.03722	1	1.10539	0.940178
	SAOUHSC_01254	8			0.710189	1.05431	1	1.14075	0.504369
	SAOUHSC_01255	16			0.00713317	1.03524	1	1.25472	5.08821e-05
	SAOUHSC_01256	13	region 3 prime upstream (RBS likely): 1 observations		0.375729	1.03666	1	1.1212	0.141172
	SAOUHSC_01258	4			0.980123	-1.09754	1	-1.08978	0.960641
	SAOUHSC_01259	2			0.78145	1.11823	1	1.09479	0.610665
PgsA	SAOUHSC_01260	3			0.415641	1.19043	1	1.20338	0.172757
CinA	SAOUHSC_01261	19			0.00481585	-1.31715	0.535161	-1.27909	4.33373e-05
RecA	SAOUHSC_01262	16			0.000664673	-1.05957	1	-1.35178	4.4179e-07
Rny	SAOUHSC_01263	21			0.796194	-1.00253	1	-1.13478	0.633924
	SAOUHSC_01264	4		negative regulation	0.0310816	1.49557	1	-1.57006	0.000966069
	SAOUHSC_01265	11	region 5 prime (RBS likely): 4 observations		0.123359	1.1628	1	1.22916	0.0152175
	SAOUHSC_01266	10			0.515393	-1.19957	1	1.19221	0.26563
	SAOUHSC_01267	7			0.496445	1.00618	1	1.13339	0.246458
	SAOUHSC_01268	4			0.984605	1.40741	1	-1.09255	0.969447
MiaB	SAOUHSC_01269	20	region 5 prime (RBS likely): 4 observations; region 3 prime upstream (RBS likely): 1 observations	negative regulation	5.15114e-09	-2.07598	0.000664116	-2.03786	3.99543e-14
	SAOUHSC_01270	3			0.13726	-1.97278	0.522864	-1.42839	0.0360327
MutS	SAOUHSC_01272	22			0.00293379	1.10012	1	1.26278	8.60713e-06
MutL	SAOUHSC_01273	10	region 5 prime (RBS not likely): 1 observations		0.0162746	1.20728	1	1.45055	0.000264863
GlpP	SAOUHSC_01274	7		positive regulation	0.0141455	1.15487	1	1.68922	0.000200096
GlpF	SAOUHSC_01275	2			0.927458	1.43058	1	1.09267	0.860179
GlpK	SAOUHSC_01276	20			0.0613358	1.09297	1	1.17789	0.00376208
GlpD	SAOUHSC_01278	31			0.693018	-1.01424	1	1.11887	0.480274
	SAOUHSC_01279	7			1	1.13803	1	-1.03452	1
MiaA	SAOUHSC_01280	2			1	1.41654	1	-1.27856	1
BsaA	SAOUHSC_01282	4			0.243371	1.01593	1	1.24155	0.0592292
HflX	SAOUHSC_01283	8			0.492503	1.05648	1	1.1627	0.242559
	SAOUHSC_01284	13			0.125389	1.04284	1	1.19297	0.0157224
GlnA	SAOUHSC_01287	24			0.927969	1.24929	0.861126	-1.0445	1
	SAOUHSC_01292	4		positive regulation	0.029838	2.10826	0.426348	1.65573	0.00208821
	SAOUHSC_01297	2		negative regulation	0.128799	-1.63794	1	-18.6348	0.0165892
	SAOUHSC_01307	5		negative regulation	0.00490071	-2.51533	0.153951	-1.8488	0.000156004
	SAOUHSC_1307a	3			0.231262	-1.25489	1	-1.26098	0.0534823
Cls1	SAOUHSC_01310	12			1	1.00545	1	1.00793	1
	SAOUHSC_01314	5			0.0139665	-1.00022	1	1.4335	0.000195063
Nuc2	SAOUHSC_01316	2			0.594589	1.02041	1	1.19475	0.353537
	SAOUHSC_01317	13			0.235073	1.2431	1	1.18727	0.0552595
ThrD	SAOUHSC_01319	6	region 5 prime (RBS not likely): 5 observations		0.412729	-1.29775	1	-1.16524	0.170345
Hom	SAOUHSC_01320	17			1	-1.0783	1	-1.00568	1
ThrC	SAOUHSC_01321	13	region 5 prime (RBS not likely): 4 observations		7.0118e-05	-1.09338	1	1.48599	4.91654e-09
ThrB	SAOUHSC_01322	3			0.0937346	1.02961	1	1.40343	0.00878617
	SAOUHSC_01323	11			0.0156838	1.09047	1	1.29887	0.000245982
	SAOUHSC_01324	6			0.195236	1.29862	1	1.3407	0.0381173
	SAOUHSC_01326	4	region 5 prime (RBS likely): 4 observations		0.223575	-1.01275	1	1.26169	0.0499856
KatA	SAOUHSC_01327	27	region 5 prime (RBS not likely): 2 observations	negative regulation	1.2577e-14	-1.6786	0.00189839	-2.7775	8.33232e-26
GuaC	SAOUHSC_01330	14			0.55471	-1.09532	1	-1.1208	0.307703
	SAOUHSC_01332	4			1	1.08144	1	-1.01139	1
LexA	SAOUHSC_01333	2	region 5 prime (RBS likely): 2 observations		0.11389	1.02765	1	1.49031	0.0129709
	SAOUHSC_01336	6			0.126657	-1.09784	1	1.3649	0.016042
Tkt	SAOUHSC_01337	39		positive regulation	5.9808e-11	1.03644	1	1.52209	3.57699e-21
	SAOUHSC_01338	7			1	1.06645	1	-1.00907	1
SbcD	SAOUHSC_01341	10			0.837753	1.10946	1	1.09151	0.70183
SbcC	SAOUHSC_01343	27			1	1.10332	1	-1.00715	1
	SAOUHSC_1342a	2			1	-1.18435	1	2.17803	1
OpuD1	SAOUHSC_01346	7			0.567242	1.02877	1	1.12328	0.321763
CitB	SAOUHSC_01347	44	region 5 prime (RBS likely): 4 observations	negative regulation	5.38166e-33	-3.5019	4.22359e-16	-4.56688	6.85727e-50
	SAOUHSC_01348	8			0.990286	-1.16381	1	1.07508	0.980666
	SAOUHSC_01349	4			0.883984	-1.09059	1	-1.0996	0.781428
ParE	SAOUHSC_01351	30			1	1.03001	1	1.027	1
ParC	SAOUHSC_01352	37	region 5 prime (RBS likely): 2 observations; region 3 prime upstream (RBS likely): 2 observations		1	-1.01491	1	1.04995	1
AlsT	SAOUHSC_01354	6			0.765069	1.14134	1	1.1444	0.585331
GlcT	SAOUHSC_01356	7			0.220856	1.05228	1	1.15631	0.0487776
CozEb	SAOUHSC_01358	5			1	-1.03031	1	1.0098	1
MprF	SAOUHSC_01359	10			0.984605	1.2197	1	1.06993	0.969447
MsrA2	SAOUHSC_01360	5			0.216712	1.02347	1	1.18988	0.0469639
MsrR	SAOUHSC_01361	8			0.246294	1.25467	1	1.28892	0.0606606
TyrA	SAOUHSC_01364	2			0.689136	1.12461	1	1.46242	0.474908
	SAOUHSC_01365	8	region 5 prime (RBS likely): 2 observations		0.69538	1.08387	1	-1.12973	0.483553
TrpE	SAOUHSC_01366	6			0.151831	-1.11419	1	1.27527	0.0230526
TrpB	SAOUHSC_01371	4			0.29791	1.00135	1	1.26789	0.0887507
FemA	SAOUHSC_01373	22			0.575698	1.07557	1	1.13989	0.331428
FemB	SAOUHSC_01374	19			0.610533	1.18037	1	1.15289	0.372751
	SAOUHSC_01376	3			0.779653	1.00798	1	1.20733	0.607858
	SAOUHSC_01382	2			0.877718	-1.04254	1	1.1256	0.770389
	SAOUHSC_01383	16			1	1.18902	1	1.03649	1
PhoU	SAOUHSC_01384	3		positive regulation	0.0870305	-1.35027	1	1.53265	0.0075743
PstS	SAOUHSC_01389	3			0.88552	-1.25095	1	1.08156	0.784145
CvfB	SAOUHSC_01391	15			0.523333	1.00009	1	1.1468	0.273877
	SAOUHSC_01392	25			0.81657	1.1234	1	1.12782	0.666787
Asd	SAOUHSC_01395	13			0.00390805	-1.02831	1	1.36499	1.52728e-05
DapA	SAOUHSC_01396	9		positive regulation	0.00287776	-1.04375	1	1.54439	8.28153e-06
DapB	SAOUHSC_01397	6		positive regulation	0.0324619	-1.08093	1	1.52656	0.00105377
DapD	SAOUHSC_01398	6			0.176306	1.47954	0.753159	1.39464	0.0412713
DapI	SAOUHSC_01399	8			0.0314148	1.10194	1	1.26892	0.000986887
LysA	SAOUHSC_01401	13			0.00961121	1.06028	1	1.27157	9.23754e-05
CspA	SAOUHSC_01403	5			0.362413	1.57214	0.666322	-1.48162	0.197116
AcyP	SAOUHSC_01406	2	region 5 prime (RBS not likely): 2 observations		0.873275	-1.06578	1	-1.65136	0.762608
XpaC	SAOUHSC_01407	2			1	1.03302	1	1.01955	1
	SAOUHSC_01408	20			0.00824257	1.05912	1	1.25419	6.794e-05
	SAOUHSC_01412	14			0.0853417	1.03043	1	1.21858	0.00728321
	SAOUHSC_01413	10			0.381011	1.05346	1	1.17361	0.145169
	SAOUHSC_01414	5			0.680178	1.14088	1	1.14794	0.462642
	SAOUHSC_01415	9			0.0850813	1.34438	0.689564	1.42421	0.0104977
SucB	SAOUHSC_01416	19		negative regulation	2.85378e-07	-1.5908	0.0513627	-1.81694	1.58559e-12
SucA	SAOUHSC_01418	41	region 5 prime (RBS not likely): 2 observations	negative regulation	6.10505e-18	-2.11112	6.60283e-08	-1.83113	5.64479e-28
ArlS	SAOUHSC_01419	5		positive regulation	0.014449	1.10908	1	1.71388	0.000208774
ArlR	SAOUHSC_01420	5		positive regulation	0.0489388	1.03098	1	1.71489	0.002395
MurG	SAOUHSC_01424	16			0.0604241	1.00398	1	1.20803	0.00365107
	SAOUHSC_01425	6			0.477992	-1.10866	1	1.20909	0.228476
CtpA	SAOUHSC_01427	22			0.760993	1.03258	1	1.1242	0.57911
Crr	SAOUHSC_01430	8			0.113604	1.35106	0.730373	1.26253	0.0176702
MsrB	SAOUHSC_01431	5		positive regulation	0.0100151	1.08756	1	1.5768	0.000100301
MsrA1	SAOUHSC_01432	11			0.00497537	1.05429	1	1.44955	2.47543e-05
FakB2	SAOUHSC_01433	10	region 5 prime (RBS likely): 2 observations; region 5 prime (RBS not likely): 1 observations		0.385999	-1.12912	1	1.17422	0.148996
DfrA	SAOUHSC_01434	5			0.223492	1.26468	1	1.30976	0.0499488
ThyA	SAOUHSC_01435	9			0.492503	-1.00168	1	1.1776	0.242559
	SAOUHSC_01436	4			1	-1.08408	1	1.05674	1
CvfC	SAOUHSC_01437	6		negative regulation	7.59053e-06	-6.79443	0.00189839	-5.38288	3.03499e-08
	SAOUHSC_01438	6			0.604414	1.08598	1	1.18998	0.365316
	SAOUHSC_01440	3			0.543187	1.08518	1	1.17165	0.295052
RnhA	SAOUHSC_01443	3			0.987981	1.14943	1	1.06598	0.976106
Ald1	SAOUHSC_01452	2			0.21712	3.52091	0.426348	-4.96633	0.110569
	SAOUHSC_01454	11			0.944166	1.01391	1	1.08256	0.89145
DynA	SAOUHSC_01455	39			0.991767	-1.09835	1	-1.10584	0.983602
	SAOUHSC_01456	4		negative regulation	0.00249593	-3.30282	0.117778	-3.91331	5.28933e-05
	SAOUHSC_01459	3		negative regulation	0.115372	-1.09629	1	-1.57412	0.0133108
	SAOUHSC_01460	16			0.069497	1.03192	1	1.21195	0.00482983
GpsB	SAOUHSC_01462	7			0.727328	1.33277	0.87894	1.11951	0.601869
	SAOUHSC_01463	2			0.635048	1.19828	1	1.35719	0.403286
	SAOUHSC_01464	2			0.487711	1.70771	1	1.28942	0.237862
RecU	SAOUHSC_01466	3	region 5 prime (RBS likely): 2 observations		0.811862	1.15255	1	1.16131	0.659119
Pbp2	SAOUHSC_01467	36			0.000212544	1.05832	1	1.24974	4.51751e-08
	SAOUHSC_01468	3			0.931573	-1.04428	1	1.08753	0.867829
Nth	SAOUHSC_01469	2			1	1.23371	1	-1.09073	1
DnaD	SAOUHSC_01470	4	region 5 prime (RBS likely): 2 observations		0.941483	1.01691	1	-1.08706	0.886389
AsnC	SAOUHSC_01471	16			0.0106569	1.04954	1	1.25787	0.00011357
DinG	SAOUHSC_01472	29			0.00232236	1.12059	1	1.27966	5.39335e-06
BirA	SAOUHSC_01473	10			0.108986	1.06315	1	1.26568	0.0118779
PapS	SAOUHSC_01474	6			0.540281	1.19066	1	1.18727	0.291904
BshA	SAOUHSC_01475	11			0.401528	1.04231	1	1.16894	0.161225
	SAOUHSC_01476	2			0.958087	1.20824	1	1.06909	0.917931
	SAOUHSC_01477	4		negative regulation	0.0324619	-1.13834	1	-1.60866	0.00105377
	SAOUHSC_01480	10			0.194971	1.29127	1	1.31438	0.0380136
AroA	SAOUHSC_01481	10			0.208547	1.06721	1	1.24513	0.0434917
AroB	SAOUHSC_01482	7			0.0687836	1.16691	1	1.33613	0.00473119
AroC	SAOUHSC_01483	18			0.364526	1.0146	1	1.12925	0.13288
Ndk	SAOUHSC_01485	5			0.175679	-1.48332	0.670495	-1.25917	0.0460302
HepT	SAOUHSC_01486	4			0.860938	1.19369	1	1.16592	0.741215
UbiE	SAOUHSC_01487	7			0.702864	1.15752	1	1.10538	0.494018
	SAOUHSC_01488	3			0.815476	-1.01933	1	1.10442	0.665001
Hup	SAOUHSC_01490	13			0.676405	1.04184	1	1.16516	0.457524
GpsA	SAOUHSC_01491	9	region 5 prime (RBS likely): 4 observations; region 3 prime upstream (RBS likely): 2 observations		0.989968	1.25231	1	1.07188	0.980036
EngA	SAOUHSC_01492	18			0.0639957	1.12089	1	1.24292	0.00409545
RpsA	SAOUHSC_01493	26			0.00233739	-1.13952	1	1.28912	5.46339e-06
Cmk	SAOUHSC_01496	14	region 5 prime (RBS not likely): 1 observations		1	1.1102	1	1.02119	1
AnsA	SAOUHSC_01497	7	region 5 prime (RBS not likely): 2 observations		0.541287	1.05956	1	1.14854	0.292991
	SAOUHSC_01499	12			0.141501	1.24283	1	1.24962	0.0200226
EbpS	SAOUHSC_01501	17	region 5 prime (RBS not likely): 2 observations		0.199417	1.02129	1	1.35682	0.039767
	SAOUHSC_01503	3			0.978207	1.19256	1	-1.0803	0.95689
Fer	SAOUHSC_01504	2			0.735597	1.25543	1	-1.15307	0.541103
	SAOUHSC_01514	11			0.248828	1.03442	1	1.15337	0.0619152
	SAOUHSC_01558	2			0.421433	1.47704	1	-15.4765	0.177605
	SAOUHSC_01565	2			0.401041	-1.0713	1	1.47546	0.160834
	SAOUHSC_01572	2			0.275931	1.20609	1	-9.81967	0.0761378
	SAOUHSC_01575	17			0.000345311	1.03762	1	1.42531	1.1924e-07
	SAOUHSC_01576	9			1	-1.05042	1	1.05981	1
	SAOUHSC_01577	2			0.713315	-1.03971	1	1.12604	0.508818
	SAOUHSC_01578	2			0.891787	-1.00511	1	1.13736	0.795284
	SAOUHSC_01580	6			0.835431	1.00926	1	-1.08218	0.697945
	SAOUHSC_01584	4		positive regulation	0.0222547	1.33664	1	1.65813	0.000495272
SrrB	SAOUHSC_01585	16			1	-1.01667	1	-1.02711	1
SrrA	SAOUHSC_01586	12			1	-1.06462	1	1.01402	1
RluB	SAOUHSC_01587	9			0.093858	1.01232	1	1.2488	0.00880932
ScpB	SAOUHSC_01588	4			1	1.11426	1	-1.0253	1
ScpA	SAOUHSC_01589	2			0.991767	-1.13252	1	-1.0507	0.983602
XerD	SAOUHSC_01591	5			0.576134	1.06928	1	1.22745	0.33193
Fur	SAOUHSC_01592	10			0.906602	1.09419	1	1.10878	0.821926
NudF	SAOUHSC_01593	6			0.730045	1.13792	1	-1.58816	0.532965
	SAOUHSC_01594	9	region 5 prime (RBS likely): 2 observations		0.520751	1.1862	1	1.11585	0.271182
ProC	SAOUHSC_01597	10	region 5 prime (RBS not likely): 2 observations		0.249703	1.08858	1	-1.18051	0.0623517
Rnz	SAOUHSC_01598	4			0.564296	1.16484	1	1.19795	0.318429
Zwf	SAOUHSC_01599	25			0.727751	-1.03794	1	1.13749	0.529621
	SAOUHSC_01600	5			1	-1.12601	1	1.06904	1
MalA	SAOUHSC_01601	14		positive regulation	0.00040014	1.98172	0.0391499	1.50929	4.08971e-06
MalR	SAOUHSC_01602	5			0.0634951	-5.46544	0.248131	1.30232	0.016248
	SAOUHSC_01604	7			0.0752239	1.67522	0.343619	1.22312	0.0164678
Gnd	SAOUHSC_01605	32			0.0136682	1.00098	1	1.1961	0.00018682
	SAOUHSC_01606	10	region 5 prime (RBS likely): 2 observations		0.735597	-1.10898	1	1.18079	0.541103
	SAOUHSC_01609	2			0.924631	-1.00869	1	1.05938	0.854942
	SAOUHSC_01610	8			0.54368	1.68174	0.295588	-1.0233	1
BmfBB	SAOUHSC_01611	12			0.163151	1.03469	1	1.2073	0.0266183
BfmBAB	SAOUHSC_01612	15			0.0767609	1.02475	1	1.18546	0.00589223
BfmBAA	SAOUHSC_01613	8	region 5 prime (RBS not likely): 1 observations		0.134978	1.16806	1	1.24132	0.018219
LpdA	SAOUHSC_01614	8			0.911136	1.02787	1	1.09451	0.83017
RecN	SAOUHSC_01615	30			0.0512256	1.05576	1	1.22591	0.00262407
ArgR	SAOUHSC_01617	8			0.834301	1.02356	1	1.11011	0.696058
IspA	SAOUHSC_01618	9			0.243152	1.06426	1	1.2128	0.0591227
XseB	SAOUHSC_01619	3			0.924178	-1.00188	1	-1.12228	0.854104
XseA	SAOUHSC_01620	17			0.333051	1.14912	1	1.13625	0.110923
NusB	SAOUHSC_01621	8			1	1.07708	1	-1.0016	1
	SAOUHSC_01622	3			0.992773	1.15532	1	1.15861	0.985597
AccC	SAOUHSC_01623	20			0.384945	1.05736	1	1.11399	0.148182
AccB	SAOUHSC_01624	6			1	1.11642	1	1.11925	1
Efp	SAOUHSC_01625	11			0.996999	1.09836	1	1.14788	0.994007
PepQ2	SAOUHSC_01626	17			0.102957	1.01484	1	1.18628	0.0106001
	SAOUHSC_01627	6			0.487189	-1.02498	1	1.16486	0.237353
LipM	SAOUHSC_01629	10	region 5 prime (RBS likely): 2 observations		0.312785	1.22556	1	1.16246	0.0978346
	SAOUHSC_01630	6			0.747821	1.15456	1	1.14755	0.559236
GcvPB	SAOUHSC_01632	26			0.54229	-1.21384	1	-1.13301	0.294078
GcvPA	SAOUHSC_01633	20			0.200542	-1.07426	1	-1.18499	0.0402172
GcvT	SAOUHSC_01634	18			0.000264027	-1.26098	0.940065	-1.41296	7.41548e-08
	SAOUHSC_01644	7			0.417777	-1.09123	1	1.18032	0.174537
	SAOUHSC_01645	5		negative regulation	0.125228	-1.34555	1	-13.5554	0.015682
Glk	SAOUHSC_01646	12			0.0582991	1.22277	1	1.33013	0.00339878
	SAOUHSC_01649	8			0.0254699	1.10213	1	1.34112	0.000648718
	SAOUHSC_01650	4			0.743718	-1.1774	1	-1.18334	0.553117
Pbp3	SAOUHSC_01652	29			0.892592	1.00776	1	1.08799	0.796721
SodA	SAOUHSC_01653	10			0.229612	-1.00353	1	1.3021	0.0527218
Zur	SAOUHSC_01655	3			0.696899	1.28511	1	1.09952	0.485668
ZnuC	SAOUHSC_01657	5			0.437888	-1.02881	1	1.1631	0.191746
Nfo	SAOUHSC_01658	12			0.394699	-1.07869	1	1.17837	0.155787
CshB	SAOUHSC_01659	13			0.0170856	1.14292	1	1.29392	0.000291919
	SAOUHSC_01660	5			0.610533	1.08221	1	1.19181	0.372751
TrmK	SAOUHSC_01661	3			0.480476	1.10032	1	1.13741	0.230857
SigA	SAOUHSC_01662	16			0.161627	1.0927	1	1.22417	0.0261232
DnaG	SAOUHSC_01663	9			1	-1.16255	1	1.05092	1
	SAOUHSC_01664	12			0.275931	1.20537	1	1.22559	0.0761378
CcpN	SAOUHSC_01665	4	region 5 prime (RBS not likely): 2 observations		0.886757	1.08796	1	1.10965	0.786337
GlyS	SAOUHSC_01666	32			0.00430325	1.09137	1	1.26499	1.8518e-05
Era	SAOUHSC_01668	12			0.0965451	1.08841	1	1.21154	0.00932095
Cdd	SAOUHSC_01670	3			0.241892	1.10298	1	1.71331	0.0585116
YbeY	SAOUHSC_01672	4			0.077209	1.05734	1	1.30892	0.00596123
PhoH	SAOUHSC_01673	9			0.418468	1.02434	1	1.1811	0.175116
	SAOUHSC_01675	9			0.388996	1.15602	1	1.21549	0.151318
	SAOUHSC_01676	16			0.195271	1.18055	1	1.18383	0.0381306
	SAOUHSC_01677	3			0.845209	1.2257	1	1.11014	0.714379
RpsU	SAOUHSC_01678	5			1	-1.09546	1	1.02908	1
MtaB	SAOUHSC_01679	3			0.481936	-2.0046	0.520876	-1.44667	0.445907
RsmE	SAOUHSC_01680	5			0.85346	-1.08065	1	1.08446	0.728394
PrmA	SAOUHSC_01681	6			1	-1.06762	1	1.00652	1
DnaJ	SAOUHSC_01682	14			0.83109	1.04069	1	1.08816	0.69071
DnaK	SAOUHSC_01683	51			1	1.02949	1	1.02144	1
GrpE	SAOUHSC_01684	10			0.231731	1.19332	1	1.17936	0.0536992
HrcA	SAOUHSC_01685	6			0.81107	1.44681	0.689564	1.08259	0.953985
LepA	SAOUHSC_01688	23	region 5 prime (RBS likely): 2 observations		1	-1.11705	1	1.02701	1
RpsT	SAOUHSC_01689	4			0.730045	-1.79462	1	-4.7019	0.532965
HolA	SAOUHSC_01690	8			0.486655	1.12228	1	1.15011	0.236833
ComEB	SAOUHSC_01692	6			0.114077	1.12875	1	1.31419	0.0130136
	SAOUHSC_01694	4			0.916533	-1.03249	1	1.24021	0.840033
RsfS	SAOUHSC_01695	6			0.989963	1.02601	1	1.0677	0.980026
	SAOUHSC_01696	8			1	1.01109	1	1.01698	1
NadD	SAOUHSC_01697	2			1	4.04832	1	-1.11383	1
	SAOUHSC_01698	5			0.124168	1.01416	1	1.27756	0.0154177
AroE	SAOUHSC_01699	6			0.799491	-1.10273	1	1.18443	0.639186
	SAOUHSC_01700	5	region 5 prime (RBS likely): 2 observations		0.85412	-1.15808	1	1.08319	0.729521
	SAOUHSC_01701	7			0.112931	1.34688	0.926823	-1.34586	0.0137603
MtnN	SAOUHSC_01702	9			0.840473	1.15838	1	1.13158	0.706394
	SAOUHSC_01706	3			1	1.03552	1	1.01174	1
PxpA	SAOUHSC_01708	7			0.930407	-1.43603	0.865657	1.07189	1
	SAOUHSC_01709	7			0.128455	-1.21449	1	-1.25489	0.0165007
	SAOUHSC_01710	4			0.242798	1.00582	1	-1.2665	0.0589507
	SAOUHSC_01711	7		negative regulation	0.0111652	-1.1261	1	-1.69158	0.000124661
	SAOUHSC_01712	5		negative regulation	0.0169618	-1.68854	1	-1.68602	0.000287704
GreA	SAOUHSC_01714	10			0.0604435	1.21433	1	1.28912	0.00365341
Udk	SAOUHSC_01715	13			1	1.14242	1	1.04647	1
	SAOUHSC_01716	13			0.599566	1.12136	1	-1.24445	0.35948
	SAOUHSC_01717	8			1	1.12769	1	-1.08104	1
	SAOUHSC_01718	7			0.753486	1.02704	1	1.09349	0.567741
	SAOUHSC_01719	2			1	1.14275	1	-1.04555	1
	SAOUHSC_01720	2			1	-1.16693	1	-1.20366	1
AlaS	SAOUHSC_01722	39			1	-1.00991	1	1.06175	1
RecD2	SAOUHSC_01723	14			0.080188	1.16413	1	1.25901	0.00643011
	SAOUHSC_01724	4			0.165438	-1.12567	1	1.34521	0.0273696
MnmA	SAOUHSC_01726	13			0.0298061	1.31775	0.667064	1.34406	0.00133182
IscS	SAOUHSC_01727	9			0.163185	-1.10762	1	1.2085	0.0266293
	SAOUHSC_01728	2			1	-1.53021	1	-1.01072	1
CsbD	SAOUHSC_01730	2			1	1.0738	1	-10.6135	1
CymR	SAOUHSC_01732	5			1	-1.08634	1	1.05587	1
RarA	SAOUHSC_01734	13			0.689082	-1.15752	1	1.16585	0.474834
TcdA	SAOUHSC_01735	9			1	1.08548	1	1.0425	1
AspS	SAOUHSC_01737	29			0.62359	1.01889	1	1.12991	0.388864
HisS	SAOUHSC_01738	14			0.983461	-1.0306	1	1.09552	0.967195
LytH	SAOUHSC_01739	9	region 5 prime (RBS not likely): 2 observations		0.0371248	1.13243	1	1.30076	0.00137825
Dtd	SAOUHSC_01741	6			0.608199	-1.14695	1	1.19787	0.369906
RelA	SAOUHSC_01742	27	region 5 prime (RBS not likely): 2 observations; region 5 prime (RBS likely): 2 observations		1	-1.0191	1	-1.03569	1
Apt	SAOUHSC_01743	9			0.212107	1.0804	1	1.16479	0.0449892
RecJ	SAOUHSC_01744	13			1	1.12135	1	1.02325	1
SecDF	SAOUHSC_01746	20			0.450138	1.11369	1	1.12563	0.202624
YajC	SAOUHSC_01747	2			1	-1.10649	1	1.02211	1
Tgt	SAOUHSC_01748	11			0.219096	1.14315	1	1.22923	0.0480031
QueA	SAOUHSC_01749	11			0.318112	1.04697	1	1.16409	0.101195
RuvB	SAOUHSC_01750	5			0.614783	1.04415	1	1.16348	0.377958
RuvA	SAOUHSC_01751	6			0.241426	1.04088	1	1.25788	0.0582865
ThrR	SAOUHSC_01752	5			0.457471	1.16751	1	1.13512	0.20928
ObgE	SAOUHSC_01753	20			0.924631	1.08887	1	1.09167	0.854942
RpmA	SAOUHSC_01755	6			1	1.13784	1	1.0142	1
RplU	SAOUHSC_01757	12			1	1.12769	1	1.0866	1
MreC	SAOUHSC_01759	9			0.0930432	1.1814	1	1.28532	0.00865704
FolC	SAOUHSC_01766	10			0.983471	1.26754	0.967215	-1.045	1
ValS	SAOUHSC_01767	49			1	1.03792	1	1.06557	1
Tag	SAOUHSC_01768	6			0.983889	-1.12525	1	1.06296	0.968037
HemL	SAOUHSC_01771	13			0.000899954	1.3414	0.604372	1.38282	1.3401e-06
HemB	SAOUHSC_01772	18			0.000604393	1.40759	0.263927	1.26446	1.38406e-06
HemC	SAOUHSC_01774	16			0.000106272	1.49995	0.161419	1.39483	6.99652e-08
HemA	SAOUHSC_01776	3	region 5 prime (RBS not likely): 2 observations	negative regulation	0.00610954	-2.43784	0.382685	-6.44181	9.75384e-05
EngB	SAOUHSC_01777	6			0.594589	-1.06241	1	1.12365	0.353537
ClpX	SAOUHSC_01778	21			0.916534	-1.00847	1	1.0734	0.840035
Tig	SAOUHSC_01779	25			0.151831	1.14636	1	1.20563	0.0230526
	SAOUHSC_01781	4	region 3 prime upstream (RBS likely): 1 observations		0.143427	1.43003	0.99751	1.38114	0.0206227
	SAOUHSC_01782	10			0.876098	-1.05362	1	1.08616	0.767548
RplT	SAOUHSC_01784	7			1	1.00509	1	1.08529	1
InfC	SAOUHSC_01786	7			0.861679	-1.1509	1	1.08001	0.74249
LysP	SAOUHSC_01787	6			0.582209	-1.00472	1	1.14809	0.338968
ThrS	SAOUHSC_01788	33			1	-1.00225	1	1.04306	1
DnaI	SAOUHSC_01791	10			0.856921	-1.02078	1	1.13487	0.734314
DnaB	SAOUHSC_01792	4			0.538942	1.50212	1	1.2263	0.290458
NrdR	SAOUHSC_01793	7			1	1.15686	1	1.00782	1
GapB	SAOUHSC_01794	17		positive regulation	1.85266e-05	1.00287	1	1.7492	3.43234e-10
CoaE	SAOUHSC_01795	13			0.487247	1.09198	1	1.26275	0.237409
MutM	SAOUHSC_01796	8			0.342104	-1.09352	1	1.16024	0.117035
PolA	SAOUHSC_01797	45			1	-1.09282	1	1.05577	1
	SAOUHSC_01798	2		positive regulation	0.0955538	1.87783	0.740474	1.72575	0.0123307
PhoR	SAOUHSC_01799	7			0.615698	1.01354	1	1.10209	0.379084
PhoP	SAOUHSC_01800	6		positive regulation	0.0125724	1.16659	1	1.51721	0.000158065
CitC	SAOUHSC_01801	20			0.0141455	-1.12954	1	1.27597	0.000200096
CitZ	SAOUHSC_01802	6	region 5 prime (RBS not likely): 2 observations		0.743718	-1.12614	1	-1.17521	0.553117
AapA	SAOUHSC_01803	2			1	-1.02479	1	-1.02873	1
PykA	SAOUHSC_01806	39			9.3328e-08	1.06109	1	1.43293	8.71011e-15
PfkA	SAOUHSC_01807	16			0.0774019	1.10252	1	1.20947	0.00599105
AccA	SAOUHSC_01808	14			0.0993752	1.08888	1	1.25764	0.00987543
AccD	SAOUHSC_01809	13			0.35005	1.04156	1	1.14474	0.122535
	SAOUHSC_01810	22			0.197915	1.10892	1	1.18252	0.0391703
DnaE	SAOUHSC_01811	9			1	-1.10539	1	1.01951	1
Pde2	SAOUHSC_01812	5			0.158206	-1.36275	0.865657	-1.25612	0.0289134
	SAOUHSC_01813	8	region 5 prime (RBS not likely): 4 observations		1	-1.09596	1	1.06817	1
UspA2	SAOUHSC_01814	10			0.0534217	1.05812	1	1.31165	0.00285388
	SAOUHSC_01815	7			0.0308783	1.11413	1	1.41218	0.000953468
PepQ	SAOUHSC_01816	9	region 5 prime (RBS likely): 2 observations		1	1.16543	1	-1.02592	1
Ald2	SAOUHSC_01818	21			0.820511	-1.0946	1	1.0969	0.673238
UspA1	SAOUHSC_01819	13	region 5 prime (RBS not likely): 2 observations		0.309558	-1.10489	1	1.28612	0.0958263
AckA	SAOUHSC_01820	27			0.536102	1.04506	1	1.15748	0.287405
	SAOUHSC_01821	9			0.840668	1.21949	1	1.101	0.706723
Tpx	SAOUHSC_01822	9			0.07683	1.14386	1	1.22949	0.00590285
ThiI	SAOUHSC_01824	14			1	-1.01213	1	1.03534	1
NifZ	SAOUHSC_01825	8			1	1.06605	1	1.06249	1
EzrA	SAOUHSC_01827	32			0.000318967	1.05044	1	1.27299	1.0174e-07
	SAOUHSC_01828	5			0.27009	-1.05583	1	1.302	0.0729486
RpsD	SAOUHSC_01829	16			0.86235	1.18169	1	1.09172	0.743648
	SAOUHSC_01830	2			0.81657	-1.12198	1	1.22345	0.666787
	SAOUHSC_01831	3			0.412768	-1.88142	0.594722	1.13713	0.286482
	SAOUHSC_01832	4			0.141501	-1.37029	1	1.32329	0.0200226
SerA	SAOUHSC_01833	10			0.0183688	-1.44587	0.454276	1.25574	0.000742747
	SAOUHSC_01835	4			0.268672	-2.14541	0.382101	-1.27207	0.188916
PtaA	SAOUHSC_01836	5			0.831134	1.06723	1	-1.09097	0.690783
PlsC	SAOUHSC_01837	7			1	1.06289	1	1.01078	1
HtrA1	SAOUHSC_01838	16			0.274278	1.09525	1	1.18738	0.0752282
TyrS	SAOUHSC_01839	22			1	1.09887	1	1.00378	1
SgtA	SAOUHSC_01840	2			0.879013	1.0743	1	-1.10587	0.772664
Fhs	SAOUHSC_01845	28			1	-1.20641	1	1.0781	1
AcsA	SAOUHSC_01846	32	region 5 prime (RBS likely): 4 observations	negative regulation	9.9767e-16	-1.64623	0.0827037	-2.3946	1.20351e-29
AcuA	SAOUHSC_01847	4	region 5 prime (RBS not likely): 2 observations		0.753269	3.64298	0.684613	1.07169	0.828811
CcpA	SAOUHSC_01850	20			0.0488794	1.00583	1	1.2276	0.00238919
AroA2	SAOUHSC_01852	12			0.0241902	1.05818	1	1.38067	0.000585166
	SAOUHSC_01854	30			1	-1.03664	1	1.09763	1
	SAOUHSC_01855	12			1	-1.15162	1	1.02446	1
MurC	SAOUHSC_01856	17	region 5 prime (RBS not likely): 1 observations		0.945366	-1.07434	1	1.09013	0.893716
FtsK	SAOUHSC_01857	38			0.00489751	1.02078	1	1.25883	2.39856e-05
	SAOUHSC_01858	10			0.178286	1.05989	1	1.20731	0.0317858
	SAOUHSC_01859	10			0.241811	1.06236	1	1.19021	0.0584727
	SAOUHSC_01860	7			0.0729432	1.58215	0.426348	1.4323	0.0124797
	SAOUHSC_01861	10		positive regulation	0.00117646	-1.1057	1	1.51377	1.38406e-06
	SAOUHSC_01863	4			0.243976	1.17633	1	1.33114	0.0595243
	SAOUHSC_01864	4			1	-1.00376	1	-1.04798	1
TrmB	SAOUHSC_01865	2			0.587979	1.10838	1	1.31967	0.34572
	SAOUHSC_01866	2			0.653385	-1.13646	1	1.23842	0.426912
Dat	SAOUHSC_01867	20			0.550229	-1.03581	1	1.1313	0.302752
	SAOUHSC_01868	22			0.909183	1.1061	1	1.0815	0.826613
	SAOUHSC_01869	9			1	-1.21206	1	-1.06949	1
	SAOUHSC_01870	8			1	-1.0872	1	1.03461	1
	SAOUHSC_01871	4			0.506457	1.07948	1	1.16821	0.256498
	SAOUHSC_01872	7			0.885446	1.04117	1	1.07114	0.784014
	SAOUHSC_01874	3			0.777574	1.20983	1	1.08362	0.604621
LeuS	SAOUHSC_01875	32			0.804415	1.0214	1	1.09199	0.647083
	SAOUHSC_01877	4	region 5 prime (RBS likely): 2 observations		1	-1.23745	1	1.02441	1
Rot	SAOUHSC_01879	6			0.722865	1.4741	0.709443	1.1285	0.736541
	SAOUHSC_01882	9	region 5 prime (RBS likely): 5 observations; region 3 prime upstream (RBS likely): 3 observations		1	-1.10182	1	-1.05509	1
PutA	SAOUHSC_01884	14	region 5 prime (RBS not likely): 1 observations		0.0345619	-1.10363	1	1.3262	0.00119453
RibH	SAOUHSC_01886	5		negative regulation	0.0124577	-1.24214	1	-2.17539	0.000155195
RibA	SAOUHSC_01887	10	region 3 prime upstream (RBS likely): 1 observations	negative regulation	0.00126247	1.00492	1	-1.8317	1.59383e-06
RibB	SAOUHSC_01888	4		negative regulation	0.0113633	-1.40171	1	-4.30179	0.000129126
RibD	SAOUHSC_01889	3		negative regulation	0.0169618	-1.1185	1	-2.21347	0.000287704
	SAOUHSC_01890	8			0.197915	1.20772	1	1.19426	0.0391703
ArsC	SAOUHSC_01894	2			0.765305	1.25813	1	1.13842	0.585692
	SAOUHSC_01895	16			0.182547	1.19811	1	1.16543	0.0333235
	SAOUHSC_01896	3			0.364487	1.07281	1	-1.43557	0.132851
Tal	SAOUHSC_01901	13			0.00247746	1.48101	0.245344	1.35346	2.50172e-05
	SAOUHSC_01907	13			0.556688	-1.06382	1	1.14455	0.309901
SmdA	SAOUHSC_01908	16			0.56407	1.06061	1	1.1116	0.318176
MetK	SAOUHSC_01909	23			1	1.03225	1	1.08229	1
PckA	SAOUHSC_01910	34	region 5 prime (RBS not likely): 2 observations		0.000399806	-1.12045	1	1.26892	1.59845e-07
	SAOUHSC_01912	3			0.244099	1.04497	1	1.30315	0.0595844
RppH	SAOUHSC_01913	2			1	1.01517	1	1.23564	1
MenC	SAOUHSC_01915	3			0.473808	1.18676	1	1.18849	0.224494
MenE	SAOUHSC_01916	5			1	1.02191	1	1.03514	1
	SAOUHSC_01918	3		positive regulation	0.0639957	-1.3513	1	3.84157	0.00409545
	SAOUHSC_01919	11		negative regulation	2.54727e-06	1.10121	1	-3.50147	6.4886e-12
	SAOUHSC_01920	3			0.169912	9.09846	0.263927	1.2905	0.109387
	SAOUHSC_01931	11			0.389694	1.27726	0.865657	1.19863	0.175429
HsdS2	SAOUHSC_01932	7			0.908346	-1.00148	1	1.08579	0.825092
HsdM2	SAOUHSC_01933	3			0.984605	-1.00387	1	1.0548	0.969447
EpiF	SAOUHSC_01948	5		positive regulation	0.00964579	1.30723	1	1.74916	9.30413e-05
	SAOUHSC_01957	7			1	1.15013	1	-1.00665	1
	SAOUHSC_01958	5			1	1.24024	1	1.04732	1
HemY	SAOUHSC_01960	10	region 5 prime (RBS likely): 1 observations	negative regulation	1.40406e-08	-6.1072	4.79028e-05	-5.64466	4.11536e-12
HemH	SAOUHSC_01961	8			0.0512256	1.16133	1	1.35187	0.00262407
HemE	SAOUHSC_01962	11	region 5 prime (RBS likely): 2 observations		0.149235	1.2143	1	1.20432	0.0222712
TraP	SAOUHSC_01964	9			0.967941	1.01557	1	-1.08652	0.93691
	SAOUHSC_01966	6			0.984605	1.14239	1	1.07792	0.969447
EcsA	SAOUHSC_01967	5			1	1.12115	1	-1.00114	1
Hit	SAOUHSC_01968	10			0.106481	1.69147	0.208763	-1.19739	0.0543115
	SAOUHSC_01969	6			0.569518	-1.18766	1	1.16905	0.324351
PrsA	SAOUHSC_01972	24		positive regulation	1.80136e-07	1.30899	0.498419	1.57834	6.51042e-14
Cbf1	SAOUHSC_01973	10			0.672362	1.11121	1	1.1355	0.452071
	SAOUHSC_01974	38			0.614729	1.07813	1	1.15901	0.377892
	SAOUHSC_01975	15			0.401778	1.18739	1	1.13256	0.161426
	SAOUHSC_01977	8			0.369961	1.47998	0.564279	1.2592	0.242559
	SAOUHSC_01978	6			0.791011	1.07187	1	1.13641	0.625699
	SAOUHSC_01979	11			0.511538	-1.00344	1	1.20542	0.261671
AirR	SAOUHSC_01980	6			0.246131	1.08968	1	1.19064	0.0605804
AirS	SAOUHSC_01981	2			0.914561	1.07096	1	1.13325	0.836422
	SAOUHSC_01982	17			0.152328	1.01504	1	1.15587	0.0232038
FumC	SAOUHSC_01983	16			0.61189	-1.14028	1	1.20081	0.37441
	SAOUHSC_01984	2			0.604612	1.15138	1	1.20764	0.365555
	SAOUHSC_01987	18			0.457967	-1.014	1	1.14539	0.209734
CspR	SAOUHSC_01988	5			1	1.05245	1	1.0286	1
GlnP	SAOUHSC_01991	5			0.526998	1.04237	1	1.18017	0.277727
PerR	SAOUHSC_01997	3			0.926378	-1.02717	1	-1.0711	0.858176
	SAOUHSC_01998	9			0.504741	-1.03327	1	1.15004	0.254764
	SAOUHSC_01999	11			1	1.17488	1	1.007	1
GsaB	SAOUHSC_02000	18			0.918991	1.10962	1	1.09129	0.844545
	SAOUHSC_02001	2			0.281345	1.04931	1	1.24113	0.079155
	SAOUHSC_02003	7	region 5 prime (RBS likely): 3 observations	negative regulation	6.75161e-05	-2.43999	0.0690943	-3.27947	6.5974e-08
	SAOUHSC_02004	3	region 5 prime (RBS not likely): 1 observations		0.9994	1.0596	1	1.05482	0.998801
MutY	SAOUHSC_02005	4			1	-1.18433	1	-1.07419	1
	SAOUHSC_02006	3			0.574862	1.21868	1	1.12287	0.330466
	SAOUHSC_02009	6			0.931573	1.09428	1	1.08848	0.867829
	SAOUHSC_02010	5			0.203153	1.01165	1	-1.22763	0.0412713
RecX	SAOUHSC_02011	7			1	1.15578	1	1.03444	1
SgtB	SAOUHSC_02012	6			0.257909	1.06173	1	1.32599	0.0665168
	SAOUHSC_02013	8			0.246199	-1.01364	1	1.16718	0.0606139
	SAOUHSC_02022	6			0.78626	1.33896	0.865657	-1.2295	0.714145
	SAOUHSC_02028	6			0.652953	1.63329	0.426348	-1.02231	1
	SAOUHSC_02029	4			0.911164	1.45815	0.830719	1.05479	0.9994
	SAOUHSC_02035	2			1	1.22116	1	-1.00592	1
	SAOUHSC_02036	6			0.618615	1.66753	0.382685	1.04327	1
	SAOUHSC_02042	2			0.300207	1.24073	1	-6.28448	0.0901243
	SAOUHSC_02043	10			0.034167	1.52322	0.354349	1.31717	0.00329446
	SAOUHSC_02048	2			0.999201	1.41526	0.998402	1.15267	1
	SAOUHSC_02057	6		negative regulation	4.64176e-05	1.12423	1	-22.0963	2.1546e-09
	SAOUHSC_02058	2		negative regulation	0.0339085	1.16505	1	-71.1836	0.00114978
	SAOUHSC_02059	4		negative regulation	0.0141804	1.33374	1	-15.577	0.000201084
	SAOUHSC_02060	2			0.421433	1.47704	1	-15.4765	0.177605
	SAOUHSC_02061	2		negative regulation	0.0513951	-5.60423	1	-77.8384	0.00264146
	SAOUHSC_02062	3		negative regulation	0.015183	-1.11249	1	-716.561	0.000230523
	SAOUHSC_02063	3		negative regulation	0.00880101	2.40938	0.670495	-495.267	0.000115523
	SAOUHSC_02064	2		negative regulation	0.0296777	1.78364	0.735729	-5.54897	0.00119713
	SAOUHSC_02067	2			0.35069	-3.08366	1	-2.08822	0.122983
	SAOUHSC_02069	2		negative regulation	0.0965451	-2.98303	1	-25.7233	0.00932095
	SAOUHSC_02071	8		negative regulation	1.3609e-06	1.20732	1	-20.8322	1.85204e-12
	SAOUHSC_02072	9		negative regulation	1.29832e-06	1.52535	0.480146	-10.2074	3.51065e-12
	SAOUHSC_02073	9		negative regulation	3.89525e-06	1.26464	1	-26.0517	1.5173e-11
	SAOUHSC_02077	3		negative regulation	0.16576	-1.10738	1	-26.6439	0.0274763
	SAOUHSC_02078	5		negative regulation	0.000549129	1.19524	1	-21.6167	3.01543e-07
	SAOUHSC_02080	12		negative regulation	1.30786e-08	1.19969	1	-19.5291	1.71049e-16
	SAOUHSC_02084	15		positive regulation	1.05155e-06	-1.05754	1	2.03673	1.10577e-12
	SAOUHSC_02085	2			0.891787	-1.00511	1	1.13736	0.795284
	SAOUHSC_02086	2			0.881522	1.10681	1	-1.11837	0.777082
	SAOUHSC_02087	13			1	1.005	1	1.0473	1
Int2	SAOUHSC_02089	3			0.300207	1.0422	1	-1.23847	0.0901243
	SAOUHSC_02090	8			1	1.18105	1	1.07615	1
	SAOUHSC_02091	6			1	1.16424	1	-1.00969	1
AmpS	SAOUHSC_02092	23			1	1.03655	1	1.06873	1
PtpA	SAOUHSC_02095	2	region 5 prime (RBS not likely): 2 observations		0.496445	1.25716	1	1.23006	0.246458
	SAOUHSC_02096	4			1	1.03471	1	-2.06547	1
	SAOUHSC_02097	6			0.153344	1.0819	1	1.34686	0.0235142
VraR	SAOUHSC_02098	12			0.0821216	1.17807	1	1.25693	0.00674396
VraS	SAOUHSC_02099	7			0.352703	1.08091	1	1.19113	0.124399
VraT	SAOUHSC_02100	3			0.904476	1.03562	1	1.09227	0.818076
Map	SAOUHSC_02102	12			0.208547	1.03455	1	1.16363	0.0434917
	SAOUHSC_02103	2			0.388372	1.14729	1	1.49998	0.150833
GatD	SAOUHSC_02106	4			0.443466	-1.03927	1	1.19259	0.196662
MurT	SAOUHSC_02107	18			0.983501	1.01439	1	1.08542	0.967274
FtnA	SAOUHSC_02108	8	region 5 prime (RBS likely): 1 observations		0.428553	1.34578	0.87894	-1.17301	0.208953
DinB	SAOUHSC_02111	2			1	-2.53214	1	-1.04505	1
RumA	SAOUHSC_02113	8			1	-1.10794	1	-1.00132	1
DgkB	SAOUHSC_02114	7			0.217599	1.32298	0.871809	1.20918	0.0543115
GatB	SAOUHSC_02116	35			0.00987616	1.05481	1	1.20931	9.75384e-05
GatA	SAOUHSC_02117	29			0.00564389	1.04384	1	1.22696	3.18535e-05
GatC	SAOUHSC_02118	5			0.188073	1.4842	0.753159	1.41748	0.0469639
PutP	SAOUHSC_02119	2			0.967396	1.20822	1	-1.05937	0.935854
	SAOUHSC_02121	12			0.91061	1.04098	1	1.09533	0.82921
LigA	SAOUHSC_02122	32			1	-1.05344	1	1.03564	1
PcrA	SAOUHSC_02123	31			1	1.03106	1	-1.01664	1
HisR	SAOUHSC_02125	5			0.839795	1.1397	1	1.14534	0.705255
PurB	SAOUHSC_02126	28			1	1.09294	1	1.04853	1
ScpA	SAOUHSC_02127	10			0.0829242	1.1513	1	1.38374	0.00687643
	SAOUHSC_02131	3			1	1.06857	1	1.01282	1
NadE	SAOUHSC_02132	17	region 5 prime (RBS likely): 3 observations		1	1.00896	1	1.06449	1
PncB	SAOUHSC_02133	26			0.963464	1.11813	1	1.09486	0.928262
Nos	SAOUHSC_02134	7			1	1.22885	1	-1.00637	1
PheA	SAOUHSC_02135	3			0.11746	1.16769	1	1.39585	0.0137969
	SAOUHSC_02138	4	region 5 prime (RBS not likely): 2 observations		0.828473	1.14849	1	1.13983	0.686368
PncA	SAOUHSC_02139	6	region 5 prime (RBS not likely): 2 observations		0.806839	1.44787	1	1.18156	0.650989
PpaC	SAOUHSC_02140	20	region 5 prime (RBS likely): 4 observations; region 3 prime upstream (RBS likely): 3 observations		0.952141	-1.24221	0.906572	-1.05231	1
AldH	SAOUHSC_02142	14			0.050013	1.07401	1	-1.22512	0.0025013
	SAOUHSC_02143	16			1	-1.14652	1	1.06482	1
	SAOUHSC_02145	4			0.814986	1.14621	1	1.12711	0.664202
	SAOUHSC_02146	5			1	1.19276	1	-1.00486	1
	SAOUHSC_02147	6			0.240696	1.13366	1	1.19698	0.0579347
	SAOUHSC_02148	3			0.958087	1.01179	1	-1.054	0.917931
	SAOUHSC_02149	7			0.928518	1.15314	1	-1.10333	0.862146
	SAOUHSC_02150	14			0.0107482	-1.08929	1	-1.27708	0.000115523
PmtD	SAOUHSC_02151	3			0.277515	1.44905	0.888362	-1.23229	0.086693
PmtC	SAOUHSC_02152	17			0.00848072	1.13659	1	-1.24048	7.19226e-05
PmtA	SAOUHSC_02154	5			0.147741	1.53192	0.693192	-1.34495	0.0314881
PmtR	SAOUHSC_02155	4			0.249703	1.42694	1	-1.25358	0.0623517
AspB	SAOUHSC_02158	15			0.0369021	1.14148	1	1.22968	0.00136176
Eap/map	SAOUHSC_02161	9		positive regulation	0.00158902	1.59475	0.263927	1.80979	9.56693e-06
	SAOUHSC_02185	4			0.202643	1.05569	1	1.28689	0.0410641
	SAOUHSC_02205	3			0.260782	-1.07481	1	1.60268	0.0680074
	SAOUHSC_02212	3		negative regulation	0.00880101	2.40938	0.670495	-495.267	0.000115523
	SAOUHSC_02213	2		negative regulation	0.0296777	1.78364	0.735729	-5.54897	0.00119713
	SAOUHSC_02218	8			1	1.1465	1	-1.03905	1
	SAOUHSC_02232	5			0.718238	1.17172	1	-1.11482	0.515866
	SAOUHSC_02235	5		positive regulation	0.0421295	-1.03116	1	1.55811	0.0017749
	SAOUHSC_02236	2			0.891787	-1.00511	1	1.13736	0.795284
	SAOUHSC_02238	6			0.835431	1.00926	1	-1.08218	0.697945
	SAOUHSC_02244	7			0.732148	1.03933	1	1.14836	0.53604
FhuD1	SAOUHSC_02246	4		positive regulation	0.0168825	1.58173	0.705262	1.51366	0.000404132
	SAOUHSC_02248	3			0.0534217	-1.13328	1	1.44275	0.00285388
GroEL	SAOUHSC_02254	33			1	1.00065	1	1.03901	1
GroES	SAOUHSC_02255	4			1	-1.03475	1	1.0553	1
	SAOUHSC_02258	4			0.31477	-1.28974	1	-1.648	0.0990801
	SAOUHSC_02259	5			1	1.00872	1	-1.0418	1
AgrB	SAOUHSC_02261	2			0.26057	4.08553	1	1.39781	0.0678965
AgrC	SAOUHSC_02264	5			0.0657873	-1.10237	1	1.30768	0.00432796
AgrA	SAOUHSC_02265	8			0.248783	1.39805	0.730373	1.19222	0.0847419
FruC	SAOUHSC_02267	10			0.89786	-1.0804	1	1.12019	0.806152
ScrB	SAOUHSC_02268	14			0.926378	-1.04089	1	1.09389	0.858176
ScrR	SAOUHSC_02269	4			0.762864	1.08218	1	1.12661	0.581961
Rex	SAOUHSC_02273	16	region 5 prime (RBS likely): 3 observations		0.775283	1.16873	1	1.11587	0.601063
Vga	SAOUHSC_02274	17			0.891787	1.08231	1	1.07753	0.795284
	SAOUHSC_02276	4		positive regulation	0.0189636	5.89121	0.180677	1.60138	0.00199039
Gcp	SAOUHSC_02277	9			0.298361	1.10341	1	1.19323	0.089019
TsaB	SAOUHSC_02279	6			0.706352	1.13064	1	1.12003	0.498934
TsaE	SAOUHSC_02280	4			0.48996	1.0492	1	1.22825	0.240061
IlvD	SAOUHSC_02281	2	region 5 prime (RBS not likely): 2 observations		0.185237	-1.30862	1	-1.44159	0.0343129
IlvB	SAOUHSC_02282	5			1	-1.1237	1	1.03062	1
IlvC	SAOUHSC_02284	7			0.333051	-1.01375	1	-1.19099	0.110923
IlvA	SAOUHSC_02289	5			0.387837	1.0666	1	1.20423	0.150417
	SAOUHSC_02296	2	region 5 prime (RBS not likely): 2 observations		0.512386	-7.32328	0.473415	-29.9809	0.554565
	SAOUHSC_02297	37			1	-1.05442	1	1.0405	1
SigB	SAOUHSC_02298	6			0.0437294	1.15303	1	1.43024	0.00191226
RsbW	SAOUHSC_02299	11			0.0113633	1.00262	1	1.41609	0.000129126
RsbV	SAOUHSC_02300	7	region 5 prime (RBS not likely): 2 observations		0.445549	1.85429	0.225638	1.10035	0.879788
RsbU	SAOUHSC_02301	13			1	1.07604	1	1.04995	1
MazF	SAOUHSC_02303	5	region 5 prime (RBS not likely): 4 observations		0.465006	-1.62575	0.525322	-1.18889	0.411615
Alr	SAOUHSC_02305	10			0.143276	1.07915	1	1.18632	0.0205281
AcpS	SAOUHSC_02306	4			0.492503	-1.08993	1	-2.04098	0.242559
	SAOUHSC_02307	2			0.487189	-1.10074	1	-1.34463	0.237353
	SAOUHSC_02308	7			0.307498	1.17286	1	-1.20455	0.094555
CshA	SAOUHSC_02316	21			1	1.00603	1	-1.06574	1
MurF	SAOUHSC_02317	14			0.0587935	1.11349	1	1.24923	0.00345668
Ddl	SAOUHSC_02318	16			0.772545	1.15076	1	1.13614	0.596826
RodA	SAOUHSC_02319	2			0.876261	1.12289	1	1.14102	0.767834
Cls2	SAOUHSC_02323	7			1	-1.09626	1	1.02135	1
	SAOUHSC_02324	4			0.599542	-1.07011	1	1.1647	0.359451
YidC	SAOUHSC_02327	8	region 5 prime (RBS not likely): 3 observations		0.91963	1.0692	1	1.08437	0.845719
ThiE	SAOUHSC_02328	5			0.246221	1.03663	1	1.23993	0.0606248
ThiM	SAOUHSC_02329	5			0.444012	-1.17787	1	1.21766	0.197147
ThiD	SAOUHSC_02330	4			0.882333	-1.0096	1	1.10314	0.778511
TenA	SAOUHSC_02331	3			0.75327	1.06815	1	1.14581	0.567416
SceD	SAOUHSC_02333	3			1	1.00379	1	1.23095	1
YwpF	SAOUHSC_02335	6	region 5 prime (RBS not likely): 2 observations		0.900599	1.02417	1	-1.10493	0.811078
FabZ	SAOUHSC_02336	6			0.22382	1.10546	1	1.30459	0.0500956
MurA1	SAOUHSC_02337	21	region 5 prime (RBS likely): 1 observations; region 3 prime upstream (RBS likely): 1 observations		0.0868677	1.02414	1	1.17313	0.00754599
AtpC	SAOUHSC_02340	4			0.964208	1.08381	1	-1.12585	0.929697
AtpD	SAOUHSC_02341	33			1	1.07282	1	1.04932	1
AtpG	SAOUHSC_02343	12			1	1.03976	1	-1.02047	1
AtpA	SAOUHSC_02345	23			1	1.08067	1	1.04447	1
AtpH	SAOUHSC_02346	9			0.889787	1.06151	1	-1.07427	0.791721
AtpF	SAOUHSC_02347	9			0.848096	1.22243	1	-1.17287	0.719267
AtpB	SAOUHSC_02350	2			1	1.09364	1	-1.02128	1
MnaA	SAOUHSC_02352	14			0.94871	-1.01502	1	1.08254	0.900052
Upp	SAOUHSC_02353	13			0.00835186	1.03364	1	1.33526	6.97536e-05
GlyA	SAOUHSC_02354	19			0.724791	-1.31403	0.525322	-1.0615	1
	SAOUHSC_02355	3			0.557467	1.45779	0.90293	1.41186	0.344178
PtpB	SAOUHSC_02356	3			0.4132	-1.00299	1	1.2144	0.170734
	SAOUHSC_02357	5			0.351622	1.01024	1	1.2138	0.123638
PrfA	SAOUHSC_02359	12			0.579208	1.04714	1	1.11349	0.335482
Tdk	SAOUHSC_02360	4			1	-1.14523	1	1.01195	1
RpmE2	SAOUHSC_02361	6			0.735597	1.02131	1	1.14573	0.541103
Rho	SAOUHSC_02362	24			0.687924	1.27699	0.693192	1.09019	0.682695
	SAOUHSC_02363	23			1	1.08873	1	1.06808	1
QsrR	SAOUHSC_02364	3			0.944521	1.13041	1	-1.14597	0.892121
MurA2	SAOUHSC_02365	13			0.0113591	-1.03282	1	1.2972	0.000129029
FbaA	SAOUHSC_02366	15			0.436273	-1.02464	1	1.15263	0.190334
	SAOUHSC_02367	4			0.977455	1.38831	0.955418	1.04499	1
PyrG	SAOUHSC_02368	27			1	1.0268	1	1.03813	1
RpoE	SAOUHSC_02369	8			0.576995	1.13031	1	1.20278	0.332923
	SAOUHSC_02370	9			0.311521	-1.06848	1	-1.15334	0.097045
CoaA	SAOUHSC_02371	5			0.963464	1.06311	1	1.09913	0.928262
	SAOUHSC_02372	8			0.820702	1.00185	1	1.12323	0.673552
	SAOUHSC_02373	15	region 5 prime (RBS likely): 4 observations		0.347807	-1.45703	0.26759	-1.08371	0.452071
HmrA	SAOUHSC_02374	14	region 5 prime (RBS likely): 4 observations		0.0595282	-1.67143	0.077887	-1.20318	0.0454968
LuxS	SAOUHSC_02375	4			0.794275	1.38952	0.87894	1.1073	0.717765
Pdp	SAOUHSC_02377	26	region 5 prime (RBS not likely): 1 observations		0.293872	1.21784	0.943064	1.16029	0.0915744
DeoD	SAOUHSC_02380	9			1	1.20138	1	1.04831	1
Dps	SAOUHSC_02381	3	region 5 prime (RBS likely): 1 observations; region 3 prime upstream (RBS likely): 1 observations		0.22807	2.22898	0.463315	1.49851	0.112269
	SAOUHSC_02382	2			0.175206	2.29021	0.564953	1.412	0.0543356
	SAOUHSC_02383	16			0.649839	1.00996	1	1.13904	0.422291
	SAOUHSC_02387	15			0.00111446	1.11556	1	1.32598	1.24202e-06
CzrA	SAOUHSC_02388	2			1	2.58167	1	1.03435	1
	SAOUHSC_02390	3			0.412313	-1.11434	1	-3.2963	0.170002
	SAOUHSC_02393	5			0.219834	1.15412	1	1.19291	0.048327
	SAOUHSC_02396	12			0.654046	-1.03727	1	1.1144	0.427777
	SAOUHSC_02397	4			0.119701	-1.05244	1	-1.49135	0.0143283
GlmS	SAOUHSC_02399	27			1	-1.06068	1	1.09114	1
MtlF	SAOUHSC_02400	3			0.989963	1.35336	1	-1.04339	0.980026
MtlA	SAOUHSC_02402	9			0.443927	1.69151	0.197071	1.00909	1
MtlD	SAOUHSC_02403	17			0.0534217	1.01856	1	1.24905	0.00285388
GlmM	SAOUHSC_02405	22			0.720774	1.2226	1	1.13583	0.519516
YbbR	SAOUHSC_02406	14			0.02072	1.13183	1	1.20639	0.000429317
DacA	SAOUHSC_02407	4			0.493153	1.25941	1	1.22521	0.2432
RocF	SAOUHSC_02409	16	region 5 prime (RBS not likely): 4 observations	negative regulation	5.27383e-10	-1.35433	0.799764	-4.3621	3.47768e-19
SalA	SAOUHSC_02417	14			0.889096	-1.05237	1	-1.11272	0.790492
SdrM	SAOUHSC_02420	2			0.990286	1.62385	1	1.06905	0.980666
	SAOUHSC_02422	2			1	-1.16084	1	-1.01921	1
	SAOUHSC_02423	25			1	-1.00966	1	1.02033	1
	SAOUHSC_02425	5			0.701477	1.09808	1	1.17405	0.492071
	SAOUHSC_02426	3			1	1.38148	1	-1.00354	1
HtsA	SAOUHSC_02430	19			0.00309305	-1.04095	1	1.33906	9.56693e-06
SfnaC	SAOUHSC_02433	2			1	-1.4585	1	1.30262	1
SfnaB	SAOUHSC_02434	10			0.12352	-1.0441	1	1.20525	0.0152572
SfnaD	SAOUHSC_02436	18			1	-1.01469	1	1.08672	1
Asp23	SAOUHSC_02441	14		negative regulation	0.0426307	-1.09369	1	-4.32374	0.00181738
	SAOUHSC_02442	3	region 5 prime (RBS likely): 6 observations; region 3 prime upstream (RBS likely): 4 observations		1	-1.03346	1	1.01002	1
AmaP	SAOUHSC_02443	6	region 3 prime upstream (RBS likely): 1 observations		0.960927	-1.05553	1	-1.07512	0.92338
	SAOUHSC_02445	11			1	-1.10662	1	-1.02563	1
	SAOUHSC_02447	14			0.641572	1.11554	1	-1.1297	0.411615
	SAOUHSC_02448	10			0.954306	-1.1143	1	-1.16339	0.9107
LacG	SAOUHSC_02449	8		positive regulation	0.000314951	1.19267	1	1.9994	9.91943e-08
LacB	SAOUHSC_02454	2		positive regulation	0.0390834	3.35584	0.689564	2.25629	0.00221518
LacR	SAOUHSC_02456	5			0.0893468	1.3367	0.906572	1.37243	0.00880553
CobB	SAOUHSC_02457	2		positive regulation	0.0887453	1.49602	1	3.61353	0.00787573
	SAOUHSC_02458	3			0.976643	1.34654	1	1.07045	0.953831
	SAOUHSC_02460	11			1	-1.07701	1	1.01546	1
	SAOUHSC_02461	2	region 5 prime (RBS not likely): 2 observations		1	-1.01231	1	-8.0122	1
	SAOUHSC_02465	9			0.788592	1.01209	1	-1.18178	0.621877
	SAOUHSC_02466	3		positive regulation	0.0723253	-1.32209	1	2.24128	0.00523095
BudA1	SAOUHSC_02467	11			0.0323452	1.05232	1	1.36642	0.00104621
BudB	SAOUHSC_02468	23			0.00243043	1.09812	1	1.33457	5.90698e-06
	SAOUHSC_02471	4			1	1.07637	1	1.02927	1
	SAOUHSC_02472	5			0.0507601	1.0918	1	1.37535	0.00257659
	SAOUHSC_02474	6			0.727404	1.15023	1	1.14708	0.529117
RpsI	SAOUHSC_02477	5			1	1.26106	1	1.04495	1
RplM	SAOUHSC_02478	14			0.954947	1.07723	1	1.09041	0.911923
TruA	SAOUHSC_02480	5			0.94611	1.02996	1	-1.17952	0.895124
CbiO2	SAOUHSC_02482	6			0.95068	-1.00798	1	1.08224	0.903792
CbiO	SAOUHSC_02483	3			0.601451	-1.13671	1	1.12353	0.361743
RplQ	SAOUHSC_02484	5			0.687583	1.20375	1	1.11891	0.472771
RpoA	SAOUHSC_02485	18			1	1.00628	1	1.06339	1
RpsK	SAOUHSC_02486	8			1	-1.27232	1	-1.05758	1
RpsM	SAOUHSC_02487	11			0.983899	-1.0425	1	1.05418	0.968058
RpmJ	SAOUHSC_02488	2			1	3.92404	1	-1.04649	1
InfA	SAOUHSC_02489	5			0.540281	1.19036	1	1.12917	0.291904
Adk	SAOUHSC_02490	19	region 5 prime (RBS not likely): 1 observations		1	1.18281	1	1.0293	1
SecY	SAOUHSC_02491	3			0.649839	-1.1035	1	-1.15386	0.422291
RplO	SAOUHSC_02492	14			1	1.1084	1	1.00826	1
RpmD	SAOUHSC_02493	9			1	-1.11608	1	1.01799	1
RpsE	SAOUHSC_02494	16			1	1.04014	1	1.0623	1
RplR	SAOUHSC_02495	7			0.651087	-1.85898	0.730373	-1.12134	0.580409
RplF	SAOUHSC_02496	13			1	1.06889	1	1.02488	1
RpsH	SAOUHSC_02498	11			1	1.00273	1	1.05275	1
RplE	SAOUHSC_02500	20			1	1.03933	1	1.09344	1
RplX	SAOUHSC_02501	3			0.91152	1.03739	1	1.09427	0.830868
RplN	SAOUHSC_02502	8			0.744691	1.1195	1	1.22853	0.554565
RpsQ	SAOUHSC_02503	3			1	1.30618	1	-1.03105	1
RpmC	SAOUHSC_02504	5			0.889787	-1.03767	1	1.13635	0.791721
RplP	SAOUHSC_02505	5			0.733295	1.15722	1	1.11687	0.537721
RpsC	SAOUHSC_02506	18	region 5 prime (RBS likely): 4 observations; region 3 prime upstream (RBS likely): 2 observations		1	-1.02072	1	1.01489	1
RplV	SAOUHSC_02507	7	region 5 prime (RBS not likely): 2 observations		1	1.03964	1	1.00989	1
RpsS	SAOUHSC_02508	5			0.549743	1.17018	1	1.16794	0.302218
RplB	SAOUHSC_02509	15			0.533231	1.13924	1	1.13578	0.284335
RplW	SAOUHSC_02510	9			0.961171	1.34492	0.923849	-1.08886	1
RplD	SAOUHSC_02511	10			1	1.1231	1	1.02058	1
RplC	SAOUHSC_02512	8			1	1.04374	1	1.01335	1
RpsJ	SAOUHSC_02512a	7			0.583886	1.05346	1	1.10241	0.340923
TopB	SAOUHSC_02517	24			1	-1.00122	1	1.00747	1
	SAOUHSC_02519	6			0.638834	1.37363	0.87894	1.25781	0.46432
Rnd2	SAOUHSC_02525	23	region 5 prime (RBS not likely): 4 observations	negative regulation	3.72218e-10	-1.72703	0.00373559	-1.69871	3.70882e-17
FemX	SAOUHSC_02527	18			0.411284	1.01598	1	1.15547	0.169154
	SAOUHSC_02529	8			0.036367	-1.36766	0.684613	-1.35852	0.00193184
SarV	SAOUHSC_02532	5		positive regulation	0.102942	1.18504	1	1.53267	0.010597
MoaA	SAOUHSC_02536	3			0.800788	-1.08313	1	1.11567	0.641262
MobA	SAOUHSC_02537	5	region 5 prime (RBS not likely): 2 observations		0.178286	1.21396	1	1.19712	0.0317858
MoaD	SAOUHSC_02538	2	region 5 prime (RBS likely): 8 observations		0.952141	1.54274	0.906572	-1.50876	1
MoaE	SAOUHSC_02540	7			0.336546	-1.02608	1	1.16275	0.113263
MobB	SAOUHSC_02541	2			0.814986	3.4636	1	1.14629	0.664202
MoeA	SAOUHSC_02542	16			0.466545	1.06684	1	1.12656	0.217664
MoaC	SAOUHSC_02543	3			0.991767	-1.05912	1	-1.03334	0.983602
MoaB	SAOUHSC_02544	6			0.507585	1.23547	1	1.15726	0.257643
MoeB	SAOUHSC_02545	3			0.744288	-1.14371	1	1.13373	0.553964
ModC	SAOUHSC_02546	2			0.814986	-1.01455	1	-1.19946	0.664202
ModA	SAOUHSC_02549	13			1	-1.1829	1	-1.07132	1
	SAOUHSC_02553	7	region 5 prime (RBS likely): 2 observations		0.31752	-1.30243	0.887882	-1.2495	0.11355
FhuD2	SAOUHSC_02554	20			1	-1.13635	1	1.01615	1
UreC	SAOUHSC_02561	2	region 3 prime upstream (RBS likely): 1 observations		1	-1.11054	1	1.00966	1
UreE	SAOUHSC_02562	3			0.832489	-1.29919	1	1.09785	0.693037
UreG	SAOUHSC_02564	6			0.994912	-1.00678	1	1.06411	0.989849
SarR	SAOUHSC_02566	6			0.510116	1.25834	1	1.14755	0.260219
	SAOUHSC_02568	6			0.163525	1.00018	1	-1.2545	0.0267406
SsaA	SAOUHSC_02571	8			0.478364	-1.14608	1	-1.23221	0.228832
	SAOUHSC_02574	20			1	1.12024	1	1.05246	1
	SAOUHSC_02575	2			1	3.18253	1	1.00004	1
	SAOUHSC_02577	21			0.920139	1.15255	1	-1.0928	0.846656
	SAOUHSC_02579	8			1	1.00182	1	1.08169	1
	SAOUHSC_02580	5			1	-1.09311	1	1.00297	1
	SAOUHSC_02581	7		negative regulation	0.000122042	-4.68108	0.0149153	-7.16597	9.9859e-07
FdhA	SAOUHSC_02582	21	region 5 prime (RBS likely): 4 observations	negative regulation	6.92019e-24	-15.3022	2.77235e-16	-19.5872	1.72738e-31
	SAOUHSC_02583	9			0.648148	1.10946	1	1.14873	0.420096
	SAOUHSC_02584	3			1	-1.05779	1	1.00254	1
	SAOUHSC_02585	6	region 5 prime (RBS not likely): 3 observations		0.157199	-1.17644	1	-1.24075	0.0247114
SpdB	SAOUHSC_02587	2			0.590695	1.16779	1	1.17003	0.34892
RpiRc	SAOUHSC_02589	9			0.747821	1.11032	1	1.17749	0.559236
	SAOUHSC_02594	7			0.291093	1.43787	0.59722	1.15328	0.141883
	SAOUHSC_02596	3			0.801967	-1.02555	1	1.15113	0.643151
GlvC	SAOUHSC_02597	5			0.187756	2.12192	0.313287	1.26162	0.112524
GlvR	SAOUHSC_02599	8			0.70748	1.28956	1	1.13983	0.500528
	SAOUHSC_02600	7			0.799491	1.04131	1	-1.15697	0.639186
	SAOUHSC_02604	8			0.0263594	-1.10463	1	1.42874	0.000694817
	SAOUHSC_02605	4			0.942878	-1.0074	1	1.07825	0.88902
HutI	SAOUHSC_02606	22			0.251175	-1.07703	1	1.16397	0.063089
HutU	SAOUHSC_02607	26			0.00283931	-1.03922	1	1.28081	8.06169e-06
HutR	SAOUHSC_02608	4	region 5 prime (RBS not likely): 1 observations		0.300849	1.11658	1	-1.26432	0.0905101
FosB	SAOUHSC_02609	2			0.551109	4.42811	1	-1.25	0.303721
HutG	SAOUHSC_02610	7			0.458181	1.17671	1	-1.15421	0.20993
LyrA	SAOUHSC_02611	8			0.892592	1.15341	1	1.14114	0.796721
RpiA	SAOUHSC_02612	8			0.00606081	1.1888	1	1.4693	3.67334e-05
GalM	SAOUHSC_02614	6	region 5 prime (RBS likely): 1 observations		0.978643	-1.01291	1	-1.14872	0.957741
	SAOUHSC_02618	4			0.952141	1.37091	0.906572	1.04433	1
	SAOUHSC_02619	9			0.579331	1.48081	0.460605	1.10336	0.728662
Aag	SAOUHSC_02621	2			1	-1.1288	1	-1.69499	1
Fni	SAOUHSC_02623	10			1	1.01843	1	1.04657	1
CorA	SAOUHSC_02624	5			0.385783	-1.12815	1	-1.22002	0.148828
	SAOUHSC_02625	4	region 5 prime (RBS not likely): 2 observations		0.265161	-1.25872	1	-1.40177	0.0703102
	SAOUHSC_02626	4			0.845786	1.05519	1	1.11745	0.715353
	SAOUHSC_02627	5			0.697261	1.12739	1	1.18902	0.486173
	SAOUHSC_02628	5			0.386272	6.31436	0.149206	-1.00303	1
EmrB	SAOUHSC_02629	8			0.292634	1.41919	0.733578	1.23114	0.116735
	SAOUHSC_02630	10			0.0744781	1.15807	1	1.28581	0.00554699
	SAOUHSC_02631	6			1	-1.0151	1	1.03461	1
TcaB	SAOUHSC_02632	3			0.826254	1.13379	1	1.09863	0.682695
TcaA	SAOUHSC_02635	8		positive regulation	0.0350471	1.34656	0.881836	1.5808	0.00139289
HrtB	SAOUHSC_02641	2			0.161476	-46.3021	0.179951	-11.3166	0.144897
HssR	SAOUHSC_02643	3			0.401805	1.04685	1	1.2185	0.161448
HssS	SAOUHSC_02644	2			1	1.26899	1	1.10896	1
Mqo	SAOUHSC_02647	18	region 5 prime (RBS likely): 2 observations		0.00581315	-1.31301	0.795062	-1.35698	4.25033e-05
	SAOUHSC_02649	12			0.942694	1.08449	1	1.10427	0.888672
	SAOUHSC_02650	4			0.251431	1.04438	1	1.22868	0.0632176
PaiA	SAOUHSC_02651	4	region 5 prime (RBS not likely): 2 observations		0.684371	1.1095	1	1.10818	0.468363
	SAOUHSC_02652	6			0.803726	-1.01214	1	-1.08252	0.645975
IruO	SAOUHSC_02654	3			0.190276	1.32364	1	1.36185	0.0362048
	SAOUHSC_02658	3			0.121655	-1.00163	1	1.40464	0.0147999
Rsp	SAOUHSC_02664	5			0.853617	1.02506	1	1.0736	0.728662
	SAOUHSC_02665	6	region 5 prime (RBS not likely): 2 observations		1	1.10873	1	-1.01802	1
	SAOUHSC_02666	9			0.948941	1.28084	0.906572	1.08745	0.99329
GltT	SAOUHSC_02667	3		negative regulation	0.170049	-1.43673	1	-10.5355	0.0289167
	SAOUHSC_02668	6			0.176809	1.13466	1	1.26567	0.0312614
SarZ	SAOUHSC_02669	5			0.320412	1.1733	1	1.14522	0.102664
	SAOUHSC_02670	3			1	1.01582	1	1.04741	1
NreC	SAOUHSC_02675	3	region 5 prime (RBS likely): 4 observations		0.308917	-1.47961	0.832287	-1.27686	0.11466
NreB	SAOUHSC_02676	3			0.375063	-1.07844	1	1.29709	0.140673
	SAOUHSC_02687	2			0.371891	-1.40709	1	-1.41429	0.138303
	SAOUHSC_02689	5			1	-1.08602	1	-1.05041	1
	SAOUHSC_02690	23			1	-1.0047	1	1.04458	1
DsbA	SAOUHSC_02694	8			1	1.05187	1	-1.01546	1
	SAOUHSC_02695	2			1	1.15132	1	1.04456	1
TcyC	SAOUHSC_02697	9			1	1.01263	1	-1.10103	1
TcyB	SAOUHSC_02698	3			0.907242	1.04786	1	-1.11457	0.823088
TcyA	SAOUHSC_02699	22	region 5 prime (RBS not likely): 2 observations		1	-1.16512	1	-1.04269	1
GpmA	SAOUHSC_02703	15			1	1.04396	1	1.04678	1
Sbi	SAOUHSC_02706	20		positive regulation	1.45873e-06	1.13842	1	1.67543	2.12791e-12
HlgB	SAOUHSC_02710	2		positive regulation	0.165559	1.36204	1	2.28187	0.0274099
	SAOUHSC_02719	3		positive regulation	0.117061	-1.20925	1	1.82309	0.0137032
	SAOUHSC_02723	6	region 5 prime (RBS likely): 2 observations		0.0867783	1.13966	1	1.29914	0.00753047
	SAOUHSC_02724	7			0.877905	1.08449	1	1.0979	0.770717
	SAOUHSC_02726	2		positive regulation	0.114114	1.68583	1	1.73971	0.0130221
	SAOUHSC_02727	4			0.56407	1.14691	1	1.20089	0.318176
	SAOUHSC_02731	6			0.312005	-1.02622	1	1.2073	0.097347
KimA	SAOUHSC_02733	3			1	-1.31268	1	-1.01439	1
Flp	SAOUHSC_02736	3			0.978643	1.01922	1	1.07075	0.957741
	SAOUHSC_02737	5			1	1.22332	1	-1.09006	1
	SAOUHSC_02739	8			1	-1.09613	1	-1.00671	1
OpuCC	SAOUHSC_02742	6		negative regulation	0.0127371	1.62666	0.911103	-1.8679	0.000178063
OpuCA	SAOUHSC_02744	7	region 5 prime (RBS not likely): 1 observations	negative regulation	0.00047213	1.14912	1	-2.09613	2.22906e-07
	SAOUHSC_02747	12			0.926378	-1.05085	1	-1.09894	0.858176
PnbA	SAOUHSC_02751	9			0.2218	1.658	0.362317	1.1643	0.13578
	SAOUHSC_02753	2			0.540684	-1.18149	1	1.22971	0.29234
	SAOUHSC_02754	6	region 5 prime (RBS likely): 2 observations		0.0887453	-1.25094	1	1.33475	0.00787573
	SAOUHSC_02755	7	region 5 prime (RBS not likely): 3 observations		1	-1.0782	1	-1.00535	1
	SAOUHSC_02756	3			0.738559	1.94988	0.545469	1.00266	1
	SAOUHSC_02759	8			0.940202	1.33325	0.883979	1.06656	1
	SAOUHSC_02760	12	region 5 prime (RBS likely): 7 observations	negative regulation	4.78322e-06	-1.66149	0.111462	-1.87247	2.05264e-10
CntA	SAOUHSC_02767	21		positive regulation	0.000126334	1.64689	0.00753898	1.40473	2.11705e-06
	SAOUHSC_02773	2	region 5 prime (RBS likely): 4 observations	negative regulation	0.14565	-7.24446	0.527481	-47.1976	0.0402172
	SAOUHSC_02774	12		negative regulation	0.000274857	-1.36425	0.545875	-1.58619	1.38395e-07
	SAOUHSC_02778	9	region 5 prime (RBS not likely): 2 observations		0.347615	1.21121	1	-1.14799	0.120836
	SAOUHSC_02779	5	region 5 prime (RBS likely): 4 observations	negative regulation	0.0725243	-1.0736	1	-1.56775	0.00525977
	SAOUHSC_02789	4			0.988569	1.03483	1	1.1076	0.977268
	SAOUHSC_02790	34			0.0183493	1.3036	0.319879	1.20805	0.00105258
	SAOUHSC_02791	7			0.707167	1.27962	0.99751	1.12923	0.501333
PgcA	SAOUHSC_02793	19		positive regulation	2.3879e-05	1.84744	0.00502217	1.35673	1.13538e-07
SasG	SAOUHSC_02798	15	region 5 prime (RBS likely): 3 observations		0.930407	1.26244	0.865657	1.00048	1
SarT	SAOUHSC_02799	2			0.993634	-1.08825	1	-1.03843	0.987309
GtaB	SAOUHSC_02801	13			0.967396	1.07021	1	1.08692	0.935854
GntP	SAOUHSC_02806	4			0.660864	1.59136	1	1.19952	0.436741
GntK	SAOUHSC_02808	8			0.00987616	-1.30358	1	1.39011	9.75384e-05
GntR	SAOUHSC_02809	4			0.229612	-1.32563	1	1.25293	0.0527218
RelP	SAOUHSC_02811	7			0.298361	-1.00082	1	1.18784	0.089019
	SAOUHSC_02812	2			0.869306	-1.27792	1	1.18582	0.755693
	SAOUHSC_02815	3			0.525908	1.22178	1	-1.20336	0.276579
	SAOUHSC_02819	3			0.890536	-1.00412	1	-1.08694	0.793054
	SAOUHSC_02820	11		positive regulation	7.67002e-07	3.30764	0.000664116	2.33842	8.85826e-10
Fbp	SAOUHSC_02822	9			0.281879	-2.48405	0.179298	-1.10421	0.443149
MhqE	SAOUHSC_02824	2			1	1.13449	1	1.00015	1
MhqD	SAOUHSC_02825	2			0.583384	4.37755	0.664119	-1.27343	0.512464
MhqR	SAOUHSC_02826	5			1	-1.04215	1	1.03951	1
	SAOUHSC_02827	3	region 5 prime (RBS likely): 2 observations		0.926378	1.15051	1	-1.08536	0.858176
	SAOUHSC_02828	4			0.0292319	1.10911	1	-1.39653	0.000854503
Frp	SAOUHSC_02829	13			0.91039	-1.24865	1	1.11899	0.828811
Ddh	SAOUHSC_02830	21		negative regulation	2.92873e-07	-1.01635	1	-1.84544	8.57748e-14
	SAOUHSC_02831	4			0.330481	1.11842	1	1.24027	0.109218
SrtA	SAOUHSC_02834	7			0.527464	-1.0245	1	1.13294	0.278218
	SAOUHSC_02836	2	region 5 prime (RBS likely): 2 observations; region 5 prime (RBS not likely): 2 observations		1	-1.43899	1	-1.03271	1
SdaAA	SAOUHSC_02839	4	region 3 prime upstream (RBS likely): 1 observations		0.394823	-1.55702	0.670495	-1.17361	0.232493
SdaAB	SAOUHSC_02840	2			0.832582	-2.04503	0.693192	1.02668	1
	SAOUHSC_02844	9			0.240724	1.2924	0.900173	1.1981	0.0643745
	SAOUHSC_02845	2			1	1.40592	1	1.00791	1
	SAOUHSC_02846	3			0.22382	1.20923	1	1.4311	0.0500956
GlcB	SAOUHSC_02848	15			0.906602	-1.14009	1	-1.09547	0.821926
CidC	SAOUHSC_02849	28			0.10021	1.08484	1	1.18497	0.0100421
CidR	SAOUHSC_02852	6			1	-1.17081	1	-1.02317	1
	SAOUHSC_02858	3			0.947466	-1.04402	1	1.29616	0.897692
MvaA	SAOUHSC_02859	15			1	1.14085	1	-1.01528	1
MvaS	SAOUHSC_02860	20			0.18147	1.24319	1	1.18502	0.0329314
	SAOUHSC_02861	6	region 5 prime (RBS likely): 4 observations	negative regulation	0.00032641	-1.69773	0.426348	-2.58594	2.49899e-07
ClpL	SAOUHSC_02862	39		positive regulation	0.0317916	1.56703	0.00115312	-1.09777	0.876493
FarE	SAOUHSC_02866	28		negative regulation	4.61975e-05	-1.88265	8.62155e-05	-1.28316	2.47543e-05
FarR	SAOUHSC_02867	3			0.286641	1.01898	1	1.38666	0.0821633
RocA	SAOUHSC_02869	36			1	-1.06086	1	1.00488	1
	SAOUHSC_02871	2			1	1.18589	1	-1.04329	1
CopA	SAOUHSC_02873	16			0.133653	1.04566	1	1.1859	0.0178632
	SAOUHSC_02875	11			1	1.03389	1	-1.14503	1
	SAOUHSC_02876	7			0.0162537	1.14466	1	1.4883	0.000264184
CrtN	SAOUHSC_02877	13			0.0482628	-1.09283	1	1.26107	0.0023293
CrtM	SAOUHSC_02879	3			0.57467	1.03846	1	1.14647	0.330246
CrtQ	SAOUHSC_02880	2			0.811862	-3.24833	1	1.11302	0.659119
CrtP	SAOUHSC_02881	12			0.368483	-1.20823	1	1.16823	0.13578
OatA	SAOUHSC_02885	12			0.761583	1.05935	1	-1.1052	0.580009
	SAOUHSC_02886	5		negative regulation	0.00545312	-1.0814	1	-2.4439	2.97365e-05
IsaA	SAOUHSC_02887	5			0.0947931	-1.09608	1	-1.48337	0.00898573
	SAOUHSC_02895	10			0.950655	1.05855	1	1.06989	0.903744
	SAOUHSC_02896	3			0.5022	1.01922	1	1.26296	0.252205
GbaB	SAOUHSC_02898	6			0.956207	-1.04547	1	1.07013	0.914331
	SAOUHSC_02899	13			0.0426307	1.04447	1	1.21939	0.00181738
	SAOUHSC_02900	19			0.616051	-1.05859	1	1.18448	0.379518
	SAOUHSC_02905	5		positive regulation	0.024311	1.3086	1	1.5136	0.000591023
	SAOUHSC_02908	5			0.680397	-1.14165	1	-1.12411	0.46294
PyrD	SAOUHSC_02909	14			0.713115	1.38826	0.508533	1.03715	1
	SAOUHSC_02911	7		negative regulation	0.00258435	-1.4738	0.527481	-1.99843	1.26618e-05
	SAOUHSC_02912	10			1	-1.07322	1	-1.03901	1
	SAOUHSC_02915	5			1	1.12518	1	1.01122	1
PanD	SAOUHSC_02916	2			1	1.27367	1	1.05454	1
PanC	SAOUHSC_02918	8			1	-1.11811	1	-1.07122	1
PanB	SAOUHSC_02919	10			0.0544884	1.00735	1	1.21652	0.00296899
PanE	SAOUHSC_02920	2			0.80129	1.16003	1	1.17982	0.642066
BudA2	SAOUHSC_02921	5			0.835046	1.02897	1	1.15939	0.697301
Ldh2	SAOUHSC_02922	11		positive regulation	1.92783e-05	1.75089	0.0954642	1.80408	3.89312e-09
FdaB	SAOUHSC_02926	28		positive regulation	4.35364e-09	1.46797	0.0285247	1.54586	6.64484e-16
Lqo	SAOUHSC_02927	33			0.00191577	1.41801	0.0513627	1.24934	7.14562e-05
MbcS	SAOUHSC_02929	28			1	-1.00956	1	1.08139	1
BetA	SAOUHSC_02932	8		negative regulation	0.00074486	1.18353	1	-2.25629	5.54817e-07
BetB	SAOUHSC_02933	16		negative regulation	1.75222e-05	1.22148	1	-1.72133	3.07029e-10
	SAOUHSC_02935	4			0.751422	-1.03807	1	1.10521	0.564635
	SAOUHSC_02936	2			0.880074	-1.22463	1	1.08452	0.774531
CysG	SAOUHSC_02945	4			0.312005	1.02022	1	1.20525	0.097347
CysJ	SAOUHSC_02947	11			0.240372	1.10863	1	1.21376	0.0577786
NsaA	SAOUHSC_02954	2			0.610361	3.10176	1	1.15128	0.37254
NsaS	SAOUHSC_02955	8			0.949956	1.11643	1	1.08474	0.902416
NsaR	SAOUHSC_02956	4			0.711367	1.03389	1	1.1649	0.506042
	SAOUHSC_02957	2	region 5 prime (RBS likely): 1 observations		0.681411	-1.10311	1	1.3409	0.46432
	SAOUHSC_02961	7	region 5 prime (RBS likely): 2 observations		0.817647	1.07456	1	1.09127	0.668546
EstA	SAOUHSC_02962	5			1	-1.05366	1	-1.04147	1
ClfB	SAOUHSC_02963	16			0.504446	-1.06391	1	-1.25292	0.254466
ArcB	SAOUHSC_02968	2			0.983501	1.08154	1	1.0805	0.967274
IsaB	SAOUHSC_02972	7			0.716857	1.53145	0.534939	-1.0908	0.960641
ManP	SAOUHSC_02975	14			0.0144648	-1.39975	0.740474	1.413	0.000282564
Pmi	SAOUHSC_02976	5			0.0567857	1.17478	1	1.48343	0.00322461
	SAOUHSC_02978	26			0.216712	1.00722	1	1.15109	0.0469639
	SAOUHSC_02979	14			0.00649904	-1.02613	1	1.44677	4.22376e-05
	SAOUHSC_02980	7		positive regulation	0.00178363	1.14384	1	1.75377	3.18132e-06
SasF	SAOUHSC_02982	16	region 5 prime (RBS likely): 4 observations		0.212577	-1.17894	1	-1.26875	0.045189
GtfB	SAOUHSC_02983	6	region 5 prime (RBS not likely): 2 observations		1	-1.03097	1	-1.04877	1
GtfA	SAOUHSC_02984	4			1	-1.32299	1	-1.0407	1
SecA2	SAOUHSC_02985	12			0.094226	-1.6507	0.122062	1.1734	0.0727377
Asp3	SAOUHSC_02986	4			0.382816	-1.83594	0.520876	1.23251	0.281349
Asp2	SAOUHSC_02987	3		positive regulation	0.150933	4.40944	0.472822	1.5133	0.0481806
Asp1	SAOUHSC_02988	6			0.0436945	-1.40876	0.797111	1.42702	0.00239516
SasA	SAOUHSC_02990	18			0.321703	-1.71767	0.122062	1.09717	0.847868
	SAOUHSC_02991	4		negative regulation	0.00511738	15.0268	0.0942639	-1.88815	0.000277811
	SAOUHSC_02995	2			1	1.01274	1	-1.06809	1
IcaR	SAOUHSC_03001	6			0.443978	-1.34743	1	-1.49576	0.197116
GehA	SAOUHSC_03006	8		negative regulation	0.0477966	-1.26858	1	-1.5501	0.00228451
	SAOUHSC_03022	11	region 5 prime (RBS not likely): 1 observations		0.277432	-1.16293	1	-1.30869	0.0769687
Drp35	SAOUHSC_03023	8			0.990511	1.00865	1	1.08104	0.981112
	SAOUHSC_03024	11			1	1.02669	1	1.12225	1
	SAOUHSC_03026	2			1	-1.10778	1	1.10418	1
	SAOUHSC_03027	2			1	1.10695	1	-1.04156	1
BstA	SAOUHSC_03028	2	region 5 prime (RBS likely): 2 observations	negative regulation	0.0177489	-2.47401	0.525322	-3.64981	0.000599677
	SAOUHSC_03034	8			1	-1.01029	1	1.06854	1
Noc	SAOUHSC_03049	9			0.164248	-1.04193	1	1.27946	0.0269773
GidB	SAOUHSC_03051	10			1	1.07022	1	-1.02725	1
GidA	SAOUHSC_03052	22			1	1.03833	1	-1.014	1
TrmE	SAOUHSC_03053	12			0.841344	1.13777	1	-1.12561	0.70786

## Sheet: legend
Table S1. Statistical results of the proteome analysis of the two experimental approaches
S1A
Overview of the joined data gained from the two experimental approaches. In addition, the in silico prediction results are mapped to the proteomic analysis.
Proteins were filtered for identification in both experiments with at least 2 peptides.
protein_name	pan gene name according to AureoWiki (Fuchs et al., 2018)
locus tag	NCTC8325 locus tag according to AureoWiki (Fuchs et al., 2018)
candidate	very likely candidates based on proteomic data and the in silico analysis are labeled. A candidate demands to be concardantly significantly differential abundant between both experiments and predicted in the relaxed in silico approach. A protein is considered signifcantly differential abbundant if it exceeds the thresholds (p.fdr ≤ 0.05; |FoldChage| ≥ 1.5) in at least one of the two growth phases…
CopraRNA2_info	summarized results of the CopraRNA2 (Wright et al., 2013)-based in silico target prediction. The putative interaction region is given: RBS interaction is likely if interaction was predicted in the sequence -20 to +15 bp relative to the start codon of the target transcript.
candidate_deletion	candidates based on proteomic data determined from the first experimental approach (HG001 and isrR mutant cultivated under iron limited conditions) and the in silico analysis are labeled. A candidate demands to be significantly differential abundant in the first experimental approach and predicted in the relaxed in silico approach. A protein is considered signifcantly differential abbundant if it…
candidate_constitutive_expression	candidates based on proteomic data determined from the second experimental approach (pJLisrR and pJLctrl-carrying HG001 cultivated under iron rich conditions) and the in silico analysis are labeled. A candidate demands to be significantly differential abundant (p.fdr ≤ 0.05; |FoldChage| ≥ 1.5) in the second experimental approach and predicted in the relaxed in silico approach. The effect of IsrR …
combined_p_value	geometric mean of p.fdr_deletion_exp, p.fdr_deletion_stat, p.fdr_constitutive_expression_exp, p.fdr_constitutive_expression_stat
n.deletion	number of peptides identified for the protein in the first experimental approach (HG001 and isrR mutant cultivated under iron limited conditions)
fold_change_deletion_exp	fold change for the protein in the first experimental approach in the exponential growth phase: isrR mutant/HG001
p.fdr_deletion_exp	FDR-adjusted p-value (determined with ROPECA (Suomi and Elo, 2017)) for the protein in the first experimental approach in the exponential growth phase
fold_change_deletion_stat	fold change for the protein in the first experimental approach in the stationary growth phase: isrR mutant/HG001
p.fdr_deletion_stat	FDR-adjusted p-value (determined with ROPECA (Suomi and Elo, 2017)) for the protein in the first experimental approach in the stationary growth phase
n.constitutive_expression	number of peptides identified for the protein in the second experimental approach (pJLisrR and pJLctrl-carrying HG001 cultivated under iron rich conditions)
fold_change_constitutive_expression_exp	fold change for the protein in the second experimental approach in the exponential growth phase: pJLisrR/pJLctrl
p.fdr_constitutive_expression_exp	FDR-adjusted p-value (determined with ROPECA (Suomi and Elo, 2017)) for the protein in the second experimental approach in the exponential growth phase
fold_change_constitutive_expression_stat	fold change for the protein in the second experimental approach in the stationary growth phase: pJLisrR/pJLctrl
p.fdr_constitutive_expression_stat	FDR-adjusted p-value (determined with ROPECA (Suomi and Elo, 2017)) for the protein in the second experimental approach in the exponential growth phase
S1B
Overview of the proeome results of the first experimental approach: Cultivation of S. aureus HG001 and its isogenic isrR mutant under iron limitation.
Proteins were filtered for identification with at least two peptides.
protein_name	pan gene name according to AureoWiki (Fuchs et al., 2018)
locus tag	NCTC8325 locus tag according to AureoWiki (Fuchs et al., 2018)
n	number of peptides identified for the protein
CopraRNA2_info	summarized results of the CopraRNA2 (Wright et al., 2013)-based in silico target prediction. The putative interaction region is given: RBS interaction is likely if interaction was predicted in the sequence -20 to +15 bp relative to the start codon of the target transcript.
candidate_deletion	candidates based on proteomic data determined from the experimental approach (HG001 and isrR mutant cultivated under iron limited conditions) and the in silico analysis are labeled. A candidate demands to be significantly differential abundant in the experimental approach and predicted in the relaxed in silico approach. A protein is considered signifcantly differential abbundant if it exceeds the…
combined_p_value	geometric mean of p.fdr_deletion_exp, p.fdr_deletion_stat
fold_change_deletion_exp	fold change for the protein in the experimental approach in the exponential growth phase: isrR mutant/HG001
p.fdr_deletion_exp	FDR-adjusted p-value (determined with ROPECA (Suomi and Elo, 2017)) for the protein in the experimental approach in the exponential growth phase
fold_change_deletion_stat	fold change for the protein in the experimental approach in the stationary growth phase: isrR mutant/HG001
p.fdr_deletion_stat	FDR-adjusted p-value (determined with ROPECA (Suomi and Elo, 2017)) for the protein in the experimental approach in the stationary growth phase
S1C
Overview of the proeome results of the first experimental approach: Cultivation of S. aureus HG001 pJLctrl and pJLisrR under iron rich conditions.
Proteins were filtered for identification with at least two peptides.
protein_name	pan gene name according to AureoWiki (Fuchs et al., 2018)
locus tag	NCTC8325 locus tag according to AureoWiki (Fuchs et al., 2018)
n	number of peptides identified for the protein
CopraRNA2_info	summarized results of the CopraRNA2 (Wright et al., 2013)-based in silico target prediction. The putative interaction region is given: RBS interaction is likely if interaction was predicted in the sequence -20 to +15 bp relative to the start codon of the target transcript.
candidate_constitutive_expression	candidates based on proteomic data determined from the experimental approach (pJLisrR and pJLctrl-carrying HG001 cultivated under iron rich conditions) and the in silico analysis are labeled. A candidate demands to be significantly differential abundant (p.fdr ≤ 0.05; |FoldChage| ≥ 1.5) in the experimental approach and predicted in the relaxed in silico approach. The effect of IsrR on the repecti…
combined_p_value	geometric mean of p.fdr_constitutive_expression_exp, p.fdr_constitutive_expression_stat
fold_change_constitutive_expression_exp	fold change for the protein in the experimental approach in the exponential growth phase: pJLisrR/pJLctrl
p.fdr_constitutive_expression_exp	FDR-adjusted p-value (determined with ROPECA (Suomi and Elo, 2017)) for the protein in the experimental approach in the exponential growth phase
fold_change_constitutive_expression_stat	fold change for the protein in the experimental approach in the stationary growth phase: pJLisrR/pJLctrl
p.fdr_constitutive_expression_stat	FDR-adjusted p-value (determined with ROPECA (Suomi and Elo, 2017)) for the protein in the experimental approach in the stationary growth phase
