# Supplementary material for: Exploring the targetome of IsrR, an iron-regulated sRNA controlling the synthesis of iron-containing proteins in Staphylococcus aureus
Source: Front Microbiol. 2024 Jul 5;15:1439352. doi: 10.3389/fmicb.2024.1439352 (PMC11257911; doi:10.3389/fmicb.2024.1439352)
Supplement: Supplementary file 3 [file Table_2.XLSX]

## Sheet: relaxed in silico prediction
pred_target	setting	p-value	p.fdr	interaction_energy	start_isrR	stop_isrR	rel_start_target	rel_stop_target	SD_interaction	RBS_interaction
acsA	Copra_85id_start_200up_100down	0.000457646	0.0211221	-10.6347	44	88	-14	33	likely	likely
acsA	Copra_85idAureo_start_200up_100down	0.000626121	0.0244571	-10.6347	44	88	-14	33	likely	likely
acsA	Copra_85id_start_300up_300down	0.00105901	0.0355736	-10.389	44	88	-14	33	likely	likely
acsA	Copra_85idAureo_start_300up_300down	0.00172814	0.042089	-10.389	44	88	-14	33	likely	likely
acuA	Copra_85idAureo_start_200up_100down	0.000259195	0.0192915	-6.2308	70	82	82	94	not likely	not likely
acuA	Copra_85id_start_200up_100down	0.00040928	0.019977	-6.2308	70	82	82	94	not likely	not likely
acyP	Copra_85id_start_300up_300down	0.000566544	0.0272281	-9.46542	31	37	139	145	not likely	not likely
acyP	Copra_85idAureo_start_300up_300down	0.000638202	0.0313803	-9.46542	31	37	139	145	not likely	not likely
adk	Copra_85id_start_300up_300down	0.00230459	0.043873	-6.99435	46	72	249	284	not likely	not likely
amaP	Copra_85id_stop_300up_300down	0.00216376	0.0383222	-12.4912	143	158	160	176	likely	likely
ansA	Copra_85idAureo_start_300up_300down	0.00107027	0.0358097	-11.5829	55	68	52	65	not likely	not likely
ansA	Copra_85id_start_300up_300down	0.0012088	0.037354	-11.5829	55	68	52	65	not likely	not likely
argG	Copra_85idAureo_start_200up_100down	0.000807298	0.0280401	-14.1311	41	109	13	89	not likely	likely
argG	Copra_85id_start_200up_100down	0.00178434	0.0413507	-14.1311	41	109	13	89	not likely	likely
arlR	Copra_85id_start_300up_300down	0	0	-9.49163	53	74	22	45	not likely	not likely
arlR	Copra_85idAureo_start_300up_300down	0	0	-9.49163	53	74	22	45	not likely	not likely
bfmBAA	Copra_85idAureo_start_300up_300down	0.00116384	0.0358097	-20.359	38	97	-233	-187	not likely	not likely
bioB	Copra_85idAureo_start_200up_100down	4.19136e-07	0.000545925	-13.0905	64	128	-162	-102	not likely	not likely
bioB	Copra_85id_start_200up_100down	5.13718e-07	0.000616462	-13.0905	64	128	-162	-102	not likely	not likely
bioB	Copra_85idAureo_start_300up_300down	2.17097e-06	0.00122529	-14.1368	64	128	-162	-102	not likely	not likely
bioB	Copra_85id_start_300up_300down	1.8237e-06	0.00146078	-14.1368	64	128	-162	-102	not likely	not likely
bstA	Copra_85idAureo_start_300up_300down	0.00101244	0.0358097	-18.278	32	101	-38	46	likely	likely
bstA	Copra_85id_start_300up_300down	0.00148106	0.0382688	-18.278	32	101	-38	46	likely	likely
ccpE	Copra_85id_start_300up_300down	0.000196217	0.0164921	-13.6039	35	41	-11	-5	likely	likely
ccpE	Copra_85idAureo_start_300up_300down	0.00024266	0.0173517	-13.6039	35	41	-11	-5	likely	likely
ccpE	Copra_85id_start_200up_100down	0.00026559	0.0187027	-13.7093	35	41	-11	-5	likely	likely
ccpE	Copra_85idAureo_start_200up_100down	0.000335841	0.0208302	-13.7093	35	41	-11	-5	likely	likely
ccpE	Copra_85id_stop_300up_300down	6.98095e-06	0.0041823	-13.6039	35	41	104	110	likely	likely
ccpN	Copra_85idAureo_start_200up_100down	0.00162034	0.0411958	-14.5626	48	96	-121	-56	not likely	not likely
ccpN	Copra_85id_start_200up_100down	0.00253136	0.046376	-14.5626	48	96	-121	-56	not likely	not likely
cidB	Copra_85idAureo_start_300up_300down	6.93722e-05	0.0106402	-19.4703	45	106	158	213	not likely	not likely
cidB	Copra_85id_start_300up_300down	6.7767e-05	0.0116317	-19.4703	45	106	158	213	not likely	not likely
cidB	Copra_90covAureo_start_300up_300down	0.000108855	0.0317439	-19.4703	45	106	158	213	not likely	not likely
cidB	Copra_90cov_start_300up_300down	8.84449e-05	0.0353966	-19.4703	45	106	158	213	not likely	not likely
citB	Copra_85id_start_300up_300down	0.000233154	0.016605	-16.0639	65	96	-38	6	likely	likely
citB	Copra_85idAureo_start_300up_300down	0.000258306	0.0177143	-16.0639	65	96	-38	6	likely	likely
citB	Copra_85id_start_200up_100down	0.000377547	0.019977	-16.1137	65	96	-38	6	likely	likely
citB	Copra_85idAureo_start_200up_100down	0.000365871	0.0211799	-16.1137	65	96	-38	6	likely	likely
citM	Copra_85idAureo_start_200up_100down	0.000124036	0.0151421	-14.6962	20	89	-46	22	likely	likely
citM	Copra_85id_start_200up_100down	0.000151086	0.0167493	-14.6962	20	89	-46	22	likely	likely
citM	Copra_85idAureo_start_300up_300down	0.000297242	0.018893	-14.6764	20	89	-46	22	likely	likely
citM	Copra_85id_start_300up_300down	0.000367172	0.0226625	-14.6764	20	89	-46	22	likely	likely
citZ	Copra_85id_start_300up_300down	0.00199065	0.0417678	-11.2106	34	94	-283	-233	not likely	not likely
citZ	Copra_85idAureo_start_300up_300down	0.00194782	0.044838	-11.2106	34	94	-283	-233	not likely	not likely
cmk	Copra_85id_start_200up_100down	0.00255469	0.0464489	-7.03439	44	58	52	66	not likely	not likely
coaD	Copra_85id_start_200up_100down	0.000213557	0.0170845	-9.63514	71	89	-14	6	likely	likely
coaD	Copra_85idAureo_start_200up_100down	0.000229716	0.0187003	-9.63514	71	89	-14	6	likely	likely
coaD	Copra_85id_start_300up_300down	0.00196502	0.0417678	-9.52831	71	89	-14	6	likely	likely
coaD	Copra_85idAureo_start_300up_300down	0.00221311	0.0472735	-9.52831	71	89	-14	6	likely	likely
coaD	Copra_85id_stop_200up_100down	1.62394e-05	0.00487386	-9.63274	71	89	-13	7	likely	likely
coaD	Copra_85id_stop_300up_300down	0.00060045	0.0249734	-9.52831	71	89	-13	7	likely	likely
coaD	Copra_90cov_stop_200up_100down	0.000344845	0.0373272	-9.63274	71	89	-13	7	likely	likely
ctaA	Copra_85id_start_300up_300down	0.000269951	0.018534	-9.96364	147	157	189	199	not likely	not likely
ctaA	Copra_85idAureo_start_300up_300down	0.000290764	0.018893	-9.96364	147	157	189	199	not likely	not likely
ctaB	Copra_85id_start_300up_300down	6.36805e-06	0.00306049	-13.1522	32	40	-10	-1	likely	likely
ctaB	Copra_85idAureo_start_300up_300down	9.89397e-06	0.00429728	-13.1522	32	40	-10	-1	likely	likely
ctaB	Copra_85id_start_200up_100down	0.000317098	0.019977	-10.6229	32	40	-10	-1	likely	likely
ctaB	Copra_85idAureo_start_200up_100down	0.000664554	0.0254583	-10.6229	32	40	-10	-1	likely	likely
cysE	Copra_85id_start_200up_100down	0.00209452	0.0437118	-10.339	45	74	-3	28	not likely	likely
cysE	Copra_85idAureo_start_200up_100down	0.00256286	0.04884	-10.339	45	74	-3	28	not likely	likely
divIB	Copra_85id_stop_200up_100down	0.00302765	0.0446707	-14.7244	45	102	-15	55	likely	likely
dmpI	Copra_85id_start_200up_100down	0.000852229	0.0272713	-6.65647	61	83	-12	9	likely	likely
dmpI	Copra_85idAureo_start_200up_100down	0.00105993	0.0319122	-6.65647	61	83	-12	9	likely	likely
dnaD	Copra_85idAureo_start_200up_100down	0.000437169	0.0219005	-12.1064	34	74	-51	-7	likely	likely
dnaD	Copra_85id_start_200up_100down	0.000541312	0.0221164	-12.1064	34	74	-51	-7	likely	likely
dprA	Copra_85id_start_200up_100down	0.00115275	0.0330908	-13.0402	107	137	43	72	not likely	not likely
dprA	Copra_85idAureo_start_300up_300down	0.00121989	0.0365407	-17.6694	107	151	31	72	not likely	not likely
dprA	Copra_85id_start_300up_300down	0.00152193	0.0383024	-17.6694	107	151	31	72	not likely	not likely
dprA	Copra_85idAureo_start_200up_100down	0.00177373	0.0416266	-13.0402	107	137	43	72	not likely	not likely
dps	Copra_85idAureo_start_200up_100down	0.00215324	0.0446602	-11.7135	53	83	-13	17	likely	likely
dps	Copra_85id_stop_300up_300down	0.00266472	0.0410469	-11.7175	53	83	186	216	likely	likely
dtpT	Copra_85id_start_300up_300down	0.00118142	0.037354	-13.2331	63	110	-34	9	likely	likely
dtpT	Copra_85id_start_200up_100down	0.00179795	0.0413507	-13.296	63	110	-34	9	likely	likely
dtpT	Copra_85idAureo_start_200up_100down	0.00214672	0.0446602	-13.296	63	110	-34	9	likely	likely
dtpT	Copra_85idAureo_start_300up_300down	0.00189279	0.044838	-13.2331	63	110	-34	9	likely	likely
ebpS	Copra_85idAureo_start_300up_300down	0.000174899	0.0162142	-16.5274	51	83	75	109	not likely	not likely
ebpS	Copra_85id_start_300up_300down	0.000234944	0.016605	-16.5274	51	83	75	109	not likely	not likely
fabF	Copra_85id_start_200up_100down	0.00201257	0.0429357	-9.62546	84	99	-23	-7	likely	likely
fabF	Copra_85idAureo_start_200up_100down	0.00208599	0.0446602	-9.62546	84	99	-23	-7	likely	likely
fabF	Copra_85id_stop_200up_100down	0.000978543	0.0322289	-9.62243	84	99	-12	4	likely	likely
fabF	Copra_85id_stop_300up_300down	0.00184514	0.0376937	-10.4758	48	97	-30	16	likely	likely
fabG	Copra_85id_stop_200up_100down	0.000967115	0.0322289	-16.4249	63	93	-28	0	likely	likely
fabG	Copra_85id_stop_300up_300down	0.00275316	0.0416092	-17.4724	63	93	-28	0	likely	likely
fabG	Copra_90cov_stop_200up_100down	0.00070108	0.0484249	-16.4249	63	93	-28	0	likely	likely
fadE	Copra_85id_stop_200up_100down	0.00155041	0.0420302	-12.5794	36	89	-38	18	likely	likely
fadX	Copra_85idAureo_start_200up_100down	0.00173955	0.0411958	-13.5198	139	152	-48	-35	not likely	not likely
fadX	Copra_85id_start_300up_300down	0.00180255	0.0412526	-13.519	139	152	-48	-35	not likely	not likely
fadX	Copra_85id_start_200up_100down	0.00212238	0.0439113	-13.5198	139	152	-48	-35	not likely	not likely
fadX	Copra_85idAureo_start_300up_300down	0.00230796	0.0485043	-13.519	139	152	-48	-35	not likely	not likely
fakA	Copra_85id_stop_200up_100down	0.00327975	0.0447425	-9.11157	63	100	-18	22	likely	likely
fakB2	Copra_85id_start_200up_100down	0.00141305	0.0372673	-8.40296	66	88	-15	5	likely	likely
fakB2	Copra_85idAureo_start_200up_100down	0.00146686	0.0390706	-8.40296	66	88	-15	5	likely	likely
fakB2	Copra_85id_start_300up_300down	0.00326145	0.049008	-10.5864	44	98	-234	-166	not likely	not likely
fapR	Copra_85id_start_200up_100down	0.000269971	0.0187027	-13.8951	42	83	-26	18	likely	likely
fapR	Copra_85idAureo_start_200up_100down	0.000291572	0.0208302	-13.8951	42	83	-26	18	likely	likely
fapR	Copra_85id_start_300up_300down	0.000955165	0.0338381	-13.7511	42	83	-26	18	likely	likely
fapR	Copra_85idAureo_start_300up_300down	0.000862899	0.0357715	-13.7511	42	83	-26	18	likely	likely
fdhA	Copra_85idAureo_start_300up_300down	3.40268e-05	0.00806126	-17.7472	51	106	-37	10	likely	likely
fdhA	Copra_85id_start_300up_300down	4.75698e-05	0.0100764	-17.7472	51	106	-37	10	likely	likely
fdhA	Copra_85idAureo_start_200up_100down	3.55123e-05	0.0117575	-17.7442	51	106	-37	10	likely	likely
fdhA	Copra_85id_start_200up_100down	4.99576e-05	0.013322	-17.7442	51	106	-37	10	likely	likely
ftnA	Copra_85idAureo_start_200up_100down	0.00222393	0.0452605	-5.39214	152	158	-12	-6	likely	likely
ftsL	Copra_85id_start_200up_100down	0.000358456	0.019977	-11.0976	45	82	-78	-45	not likely	not likely
ftsL	Copra_85idAureo_start_200up_100down	0.000364313	0.0211799	-11.0976	45	82	-78	-45	not likely	not likely
ftsL	Copra_85id_start_300up_300down	0.00262603	0.0452045	-11.0976	45	82	-78	-45	not likely	not likely
galM	Copra_85id_start_300up_300down	0.00288605	0.0470844	-11.1158	66	96	-20	5	likely	likely
glmU	Copra_85idAureo_start_300up_300down	0.000981664	0.0358097	-17.0981	28	68	-50	0	likely	likely
glmU	Copra_85id_start_300up_300down	0.00131185	0.0382344	-17.0981	28	68	-50	0	likely	likely
gltB	Copra_85id_start_300up_300down	0.000153557	0.0153749	-10.3996	32	50	124	158	not likely	not likely
gltB	Copra_85idAureo_start_300up_300down	0.000174377	0.0162142	-10.3996	32	50	124	158	not likely	not likely
SAOUHSC_02760	Copra_85idAureo_start_300up_300down	1.25022e-05	0.00465441	-16.4858	32	77	-52	-6	likely	likely
SAOUHSC_02760	Copra_85idAureo_start_200up_100down	7.67635e-06	0.00499922	-16.0135	35	77	-52	-10	likely	likely
SAOUHSC_02760	Copra_85id_start_200up_100down	9.68697e-06	0.00581218	-16.0135	35	77	-52	-10	likely	likely
SAOUHSC_02760	Copra_85id_start_300up_300down	1.87316e-05	0.00690953	-16.4858	32	77	-52	-6	likely	likely
SAOUHSC_02760	Copra_90covAureo_start_200up_100down	8.87226e-05	0.0308572	-16.0135	35	77	-52	-10	likely	likely
SAOUHSC_02760	Copra_90cov_start_200up_100down	0.000221108	0.0452888	-16.0135	35	77	-52	-10	likely	likely
SAOUHSC_02760	Copra_90covAureo_start_300up_300down	0.000273021	0.0473965	-16.4858	32	77	-52	-6	likely	likely
gltD	Copra_85id_stop_300up_300down	0.0015093	0.0348735	-12.4544	33	46	-12	11	likely	likely
gltD	Copra_85id_stop_200up_100down	0.00241987	0.0434618	-12.6629	33	46	-12	11	likely	likely
gltS	Copra_85idAureo_start_300up_300down	0.000191714	0.0162142	-19.0702	66	97	-26	5	likely	likely
gltS	Copra_85id_start_300up_300down	0.000212757	0.0164921	-19.0702	66	97	-26	5	likely	likely
gltS	Copra_85idAureo_start_200up_100down	0.00165544	0.0411958	-19.1958	66	97	-26	5	likely	likely
gltS	Copra_85id_start_200up_100down	0.00203012	0.0429357	-19.1958	66	97	-26	5	likely	likely
gmk	Copra_85id_start_200up_100down	0.00146107	0.0378263	-14.1017	145	163	-20	-1	likely	likely
gmk	Copra_85idAureo_start_200up_100down	0.00143078	0.0390706	-14.1017	145	163	-20	-1	likely	likely
gmk	Copra_85id_start_300up_300down	0.00162708	0.0394936	-14.1021	145	163	-20	-1	likely	likely
gmk	Copra_85idAureo_start_300up_300down	0.00185649	0.044702	-14.1021	145	163	-20	-1	likely	likely
gpsA	Copra_85id_start_200up_100down	6.89256e-05	0.0150383	-14.6258	36	77	-60	-6	likely	likely
gpsA	Copra_85idAureo_start_200up_100down	9.66716e-05	0.0151421	-14.6258	36	77	-60	-6	likely	likely
gpsA	Copra_85id_start_300up_300down	0.000138904	0.0151531	-14.6258	36	77	-60	-6	likely	likely
gpsA	Copra_85idAureo_start_300up_300down	0.000205322	0.0162142	-14.6258	36	77	-60	-6	likely	likely
gpsA	Copra_85id_stop_300up_300down	6.04457e-06	0.0041823	-14.6258	36	77	-44	10	likely	likely
gpsA	Copra_85id_stop_200up_100down	9.25128e-05	0.0105773	-12.2941	36	76	-43	10	likely	likely
graR	Copra_85idAureo_start_300up_300down	5.36953e-05	0.0106402	-13.6862	28	83	111	157	not likely	not likely
graR	Copra_85id_start_300up_300down	7.58314e-05	0.0121482	-13.6862	28	83	111	157	not likely	not likely
graR	Copra_85id_start_200up_100down	0.000651966	0.0237079	-8.5887	66	132	-33	27	likely	likely
graR	Copra_85idAureo_start_200up_100down	0.000845837	0.0286157	-8.5887	66	132	-33	27	likely	likely
graR	Copra_85id_stop_200up_100down	3.32621e-05	0.00642812	-8.72916	66	132	-18	42	likely	likely
gtfB	Copra_85id_start_300up_300down	0.000890615	0.0338381	-10.8341	29	74	-195	-142	not likely	not likely
gtfB	Copra_85idAureo_start_300up_300down	0.00124099	0.0367502	-10.8341	29	74	-195	-142	not likely	not likely
guaA	Copra_85id_start_200up_100down	0.00153885	0.037993	-9.03977	52	75	2	24	not likely	likely
guaA	Copra_85idAureo_start_200up_100down	0.00159749	0.0411958	-9.03977	52	75	2	24	not likely	likely
guaB	Copra_85id_stop_200up_100down	0.00299532	0.0446707	-10.8489	21	83	-18	43	likely	likely
hemA	Copra_85id_start_300up_300down	0.000390273	0.0228738	-13.5824	36	42	274	280	not likely	not likely
hemA	Copra_85idAureo_start_300up_300down	0.000460355	0.0260801	-13.5824	36	42	274	280	not likely	not likely
hemE	Copra_85idAureo_start_300up_300down	0.000163791	0.0162142	-11.1397	63	102	-2	41	not likely	likely
hemE	Copra_85id_start_300up_300down	0.000182595	0.0164921	-11.1397	63	102	-2	41	not likely	likely
hemY	Copra_85id_start_300up_300down	0.0025731	0.0451325	-12.7828	78	131	-9	36	likely	likely
hisA	Copra_85id_start_300up_300down	0.000503058	0.0257115	-17.4884	63	103	-32	8	likely	likely
hisA	Copra_85idAureo_start_300up_300down	0.000500232	0.0277363	-17.4884	63	103	-32	8	likely	likely
hisB	Copra_85id_start_200up_100down	0.00252869	0.046376	-9.44493	46	83	-11	24	likely	likely
hisF	Copra_85id_start_200up_100down	0.00040672	0.019977	-10.1739	144	155	47	60	not likely	not likely
hisF	Copra_85idAureo_start_200up_100down	0.000425658	0.0219005	-10.1739	144	155	47	60	not likely	not likely
hisF	Copra_85id_start_300up_300down	0.0029503	0.0472639	-10.1702	144	155	47	60	not likely	not likely
hmrA	Copra_85idAureo_start_300up_300down	0.00117851	0.0358097	-15.489	55	97	-22	18	likely	likely
hmrA	Copra_85id_start_300up_300down	0.00154951	0.0383024	-15.489	55	97	-22	18	likely	likely
hmrA	Copra_85idAureo_start_200up_100down	0.00179452	0.0417386	-15.5842	55	97	-22	18	likely	likely
hmrA	Copra_85id_start_200up_100down	0.0023763	0.0458658	-15.5842	55	97	-22	18	likely	likely
hrtA	Copra_85id_start_200up_100down	0.00241904	0.0460769	-10.0221	144	161	79	96	not likely	not likely
hsdM1	Copra_85idAureo_start_200up_100down	0.00171927	0.0411958	-11.0534	67	106	-27	14	likely	likely
hsdM1	Copra_85id_start_300up_300down	0.00220898	0.0437062	-10.9229	67	106	-27	14	likely	likely
hsdM1	Copra_85id_start_200up_100down	0.00221526	0.0443052	-11.0534	67	106	-27	14	likely	likely
hsdR	Copra_85idAureo_start_200up_100down	0.00183566	0.0423176	-15.724	66	95	-19	5	likely	likely
hsdR	Copra_85id_start_200up_100down	0.00218634	0.0441971	-15.724	66	95	-19	5	likely	likely
hsdR	Copra_85idAureo_start_200up_100down	0.00197818	0.0444237	-15.724	66	95	-19	5	likely	likely
hsdR	Copra_85idAureo_start_200up_100down	0.00197818	0.0444237	-15.724	66	95	-19	5	likely	likely
hsdR	Copra_85id_start_200up_100down	0.00238884	0.0458658	-15.724	66	95	-19	5	likely	likely
hsdR	Copra_85id_start_200up_100down	0.00238884	0.0458658	-15.724	66	95	-19	5	likely	likely
hutR	Copra_85id_start_300up_300down	0.00267126	0.0452045	-8.67477	134	160	-249	-217	not likely	not likely
ilvD	Copra_85id_start_300up_300down	0.000400271	0.0229012	-10.6116	52	74	25	49	not likely	not likely
ilvD	Copra_85idAureo_start_300up_300down	0.000527549	0.0281852	-10.6116	52	74	25	49	not likely	not likely
iolS	Copra_85id_start_200up_100down	0.0028953	0.049658	-11.5884	35	73	37	78	not likely	not likely
isdG	Copra_85idAureo_start_200up_100down	0.000246117	0.0188569	-13.8254	46	77	-197	-157	not likely	not likely
isdG	Copra_85id_start_200up_100down	0.00055494	0.0221976	-13.8254	46	77	-197	-157	not likely	not likely
kapB	Copra_85id_start_200up_100down	0.00233963	0.0458658	-8.07659	132	155	-198	-173	not likely	not likely
kapB	Copra_85idAureo_start_200up_100down	0.00253015	0.04884	-8.07659	132	155	-198	-173	not likely	not likely
katA	Copra_85idAureo_start_200up_100down	0.000466347	0.0224969	-8.62456	53	73	-104	-82	not likely	not likely
katA	Copra_85id_start_200up_100down	0.000592261	0.0225623	-8.62456	53	73	-104	-82	not likely	not likely
kbl	Copra_85idAureo_start_200up_100down	0.00245705	0.04884	-12.9576	20	38	-14	5	likely	likely
kbl	Copra_85id_start_200up_100down	0.00294848	0.049658	-12.9576	20	38	-14	5	likely	likely
ksgA	Copra_90cov_stop_200up_100down	0.000671703	0.0484249	-15.24	41	96	-22	59	likely	likely
lacF	Copra_85id_start_300up_300down	0.00291951	0.0470844	-15.1542	31	90	-17	58	likely	likely
lacF	Copra_85idAureo_start_300up_300down	0.00236788	0.0491069	-15.1542	31	90	-17	58	likely	likely
lepA	Copra_85id_start_200up_100down	0.00062034	0.0232627	-10.7107	63	100	-33	15	likely	likely
lepA	Copra_85idAureo_start_200up_100down	0.00074044	0.0268978	-10.7107	63	100	-33	15	likely	likely
leuC	Copra_85id_start_200up_100down	0.00267258	0.0479229	-11.0153	30	102	-76	-2	likely	likely
lexA	Copra_85idAureo_start_200up_100down	0.00146271	0.0390706	-11.251	46	80	-1	32	not likely	likely
lexA	Copra_85id_start_200up_100down	0.0016872	0.039752	-11.251	46	80	-1	32	not likely	likely
lipM	Copra_85idAureo_start_200up_100down	0.000115614	0.0151421	-13.1345	63	83	-12	8	likely	likely
lipM	Copra_85id_start_200up_100down	0.000155357	0.0167493	-13.1345	63	83	-12	8	likely	likely
lmrS	Copra_85id_start_200up_100down	0.000831873	0.0269797	-10.1716	46	114	-30	36	likely	likely
lmrS	Copra_85idAureo_start_200up_100down	0.000972062	0.0312549	-10.1716	46	114	-30	36	likely	likely
lmrS	Copra_85id_start_300up_300down	0.00168017	0.039704	-10.0479	46	114	-30	36	likely	likely
lmrS	Copra_85idAureo_start_300up_300down	0.00197105	0.044838	-10.0479	46	114	-30	36	likely	likely
lplA1	Copra_85id_start_200up_100down	0.000543694	0.0221164	-6.11339	43	95	49	94	not likely	not likely
lplA1	Copra_85idAureo_start_200up_100down	0.000534024	0.0233587	-6.11339	43	95	49	94	not likely	not likely
lspA	Copra_85id_start_300up_300down	0.000471565	0.0256697	-11.1559	66	99	158	194	not likely	not likely
lspA	Copra_85idAureo_start_300up_300down	0.00159984	0.0411936	-11.1559	66	99	158	194	not likely	not likely
lytH	Copra_85idAureo_start_300up_300down	7.75762e-05	0.0106402	-14.0333	50	82	-294	-241	not likely	not likely
lytH	Copra_85id_start_300up_300down	0.000105581	0.0133532	-14.0333	50	82	-294	-241	not likely	not likely
mazE	Copra_85idAureo_start_200up_100down	0.000960467	0.0312549	-10.9871	48	82	55	99	not likely	not likely
mazE	Copra_85id_start_200up_100down	0.00114937	0.0330908	-10.9871	48	82	55	99	not likely	not likely
mazE	Copra_85id_start_300up_300down	0.000876242	0.0338381	-12.1226	46	82	55	101	not likely	not likely
mazE	Copra_85idAureo_start_300up_300down	0.000949782	0.0357715	-12.1226	46	82	55	101	not likely	not likely
mazF	Copra_85idAureo_start_200up_100down	0.00015002	0.0151421	-11.7525	46	82	-112	-66	not likely	not likely
mazF	Copra_85id_start_300up_300down	0.000143268	0.0151531	-12.1226	46	82	-112	-66	not likely	not likely
mazF	Copra_85idAureo_start_300up_300down	0.000152966	0.0160272	-12.1226	46	82	-112	-66	not likely	not likely
mazF	Copra_85id_start_200up_100down	0.000111743	0.0167493	-11.7525	46	82	-112	-66	not likely	not likely
mccA	Copra_85id_start_300up_300down	0.00259522	0.0451907	-16.507	39	96	106	176	not likely	not likely
mdeA	Copra_85idAureo_start_300up_300down	9.09518e-05	0.011851	-15.7473	36	116	-120	-31	not likely	not likely
mdeA	Copra_85id_start_300up_300down	9.84903e-05	0.0131485	-15.7473	36	116	-120	-31	not likely	not likely
mdeA	Copra_85idAureo_start_200up_100down	0.000125949	0.0151421	-15.7473	36	116	-120	-31	not likely	not likely
mdeA	Copra_85id_start_200up_100down	0.000123087	0.0167493	-15.7473	36	116	-120	-31	not likely	not likely
menF	Copra_85idAureo_start_200up_100down	0.000168568	0.0151421	-16.9605	76	100	-144	-120	not likely	not likely
menF	Copra_85id_start_200up_100down	0.000170556	0.0167493	-16.9605	76	100	-144	-120	not likely	not likely
menF	Copra_90covAureo_start_200up_100down	3.93066e-05	0.017059	-16.9605	76	100	-144	-120	not likely	not likely
menF	Copra_90cov_start_200up_100down	3.45677e-05	0.0185231	-16.9605	76	100	-144	-120	not likely	not likely
menF	Copra_85id_start_300up_300down	0.000973344	0.0338381	-16.1268	84	100	-144	-128	not likely	not likely
menF	Copra_85idAureo_start_300up_300down	0.000949917	0.0357715	-16.1268	84	100	-144	-128	not likely	not likely
miaB	Copra_85idAureo_start_300up_300down	1.72666e-05	0.00524164	-20.5837	26	100	-27	42	likely	likely
miaB	Copra_85id_start_300up_300down	2.3003e-05	0.00690953	-20.5837	26	100	-27	42	likely	likely
miaB	Copra_85idAureo_start_200up_100down	0.000155137	0.0151421	-19.0396	26	100	-27	42	likely	likely
miaB	Copra_85id_start_200up_100down	0.000172861	0.0167493	-19.0396	26	100	-27	42	likely	likely
miaB	Copra_85id_stop_300up_300down	0.00021628	0.0167652	-20.5837	26	100	106	175	likely	likely
mnhD	Copra_85idAureo_start_200up_100down	0.00165949	0.0411958	-11.498	63	83	-12	8	likely	likely
mnhD	Copra_85id_start_200up_100down	0.00190493	0.0421309	-11.498	63	83	-12	8	likely	likely
mnhD	Copra_85id_stop_200up_100down	6.25344e-05	0.00790238	-11.447	63	83	-20	0	likely	likely
mnhD2	Copra_85id_start_300up_300down	0.00226778	0.043873	-13.2725	33	39	-11	-5	likely	likely
mnhD2	Copra_85id_start_200up_100down	0.00232798	0.0458658	-13.4562	33	39	-11	-5	likely	likely
mnhD2	Copra_85id_stop_200up_100down	0.000979886	0.0322289	-13.3947	33	39	-22	-16	likely	likely
mnhD2	Copra_85id_stop_300up_300down	0.00131794	0.0334612	-13.2725	33	39	-22	-16	likely	likely
mnhD2	Copra_90cov_stop_200up_100down	0.000599948	0.0472559	-13.3947	33	39	-22	-16	likely	likely
moaD	Copra_85idAureo_start_200up_100down	3.01496e-05	0.0117575	-19.4	45	97	-49	3	likely	likely
moaD	Copra_90covAureo_start_200up_100down	2.3898e-05	0.0124461	-19.4	45	97	-49	3	likely	likely
moaD	Copra_85id_start_200up_100down	6.1341e-05	0.0147218	-19.4	45	97	-49	3	likely	likely
moaD	Copra_90cov_start_200up_100down	3.9194e-05	0.0185231	-19.4	45	97	-49	3	likely	likely
moaD	Copra_85idAureo_start_300up_300down	0.000312834	0.0194106	-19.4	45	97	-49	3	likely	likely
moaD	Copra_85id_start_300up_300down	0.000513588	0.0257115	-19.4	45	97	-49	3	likely	likely
moaD	Copra_90covAureo_start_300up_300down	7.43041e-05	0.0317439	-19.4	45	97	-49	3	likely	likely
moaD	Copra_90cov_start_300up_300down	0.000164196	0.0364565	-19.4	45	97	-49	3	likely	likely
mobA	Copra_85idAureo_start_300up_300down	0.00104264	0.0358097	-18.7672	45	97	-289	-237	not likely	not likely
mobA	Copra_85id_start_300up_300down	0.00121555	0.037354	-18.7672	45	97	-289	-237	not likely	not likely
mqo	Copra_85id_start_200up_100down	0.00149377	0.0379344	-11.5055	66	89	-19	5	likely	likely
mqo	Copra_85idAureo_start_200up_100down	0.00172702	0.0411958	-11.5055	66	89	-19	5	likely	likely
mraZ	Copra_90covAureo_start_200up_100down	2.33882e-05	0.0124461	-14.4639	19	42	-50	-28	not likely	not likely
mraZ	Copra_85idAureo_start_200up_100down	8.35761e-05	0.0151421	-14.4639	19	42	-50	-28	not likely	not likely
mraZ	Copra_85idAureo_start_300up_300down	0.000193301	0.0162142	-14.4639	19	42	-50	-28	not likely	not likely
mraZ	Copra_85id_start_300up_300down	0.000190515	0.0164921	-14.4639	19	42	-50	-28	not likely	not likely
mraZ	Copra_85id_start_200up_100down	9.41981e-05	0.0167493	-14.4639	19	42	-50	-28	not likely	not likely
mraZ	Copra_90cov_start_200up_100down	2.58129e-05	0.0185231	-14.4639	19	42	-50	-28	not likely	not likely
mraZ	Copra_90covAureo_start_300up_300down	9.50552e-05	0.0317439	-14.4639	19	42	-50	-28	not likely	not likely
mraZ	Copra_90cov_start_300up_300down	0.000104857	0.0353966	-14.4639	19	42	-50	-28	not likely	not likely
msrA3	Copra_85idAureo_start_300up_300down	0.000101386	0.0124185	-13.2729	15	37	22	44	not likely	not likely
msrA3	Copra_85id_start_300up_300down	9.75598e-05	0.0131485	-13.2729	15	37	22	44	not likely	not likely
msrA3	Copra_85idAureo_start_200up_100down	0.000158641	0.0151421	-13.7717	15	37	22	44	not likely	not likely
msrA3	Copra_85id_start_200up_100down	0.000183992	0.0167493	-13.7717	15	37	22	44	not likely	not likely
murA1	Copra_85id_start_300up_300down	0.00236391	0.043873	-14.5833	21	71	-66	-10	likely	likely
murA1	Copra_85id_stop_300up_300down	0.00250955	0.0399368	-14.5833	21	71	44	100	likely	likely
murC	Copra_85id_start_300up_300down	0.0033279	0.049008	-10.0597	23	36	-63	-51	not likely	not likely
mutL	Copra_90covAureo_start_300up_300down	0.000359268	0.0492386	-17.4896	48	79	-130	-99	not likely	not likely
nadE	Copra_85id_start_300up_300down	0.000984339	0.0338381	-11.8676	40	126	-67	42	likely	likely
nadE	Copra_85idAureo_start_300up_300down	0.00113913	0.0358097	-11.8676	40	126	-67	42	likely	likely
nadE	Copra_85id_start_200up_100down	0.00292664	0.049658	-11.8676	40	126	-67	42	likely	likely
nagD	Copra_85idAureo_start_200up_100down	0.00141267	0.0390706	-13.6975	63	131	1	72	not likely	likely
nagD	Copra_85id_start_200up_100down	0.0016499	0.0395976	-13.6975	63	131	1	72	not likely	likely
nanE	Copra_85id_start_200up_100down	0.000775509	0.0258503	-11.4349	112	137	-188	-162	not likely	not likely
nanE	Copra_85idAureo_start_200up_100down	0.000760309	0.0271316	-11.4349	112	137	-188	-162	not likely	not likely
narG	Copra_85id_start_200up_100down	0.00102733	0.03121	-14.8096	38	97	-12	51	likely	likely
narG	Copra_85idAureo_start_200up_100down	0.000995837	0.0312549	-14.8096	38	97	-12	51	likely	likely
narG	Copra_85id_start_300up_300down	0.00106588	0.0355736	-14.7032	38	97	-12	51	likely	likely
narG	Copra_85idAureo_start_300up_300down	0.00126917	0.0371623	-14.7032	38	97	-12	51	likely	likely
nfrA	Copra_85id_start_200up_100down	0.000634362	0.0234226	-11.0161	39	82	-182	-139	not likely	not likely
nfrA	Copra_85idAureo_start_200up_100down	0.00060685	0.0244571	-11.0161	39	82	-182	-139	not likely	not likely
nirR	Copra_85id_start_300up_300down	0.00205634	0.0419202	-10.9671	37	74	121	175	not likely	not likely
norC	Copra_85id_start_300up_300down	0.00311156	0.0482392	-20.7125	36	61	-4	23	likely	likely
norC	Copra_85idAureo_start_200up_100down	0.0024556	0.04884	-20.971	36	61	-4	23	likely	likely
norC	Copra_90cov_stop_200up_100down	5.97707e-05	0.0181351	-20.9788	36	61	-3	24	likely	likely
norC	Copra_85id_stop_200up_100down	0.00181807	0.0420302	-20.9788	36	61	-3	24	likely	likely
nreC	Copra_85idAureo_start_200up_100down	0.000820385	0.0281198	-20.2779	24	94	-70	3	likely	likely
nreC	Copra_85id_start_200up_100down	0.000946942	0.0291367	-20.2779	24	94	-70	3	likely	likely
nreC	Copra_85idAureo_start_300up_300down	0.00186973	0.044702	-20.2779	24	94	-70	3	likely	likely
nreC	Copra_85id_start_300up_300down	0.00265029	0.0452045	-20.2779	24	94	-70	3	likely	likely
opp-3A	Copra_85id_start_300up_300down	3.30381e-05	0.00878151	-13.3547	52	87	-19	10	likely	likely
opp-3A	Copra_85idAureo_start_300up_300down	4.52439e-05	0.00982547	-13.3547	52	87	-19	10	likely	likely
opp-3A	Copra_85id_start_300up_300down	5.03192e-05	0.0100764	-13.3547	52	87	-19	10	likely	likely
opp-3A	Copra_85idAureo_start_300up_300down	7.5171e-05	0.0106402	-13.3547	52	87	-19	10	likely	likely
opp-3A	Copra_85idAureo_start_200up_100down	0.000163228	0.0151421	-13.4473	52	87	-19	10	likely	likely
opp-3A	Copra_85id_start_200up_100down	0.000133022	0.0167493	-13.4473	52	87	-19	10	likely	likely
opp-3A	Copra_85id_start_200up_100down	0.000252534	0.0187027	-13.4473	52	87	-19	10	likely	likely
opp-3A	Copra_85idAureo_start_200up_100down	0.000310504	0.0208302	-13.4473	52	87	-19	10	likely	likely
opp-3A	Copra_85id_stop_300up_300down	9.50889e-06	0.0041823	-13.3547	52	87	-1	28	likely	likely
opp-3A	Copra_85id_stop_200up_100down	2.596e-05	0.006233	-13.584	52	87	-1	28	likely	likely
opp-3B	Copra_85idAureo_start_200up_100down	0.000674746	0.0254741	-13.7817	32	74	-45	-3	likely	likely
opp-3B	Copra_85id_start_200up_100down	0.000754412	0.0255012	-13.7817	32	74	-45	-3	likely	likely
opp-3B	Copra_85id_start_300up_300down	0.000742693	0.0324489	-14.1079	32	74	-45	-3	likely	likely
opp-3B	Copra_85idAureo_start_300up_300down	0.00087135	0.0357715	-14.1079	32	74	-45	-3	likely	likely
opuBA	Copra_85id_start_300up_300down	0.000165881	0.0159445	-12.5662	38	72	195	226	not likely	not likely
opuBA	Copra_85idAureo_start_300up_300down	0.000153752	0.0160272	-12.5662	38	72	195	226	not likely	not likely
opuBB	Copra_85id_start_200up_100down	0.00203944	0.0429357	-11.0292	125	157	24	64	not likely	not likely
opuBB	Copra_85idAureo_start_200up_100down	0.00217332	0.0446602	-11.0292	125	157	24	64	not likely	not likely
opuBB	Copra_85id_start_300up_300down	0.00332412	0.049008	-12.1542	132	157	24	49	not likely	not likely
opuCA	Copra_85id_start_300up_300down	0.00291511	0.0470844	-11.4734	28	70	151	199	not likely	not likely
opuCB	Copra_85idAureo_start_200up_100down	0.00011099	0.0151421	-16.1788	36	49	-88	-76	not likely	not likely
opuCB	Copra_85id_start_200up_100down	0.000508328	0.0221164	-16.1788	36	49	-88	-76	not likely	not likely
opuCB	Copra_85idAureo_start_300up_300down	0.000426858	0.0247198	-20.0419	36	85	-117	-76	not likely	not likely
opuCB	Copra_85id_start_300up_300down	0.00335137	0.049008	-20.0419	36	85	-117	-76	not likely	not likely
paiA	Copra_85id_start_300up_300down	0.00122881	0.037354	-11.23	33	98	213	263	not likely	not likely
paiA	Copra_85idAureo_start_300up_300down	0.00148565	0.0395341	-11.23	33	98	213	263	not likely	not likely
parC	Copra_85idAureo_start_300up_300down	0.00114413	0.0358097	-23.0061	40	81	-38	3	likely	likely
parC	Copra_85idAureo_start_200up_100down	0.0017376	0.0411958	-23.0581	40	81	-38	3	likely	likely
parC	Copra_85id_stop_300up_300down	0.00264156	0.0409527	-23.0061	40	81	-39	2	likely	likely
parC	Copra_85id_stop_200up_100down	0.00279494	0.0446707	-23.051	40	81	-39	2	likely	likely
pbp1	Copra_85id_stop_200up_100down	0.00239129	0.0434618	-9.84117	39	105	-101	-32	likely	likely
pckA	Copra_85id_start_300up_300down	0.00191048	0.0417678	-6.62188	155	162	177	184	not likely	not likely
pckA	Copra_85idAureo_start_200up_100down	0.00195669	0.0444237	-2.3471	116	133	-69	-52	not likely	not likely
pdp	Copra_85idAureo_start_200up_100down	0.00216232	0.0446602	-15.0363	76	99	77	99	not likely	not likely
pepQ	Copra_85id_start_200up_100down	0.000272748	0.0187027	-10.6162	66	83	-13	5	likely	likely
pepQ	Copra_85idAureo_start_200up_100down	0.000242183	0.0188569	-10.6162	66	83	-13	5	likely	likely
pepT	Copra_85id_stop_200up_100down	0.00315052	0.0446707	-11.8832	49	88	-1	53	likely	likely
pflB	Copra_85id_start_300up_300down	0.00174644	0.0403528	-12.6512	32	84	164	219	not likely	not likely
plsY	Copra_85id_start_300up_300down	0.00056065	0.0272281	-8.98215	133	148	188	206	not likely	not likely
plsY	Copra_85idAureo_start_300up_300down	0.000609716	0.0311553	-8.98215	133	148	188	206	not likely	not likely
plsY	Copra_90covAureo_start_300up_300down	6.8012e-05	0.0317439	-8.98215	133	148	188	206	not likely	not likely
plsY	Copra_90cov_start_300up_300down	5.54288e-05	0.0353966	-8.98215	133	148	188	206	not likely	not likely
pncA	Copra_85id_start_300up_300down	0.00096896	0.0338381	-5.93422	46	52	269	275	not likely	not likely
pncA	Copra_85idAureo_start_300up_300down	0.00118175	0.0358097	-5.93422	46	52	269	275	not likely	not likely
potA	Copra_85id_stop_200up_100down	0.00160986	0.0420302	-11.346	21	39	0	16	likely	likely
potA	Copra_85id_stop_300up_300down	0.00343907	0.0449135	-11.2082	21	39	0	16	likely	likely
ppaC	Copra_85id_start_300up_300down	0.000717524	0.032389	-17.1723	63	87	-16	8	likely	likely
ppaC	Copra_85id_start_200up_100down	0.00130883	0.0352942	-17.2907	63	87	-16	8	likely	likely
ppaC	Copra_85idAureo_start_300up_300down	0.00109287	0.0358097	-17.1723	63	87	-16	8	likely	likely
ppaC	Copra_85idAureo_start_200up_100down	0.00207825	0.0446602	-17.2907	63	87	-16	8	likely	likely
ppaC	Copra_85id_stop_200up_100down	0.000156786	0.0137883	-17.7066	63	87	36	60	likely	likely
ppaC	Copra_85id_stop_300up_300down	0.000296429	0.0184194	-17.1723	63	87	36	60	likely	likely
ppaC	Copra_90cov_stop_200up_100down	0.000169316	0.0332926	-17.7066	63	87	36	60	likely	likely
proC	Copra_85idAureo_start_300up_300down	0.000938255	0.0357715	-11.835	120	165	-221	-179	not likely	not likely
proC	Copra_85id_start_300up_300down	0.00143672	0.0382688	-11.835	120	165	-221	-179	not likely	not likely
ptpA	Copra_85idAureo_start_200up_100down	0.00172405	0.0411958	-9.34503	77	110	-56	-25	not likely	not likely
ptpA	Copra_85id_start_200up_100down	0.00182355	0.0413507	-9.34503	77	110	-56	-25	not likely	not likely
purC	Copra_85idAureo_start_200up_100down	8.89733e-05	0.0151421	-18.1771	37	97	-80	-12	likely	likely
purC	Copra_85idAureo_start_300up_300down	0.000200221	0.0162142	-18.1771	37	97	-80	-12	likely	likely
purC	Copra_85id_start_200up_100down	0.000176624	0.0167493	-18.1771	37	97	-80	-12	likely	likely
purC	Copra_85id_start_300up_300down	0.000484987	0.0256697	-18.1771	37	97	-80	-12	likely	likely
purC	Copra_90covAureo_start_200up_100down	9.62688e-05	0.0308572	-18.1771	37	97	-80	-12	likely	likely
purC	Copra_90covAureo_start_300up_300down	0.000197773	0.0396155	-18.1771	37	97	-80	-12	likely	likely
purC	Copra_90cov_start_200up_100down	0.00022999	0.0452888	-18.1771	37	97	-80	-12	likely	likely
purC	Copra_85id_stop_200up_100down	4.67214e-05	0.00659872	-18.1771	37	97	-77	-9	likely	likely
purC	Copra_85id_stop_300up_300down	9.89461e-05	0.0117461	-18.1771	37	97	-77	-9	likely	likely
purC	Copra_90cov_stop_200up_100down	5.03737e-05	0.0181351	-18.1771	37	97	-77	-9	likely	likely
purC	Copra_90cov_stop_300up_300down	0.0001293	0.0311552	-18.1771	37	97	-77	-9	likely	likely
purE	Copra_85id_start_200up_100down	0.00119645	0.0333893	-8.64839	93	106	-50	-38	not likely	not likely
purE	Copra_85idAureo_start_200up_100down	0.00119886	0.0350901	-8.64839	93	106	-50	-38	not likely	not likely
purN	Copra_85id_start_300up_300down	0.00300223	0.0475384	-11.3536	37	83	-52	-7	likely	likely
purN	Copra_85id_stop_300up_300down	0.00128654	0.0334612	-11.3536	37	83	-50	-5	likely	likely
purN	Copra_85id_stop_200up_100down	0.00439087	0.0485828	-11.3536	37	83	-50	-5	likely	likely
purR	Copra_85id_start_200up_100down	0.000520134	0.0221164	-16.1213	45	127	-57	19	likely	likely
purR	Copra_90cov_start_200up_100down	6.6269e-05	0.0223705	-16.1213	45	127	-57	19	likely	likely
purR	Copra_85idAureo_start_200up_100down	0.000617442	0.0244571	-16.1213	45	127	-57	19	likely	likely
purR	Copra_90covAureo_start_200up_100down	0.000106649	0.0308572	-16.1213	45	127	-57	19	likely	likely
purR	Copra_85id_start_300up_300down	0.00311151	0.0482392	-16.1213	45	127	-57	19	likely	likely
purR	Copra_85id_stop_300up_300down	5.01873e-05	0.0086143	-16.1213	45	127	-44	32	likely	likely
purR	Copra_90cov_stop_200up_100down	8.55981e-05	0.0224743	-16.1516	45	127	-44	32	likely	likely
purR	Copra_90cov_stop_300up_300down	0.000178546	0.0383549	-16.1213	45	127	-44	32	likely	likely
purR	Copra_85id_stop_200up_100down	0.0018616	0.0420302	-16.1516	45	127	-44	32	likely	likely
putA	Copra_85id_start_300up_300down	0.00305822	0.048032	-8.47003	79	104	164	190	not likely	not likely
queF	Copra_90cov_start_200up_100down	0.000100275	0.0263277	-8.82737	48	70	8	27	not likely	likely
recU	Copra_85id_start_300up_300down	0.00132904	0.0382344	-7.45514	114	144	-17	14	likely	likely
recU	Copra_85idAureo_start_300up_300down	0.00203187	0.045055	-7.45514	114	144	-17	14	likely	likely
relA	Copra_85id_start_200up_100down	0.000205691	0.0170845	-9.71016	52	99	-97	-55	not likely	not likely
relA	Copra_85idAureo_start_200up_100down	0.000211424	0.0177665	-9.71016	52	99	-97	-55	not likely	not likely
relA	Copra_85idAureo_start_300up_300down	0.000370573	0.0224585	-11.8098	45	109	-44	31	likely	likely
relA	Copra_85id_start_300up_300down	0.000367806	0.0226625	-11.8098	45	109	-44	31	likely	likely
rex	Copra_85id_start_200up_100down	0.000207246	0.0170845	-9.9123	63	88	-16	12	likely	likely
rex	Copra_85idAureo_start_200up_100down	0.000210324	0.0177665	-9.9123	63	88	-16	12	likely	likely
rex	Copra_85id_start_300up_300down	0.00336509	0.049008	-9.72128	63	88	-16	12	likely	likely
ribA	Copra_85id_stop_200up_100down	0.00316751	0.0446707	-6.42102	82	88	0	6	likely	likely
rnd2	Copra_85idAureo_start_200up_100down	0.000689845	0.0256721	-18.3147	85	149	29	92	not likely	not likely
rnd2	Copra_85id_start_300up_300down	0.00240046	0.043873	-16.8682	85	149	29	92	not likely	not likely
rnd2	Copra_85idAureo_start_300up_300down	0.00215442	0.0469257	-16.8682	85	149	29	92	not likely	not likely
rnd2	Copra_85id_start_200up_100down	0.00273429	0.0482522	-18.3147	85	149	29	92	not likely	not likely
rnr	Copra_85id_stop_200up_100down	0.00112336	0.0351609	-10.2146	46	89	22	62	likely	likely
rocD	Copra_85idAureo_start_200up_100down	0.00112123	0.033191	-13.2672	63	89	-14	8	likely	likely
rocD	Copra_85id_start_200up_100down	0.00117638	0.0332154	-13.2672	63	89	-14	8	likely	likely
rocF	Copra_85idAureo_start_300up_300down	6.97574e-05	0.0106402	-14.9346	76	95	136	156	not likely	not likely
rocF	Copra_85id_start_300up_300down	0.000145036	0.0151531	-14.9346	76	95	136	156	not likely	not likely
rocF	Copra_90covAureo_start_300up_300down	0.000109714	0.0317439	-14.9346	76	95	136	156	not likely	not likely
rocF	Copra_90cov_start_300up_300down	0.000264257	0.0480337	-14.9346	76	95	136	156	not likely	not likely
rplV	Copra_90cov_start_300up_300down	0.000103759	0.0353966	-6.27486	49	83	-63	-31	not likely	not likely
rplV	Copra_90covAureo_start_300up_300down	0.000240092	0.0446572	-6.27486	49	83	-63	-31	not likely	not likely
rpoC	Copra_85id_start_300up_300down	0.00148004	0.0382688	-16.6848	135	165	222	270	not likely	not likely
rpoC	Copra_85idAureo_start_300up_300down	0.00151275	0.0398206	-16.6848	135	165	222	270	not likely	not likely
rpsC	Copra_90covAureo_start_200up_100down	1.70508e-05	0.0124461	-5.86614	78	88	-13	-2	likely	likely
rpsC	Copra_90cov_start_200up_100down	4.71484e-05	0.0185686	-5.86614	78	88	-13	-2	likely	likely
rpsC	Copra_90covAureo_start_300up_300down	0.000143512	0.0339731	-6.81502	57	84	-8	23	likely	likely
rpsC	Copra_90cov_start_300up_300down	0.000122348	0.0361386	-6.81502	57	84	-8	23	likely	likely
rpsC	Copra_90cov_stop_200up_100down	1.02331e-05	0.00604519	-5.90686	78	88	10	21	likely	likely
rpsC	Copra_90cov_stop_300up_300down	3.34903e-05	0.0158275	-6.81502	57	84	15	46	likely	likely
rpsG	Copra_85idAureo_start_200up_100down	0.00201708	0.0446602	-4.23558	44	50	29	35	not likely	not likely
rsbV	Copra_85id_start_200up_100down	0.00216694	0.0441971	-10.2214	71	99	-88	-67	not likely	not likely
rsbV	Copra_85idAureo_start_200up_100down	0.00216308	0.0446602	-10.2214	71	99	-88	-67	not likely	not likely
SAOUHSC_00031	Copra_85id_start_200up_100down	0.0019629	0.0424411	-7.47896	63	71	-38	-30	not likely	not likely
SAOUHSC_00031	Copra_85idAureo_start_200up_100down	0.00204606	0.0446602	-7.47896	63	71	-38	-30	not likely	not likely
SAOUHSC_00062	Copra_85id_start_200up_100down	0.00294065	0.049658	-12.0415	37	44	52	59	not likely	not likely
SAOUHSC_00163	Copra_85id_stop_300up_300down	0.00217414	0.0383222	-8.51867	61	116	178	229	likely	likely
SAOUHSC_00163	Copra_85id_stop_300up_300down	0.00329129	0.0448079	-8.51867	61	116	178	229	likely	likely
SAOUHSC_00163	Copra_85id_stop_300up_300down	0.00384212	0.0474765	-8.51867	61	116	178	229	likely	likely
SAOUHSC_00276	Copra_85id_stop_200up_100down	0.00365399	0.0463837	-17.7645	33	99	-71	4	likely	likely
SAOUHSC_00304	Copra_85idAureo_start_200up_100down	1.09986e-06	0.000955045	-16.8949	78	98	-83	-63	not likely	not likely
SAOUHSC_00304	Copra_85idAureo_start_300up_300down	2.35089e-06	0.00122529	-16.8332	78	98	-83	-63	not likely	not likely
SAOUHSC_00304	Copra_85id_start_200up_100down	1.65266e-06	0.00132213	-16.8949	78	98	-83	-63	not likely	not likely
SAOUHSC_00304	Copra_85id_start_300up_300down	3.45821e-06	0.00207752	-16.8332	78	98	-83	-63	not likely	not likely
SAOUHSC_00304	Copra_90cov_start_200up_100down	9.50984e-05	0.0263277	-16.8949	78	98	-83	-63	not likely	not likely
SAOUHSC_00304	Copra_90cov_start_300up_300down	0.000169709	0.0364565	-16.8332	78	98	-83	-63	not likely	not likely
SAOUHSC_00304	Copra_90covAureo_start_200up_100down	0.000166898	0.0434603	-16.8949	78	98	-83	-63	not likely	not likely
SAOUHSC_00304	Copra_90covAureo_start_300up_300down	0.000297663	0.0484446	-16.8332	78	98	-83	-63	not likely	not likely
SAOUHSC_00319	Copra_85id_stop_200up_100down	0.00175921	0.0420302	-15.4608	63	99	-10	21	likely	likely
SAOUHSC_00415	Copra_85id_start_300up_300down	0.00245146	0.043873	-9.18969	39	48	-208	-199	not likely	not likely
SAOUHSC_00417	Copra_85idAureo_start_300up_300down	0.00164332	0.0415775	-13.9313	81	99	271	291	not likely	not likely
SAOUHSC_00417	Copra_85id_start_300up_300down	0.00243937	0.043873	-13.9313	81	99	271	291	not likely	not likely
SAOUHSC_00418	Copra_85id_stop_300up_300down	0.000432125	0.0231337	-20.1612	21	120	157	242	likely	likely
SAOUHSC_00429	Copra_90covAureo_start_300up_300down	0.000397437	0.0492822	-11.7023	79	98	86	112	not likely	not likely
SAOUHSC_00450	Copra_85idAureo_start_200up_100down	0.00099466	0.0312549	-10.0949	44	77	-48	-5	likely	likely
SAOUHSC_00450	Copra_85id_start_200up_100down	0.00108617	0.0321827	-10.0949	44	77	-48	-5	likely	likely
SAOUHSC_00481	Copra_85id_start_300up_300down	0.00171682	0.0400536	-12.5092	36	97	219	272	not likely	not likely
SAOUHSC_00481	Copra_85idAureo_start_300up_300down	0.00161234	0.0411936	-12.5092	36	97	219	272	not likely	not likely
SAOUHSC_00531	Copra_85id_start_200up_100down	0.00155138	0.037993	-8.81302	43	74	34	61	not likely	not likely
SAOUHSC_00531	Copra_85idAureo_start_200up_100down	0.00139665	0.0390706	-8.81302	43	74	34	61	not likely	not likely
SAOUHSC_00548	Copra_85idAureo_start_300up_300down	0.00027943	0.0186717	-9.19759	147	156	-9	0	likely	likely
SAOUHSC_00548	Copra_85id_start_300up_300down	0.000285835	0.0190795	-9.19759	147	156	-9	0	likely	likely
SAOUHSC_00548	Copra_85id_start_200up_100down	0.0004257	0.0200329	-8.70129	147	156	-9	0	likely	likely
SAOUHSC_00548	Copra_85idAureo_start_200up_100down	0.000395762	0.0219005	-8.70129	147	156	-9	0	likely	likely
SAOUHSC_00619	Copra_85id_start_300up_300down	0.000951968	0.0338381	-13.4437	77	116	-51	-4	likely	likely
SAOUHSC_00619	Copra_85idAureo_start_300up_300down	0.00111791	0.0358097	-13.4437	77	116	-51	-4	likely	likely
SAOUHSC_00702	Copra_85id_start_200up_100down	0.00250987	0.046376	-9.67007	63	77	79	93	not likely	not likely
SAOUHSC_00702	Copra_85idAureo_start_200up_100down	0.00239215	0.0483067	-9.67007	63	77	79	93	not likely	not likely
SAOUHSC_00704	Copra_85idAureo_start_200up_100down	0.000743434	0.0268978	-22.773	31	81	-46	3	likely	likely
SAOUHSC_00704	Copra_85idAureo_start_300up_300down	0.00107576	0.0358097	-23.2282	31	81	-46	3	likely	likely
SAOUHSC_00704	Copra_85id_start_200up_100down	0.00137144	0.0365716	-22.773	31	81	-46	3	likely	likely
SAOUHSC_00704	Copra_85id_start_300up_300down	0.00207982	0.0419984	-23.2282	31	81	-46	3	likely	likely
SAOUHSC_00712	Copra_85id_start_200up_100down	0.00272974	0.0482522	-9.36637	46	97	-46	14	likely	likely
SAOUHSC_00712	Copra_85idAureo_start_200up_100down	0.00252344	0.04884	-9.36637	46	97	-46	14	likely	likely
SAOUHSC_00712	Copra_85id_stop_300up_300down	0.00321531	0.0448079	-9.52853	46	97	175	235	likely	likely
SAOUHSC_00783	Copra_85id_start_200up_100down	0.00154175	0.037993	-9.60457	102	120	43	63	not likely	not likely
SAOUHSC_00783	Copra_85idAureo_start_200up_100down	0.00171322	0.0411958	-9.60457	102	120	43	63	not likely	not likely
SAOUHSC_00825	Copra_85idAureo_start_300up_300down	0.000712041	0.0335081	-9.12627	76	95	-204	-186	not likely	not likely
SAOUHSC_00825	Copra_85id_start_300up_300down	0.000914737	0.0338381	-9.12627	76	95	-204	-186	not likely	not likely
SAOUHSC_00827	Copra_85idAureo_start_300up_300down	0.00102929	0.0358097	-13.6643	67	96	230	254	not likely	not likely
SAOUHSC_00827	Copra_85id_start_300up_300down	0.00203091	0.0419202	-13.6643	67	96	230	254	not likely	not likely
SAOUHSC_00875	Copra_85id_start_300up_300down	0.00330871	0.049008	-13.4728	82	94	-21	-9	likely	likely
SAOUHSC_00893	Copra_85idAureo_start_200up_100down	0.000152944	0.0151421	-12.1405	21	73	-199	-140	not likely	not likely
SAOUHSC_00893	Copra_85id_start_200up_100down	0.000154888	0.0167493	-12.1405	21	73	-199	-140	not likely	not likely
SAOUHSC_00907	Copra_85idAureo_start_300up_300down	6.54322e-05	0.0106402	-17.7635	35	42	-14	-7	likely	likely
SAOUHSC_00907	Copra_85id_start_300up_300down	6.74822e-05	0.0116317	-17.7635	35	42	-14	-7	likely	likely
SAOUHSC_00907	Copra_85idAureo_start_200up_100down	4.66057e-05	0.0121408	-17.7175	35	42	-14	-7	likely	likely
SAOUHSC_00907	Copra_85id_start_200up_100down	4.35034e-05	0.013322	-17.7175	35	42	-14	-7	likely	likely
SAOUHSC_00922	Copra_85idAureo_start_300up_300down	0.00039993	0.0236867	-10.8884	60	95	-278	-235	not likely	not likely
SAOUHSC_00922	Copra_85id_start_300up_300down	0.000456136	0.0254906	-10.8884	60	95	-278	-235	not likely	not likely
SAOUHSC_01061	Copra_85id_start_200up_100down	1.22672e-05	0.00588824	-12.135	51	84	-11	20	likely	likely
SAOUHSC_01061	Copra_85idAureo_start_200up_100down	1.56577e-05	0.00815767	-12.135	51	84	-11	20	likely	likely
SAOUHSC_01061	Copra_90cov_start_200up_100down	9.20869e-06	0.0108801	-12.135	51	84	-11	20	likely	likely
SAOUHSC_01061	Copra_90covAureo_start_200up_100down	9.44118e-06	0.0122924	-12.135	51	84	-11	20	likely	likely
SAOUHSC_01061	Copra_85id_start_300up_300down	0.000205231	0.0164921	-11.8947	51	84	-11	20	likely	likely
SAOUHSC_01061	Copra_85idAureo_start_300up_300down	0.000235408	0.0173517	-11.8947	51	84	-11	20	likely	likely
SAOUHSC_01061	Copra_90covAureo_start_300up_300down	0.000104109	0.0317439	-11.8947	51	84	-11	20	likely	likely
SAOUHSC_01061	Copra_90cov_start_300up_300down	9.99329e-05	0.0353966	-11.8947	51	84	-11	20	likely	likely
SAOUHSC_01072	Copra_85id_start_200up_100down	0.00191344	0.0421309	-9.11705	51	83	-13	20	likely	likely
SAOUHSC_01097	Copra_85id_start_300up_300down	0.00151374	0.0383024	-10.2643	53	89	-290	-246	not likely	not likely
SAOUHSC_01097	Copra_85idAureo_start_300up_300down	0.0014867	0.0395341	-10.2643	53	89	-290	-246	not likely	not likely
SAOUHSC_01130	Copra_85id_start_300up_300down	0.0020585	0.0419202	-18.4088	36	60	148	172	not likely	not likely
SAOUHSC_01181	Copra_85id_start_300up_300down	0.00111795	0.0363032	-13.666	47	98	17	72	not likely	not likely
SAOUHSC_01181	Copra_85idAureo_start_300up_300down	0.0012951	0.0375003	-13.666	47	98	17	72	not likely	not likely
SAOUHSC_01206	Copra_85id_stop_200up_100down	0.00429765	0.0482366	-15.651	38	76	-55	-9	likely	likely
SAOUHSC_01256	Copra_85id_stop_200up_100down	0.0011945	0.0363038	-9.0192	115	163	-33	19	likely	likely
SAOUHSC_01265	Copra_85idAureo_start_200up_100down	7.08891e-05	0.0151421	-15.6153	32	81	-25	24	likely	likely
SAOUHSC_01265	Copra_85id_start_200up_100down	7.94261e-05	0.0158852	-15.6153	32	81	-25	24	likely	likely
SAOUHSC_01265	Copra_85id_start_300up_300down	0.000916093	0.0338381	-15.4516	32	81	-25	24	likely	likely
SAOUHSC_01265	Copra_85idAureo_start_300up_300down	0.000754687	0.0341307	-15.4516	32	81	-25	24	likely	likely
SAOUHSC_01326	Copra_85idAureo_start_300up_300down	0.000191144	0.0162142	-10.4915	69	99	-31	9	likely	likely
SAOUHSC_01326	Copra_85id_start_300up_300down	0.000209938	0.0164921	-10.4915	69	99	-31	9	likely	likely
SAOUHSC_01326	Copra_90covAureo_start_300up_300down	0.000142849	0.0339731	-10.4915	69	99	-31	9	likely	likely
SAOUHSC_01326	Copra_90cov_start_300up_300down	0.000168508	0.0364565	-10.4915	69	99	-31	9	likely	likely
SAOUHSC_01334	Copra_85id_start_300up_300down	0.00243718	0.043873	-11.8882	45	73	121	153	not likely	not likely
SAOUHSC_01334	Copra_85idAureo_start_300up_300down	0.00191989	0.044838	-11.8882	45	73	121	153	not likely	not likely
SAOUHSC_01365	Copra_85idAureo_start_300up_300down	0.000560706	0.029224	-11.7045	63	96	-19	26	likely	likely
SAOUHSC_01365	Copra_85id_start_300up_300down	0.00156206	0.0383024	-11.7045	63	96	-19	26	likely	likely
SAOUHSC_01405	Copra_85idAureo_start_300up_300down	2.01137e-05	0.00524164	-20.3259	20	118	-40	46	likely	likely
SAOUHSC_01405	Copra_85id_start_300up_300down	3.65439e-05	0.00878151	-20.3259	20	118	-40	46	likely	likely
SAOUHSC_01405	Copra_85idAureo_start_200up_100down	6.09681e-05	0.0144384	-20.417	20	118	-40	46	likely	likely
SAOUHSC_01405	Copra_85id_start_200up_100down	0.000102363	0.0167493	-20.417	20	118	-40	46	likely	likely
SAOUHSC_01405	Copra_90covAureo_start_300up_300down	0.00018582	0.0396155	-20.3259	20	118	-40	46	likely	likely
SAOUHSC_01421	Copra_85idAureo_start_300up_300down	0	0	-116.952	1	93	-299	-207	not likely	not likely
SAOUHSC_01421	Copra_90covAureo_start_300up_300down	0	0	-116.952	1	93	-299	-207	not likely	not likely
SAOUHSC_01422	Copra_85id_start_200up_100down	0	0	-212.21	7	156	-85	64	likely	likely
SAOUHSC_01422	Copra_85id_start_300up_300down	0	0	-197.846	1	150	-79	70	likely	likely
SAOUHSC_01422	Copra_85idAureo_start_200up_100down	0	0	-212.21	7	156	-85	64	likely	likely
SAOUHSC_01422	Copra_85idAureo_start_300up_300down	0	0	-197.846	1	150	-79	70	likely	likely
SAOUHSC_01422	Copra_90cov_start_200up_100down	0	0	-212.21	7	156	-85	64	likely	likely
SAOUHSC_01422	Copra_90cov_start_300up_300down	0	0	-197.846	1	150	-79	70	likely	likely
SAOUHSC_01422	Copra_90covAureo_start_200up_100down	0	0	-212.21	7	156	-85	64	likely	likely
SAOUHSC_01422	Copra_90covAureo_start_300up_300down	0	0	-197.846	1	150	-79	70	likely	likely
SAOUHSC_01450	Copra_85id_start_300up_300down	0.0018608	0.0417678	-8.80988	146	158	-46	-34	not likely	not likely
SAOUHSC_01594	Copra_85idAureo_start_300up_300down	0.00114292	0.0358097	-8.97853	145	160	-26	-9	likely	likely
SAOUHSC_01594	Copra_85id_start_300up_300down	0.00154716	0.0383024	-8.97853	145	160	-26	-9	likely	likely
SAOUHSC_01596	Copra_85id_start_200up_100down	0.000489669	0.0217968	-9.54554	38	48	90	100	not likely	not likely
SAOUHSC_01596	Copra_85idAureo_start_200up_100down	0.000455919	0.0224089	-9.54554	38	48	90	100	not likely	not likely
SAOUHSC_01596	Copra_85id_start_300up_300down	0.00246302	0.043873	-13.5785	80	127	90	149	not likely	not likely
SAOUHSC_01596	Copra_85idAureo_start_300up_300down	0.00242943	0.0498512	-13.5785	80	127	90	149	not likely	not likely
SAOUHSC_01606	Copra_85id_start_200up_100down	0.000575776	0.0222881	-10.1975	63	91	-16	15	likely	likely
SAOUHSC_01606	Copra_85idAureo_start_200up_100down	0.000538013	0.0233587	-10.1975	63	91	-16	15	likely	likely
SAOUHSC_01700	Copra_85idAureo_start_200up_100down	0.00256855	0.04884	-11.4873	39	97	-26	32	likely	likely
SAOUHSC_01700	Copra_85id_start_200up_100down	0.00289007	0.049658	-11.4873	39	97	-26	32	likely	likely
SAOUHSC_01707	Copra_85id_stop_200up_100down	0.000933363	0.0320495	-14.1969	65	99	0	49	likely	likely
SAOUHSC_01707	Copra_85id_stop_300up_300down	0.00356768	0.0453605	-13.8018	65	99	0	49	likely	likely
SAOUHSC_01781	Copra_85id_stop_300up_300down	0.00353366	0.0452546	-12.0169	40	73	-28	12	likely	likely
SAOUHSC_01813	Copra_85id_start_200up_100down	0.000405979	0.019977	-9.31712	111	138	-61	-31	not likely	not likely
SAOUHSC_01813	Copra_85idAureo_start_200up_100down	0.0004284	0.0219005	-9.31712	111	138	-61	-31	not likely	not likely
SAOUHSC_01813	Copra_85id_start_300up_300down	0.00135244	0.0382344	-9.31712	111	138	-61	-31	not likely	not likely
SAOUHSC_01813	Copra_85idAureo_start_300up_300down	0.00141631	0.0392733	-9.31712	111	138	-61	-31	not likely	not likely
SAOUHSC_01823	Copra_85id_start_200up_100down	0.00287831	0.049658	-10.3005	144	153	70	79	not likely	not likely
SAOUHSC_01823	Copra_85id_stop_200up_100down	0.00191774	0.0420302	-10.2868	24	37	30	46	likely	likely
SAOUHSC_01877	Copra_85id_start_200up_100down	0.000574818	0.0222881	-8.31374	93	100	0	7	not likely	likely
SAOUHSC_01877	Copra_85idAureo_start_200up_100down	0.000629031	0.0244571	-8.31374	93	100	0	7	not likely	likely
SAOUHSC_01882	Copra_85idAureo_start_300up_300down	1.99193e-05	0.00524164	-20.4242	66	99	-14	27	likely	likely
SAOUHSC_01882	Copra_85id_start_300up_300down	2.21079e-05	0.00690953	-20.4242	66	99	-14	27	likely	likely
SAOUHSC_01882	Copra_85id_start_200up_100down	0.000188429	0.0167493	-20.6589	66	99	-14	27	likely	likely
SAOUHSC_01882	Copra_85idAureo_start_200up_100down	0.00035999	0.0211799	-20.6589	66	99	-14	27	likely	likely
SAOUHSC_01882	Copra_90covAureo_start_300up_300down	0.00035196	0.0492386	-20.4242	66	99	-14	27	likely	likely
SAOUHSC_01882	Copra_85id_stop_200up_100down	0.000160373	0.0137883	-20.6759	66	99	-12	29	likely	likely
SAOUHSC_01882	Copra_85id_stop_300up_300down	0.000689988	0.0249734	-20.4242	66	99	-12	29	likely	likely
SAOUHSC_01882	Copra_90cov_stop_200up_100down	0.000156352	0.0332926	-20.6759	66	99	-12	29	likely	likely
SAOUHSC_01883	Copra_85id_start_300up_300down	0.00133683	0.0382344	-20.4242	66	99	108	149	not likely	not likely
SAOUHSC_01883	Copra_85idAureo_start_300up_300down	0.00227704	0.0482435	-20.4242	66	99	108	149	not likely	not likely
SAOUHSC_01925	Copra_85id_start_200up_100down	0.000347578	0.019977	-18.1056	24	95	-61	3	likely	likely
SAOUHSC_01925	Copra_85idAureo_start_200up_100down	0.000537764	0.0233587	-18.1056	24	95	-61	3	likely	likely
SAOUHSC_01925	Copra_85id_start_300up_300down	0.0016546	0.039704	-18.1056	24	95	-61	3	likely	likely
SAOUHSC_02003	Copra_85id_start_300up_300down	0.000223235	0.016605	-15.0865	63	97	-23	8	likely	likely
SAOUHSC_02003	Copra_85idAureo_start_300up_300down	0.000246359	0.0173517	-15.0865	63	97	-23	8	likely	likely
SAOUHSC_02003	Copra_85id_start_200up_100down	0.00194649	0.0424411	-15.1811	63	97	-23	8	likely	likely
SAOUHSC_02004	Copra_85id_start_300up_300down	0.00236006	0.043873	-11.1497	80	89	24	33	not likely	not likely
SAOUHSC_02026	Copra_85id_start_200up_100down	0.000693847	0.0240461	-17.1862	57	94	-25	20	likely	likely
SAOUHSC_02026	Copra_85idAureo_start_200up_100down	0.00062053	0.0244571	-17.1862	57	94	-25	20	likely	likely
SAOUHSC_02026	Copra_85id_start_300up_300down	0.00194929	0.0417678	-17.2566	57	94	-25	20	likely	likely
SAOUHSC_02026	Copra_85idAureo_start_300up_300down	0.00199585	0.044838	-17.2566	57	94	-25	20	likely	likely
SAOUHSC_02112	Copra_85id_stop_300up_300down	0.000192822	0.016634	-10.6134	34	59	139	163	likely	likely
SAOUHSC_02138	Copra_85idAureo_start_200up_100down	0.00203284	0.0446602	-12.9618	30	101	21	93	not likely	not likely
SAOUHSC_02138	Copra_85id_start_200up_100down	0.0030001	0.0499908	-12.9618	30	101	21	93	not likely	not likely
SAOUHSC_02144	Copra_85idAureo_start_200up_100down	0.00146667	0.0390706	-10.4751	46	86	-13	23	likely	likely
SAOUHSC_02144	Copra_85id_start_200up_100down	0.00182632	0.0413507	-10.4751	46	86	-13	23	likely	likely
SAOUHSC_02176	Copra_85idAureo_start_300up_300down	0.00193242	0.044838	-22.243	78	101	-162	-137	not likely	not likely
SAOUHSC_02209	Copra_85id_start_300up_300down	0.00119103	0.037354	-16.3605	46	104	-192	-121	not likely	not likely
SAOUHSC_02209	Copra_85idAureo_start_300up_300down	0.00172357	0.042089	-16.3605	46	104	-192	-121	not likely	not likely
SAOUHSC_02296	Copra_85idAureo_start_300up_300down	0.000877871	0.0357715	-13.6188	60	84	-278	-255	not likely	not likely
SAOUHSC_02296	Copra_85id_start_300up_300down	0.00246989	0.043873	-13.6188	60	84	-278	-255	not likely	not likely
SAOUHSC_02320	Copra_85idAureo_start_300up_300down	0.000104837	0.0124185	-18.7934	40	123	-73	13	likely	likely
SAOUHSC_02320	Copra_85id_start_300up_300down	8.99188e-05	0.0131485	-18.7934	40	123	-73	13	likely	likely
SAOUHSC_02320	Copra_85id_start_200up_100down	0.000693791	0.0240461	-18.7934	40	123	-73	13	likely	likely
SAOUHSC_02320	Copra_85idAureo_start_200up_100down	0.000628273	0.0244571	-18.7934	40	123	-73	13	likely	likely
SAOUHSC_02322	Copra_85idAureo_start_200up_100down	0.000143629	0.0151421	-16.793	67	126	-67	-5	likely	likely
SAOUHSC_02322	Copra_85id_start_200up_100down	0.000335819	0.019977	-16.793	67	126	-67	-5	likely	likely
SAOUHSC_02322	Copra_85idAureo_start_300up_300down	0.000921732	0.0357715	-16.793	67	126	-67	-5	likely	likely
SAOUHSC_02322	Copra_85id_start_300up_300down	0.00195589	0.0417678	-16.793	67	126	-67	-5	likely	likely
SAOUHSC_02373	Copra_85id_start_200up_100down	0.000395468	0.019977	-14.0148	40	99	-27	40	likely	likely
SAOUHSC_02373	Copra_85idAureo_start_200up_100down	0.00032421	0.0208302	-14.0148	40	99	-27	40	likely	likely
SAOUHSC_02373	Copra_85id_start_300up_300down	0.000892405	0.0338381	-13.9495	40	99	-27	40	likely	likely
SAOUHSC_02373	Copra_85idAureo_start_300up_300down	0.000960862	0.0357715	-13.9495	40	99	-27	40	likely	likely
SAOUHSC_02442	Copra_85id_start_200up_100down	0.000416188	0.019977	-17.2157	144	157	-22	-9	likely	likely
SAOUHSC_02442	Copra_85idAureo_start_200up_100down	0.000491216	0.0228503	-17.2157	144	157	-22	-9	likely	likely
SAOUHSC_02442	Copra_85id_start_300up_300down	0.00124358	0.037354	-17.082	144	157	-22	-9	likely	likely
SAOUHSC_02442	Copra_85idAureo_start_300up_300down	0.00141591	0.0392733	-17.082	144	157	-22	-9	likely	likely
SAOUHSC_02442	Copra_90cov_start_300up_300down	0.000239617	0.0471846	-17.082	144	157	-22	-9	likely	likely
SAOUHSC_02442	Copra_90covAureo_start_300up_300down	0.000346285	0.0492386	-17.082	144	157	-22	-9	likely	likely
SAOUHSC_02442	Copra_85id_stop_200up_100down	9.93158e-05	0.010839	-17.2877	144	157	-10	3	likely	likely
SAOUHSC_02442	Copra_90cov_stop_300up_300down	8.4537e-05	0.0249701	-17.082	144	157	-10	3	likely	likely
SAOUHSC_02442	Copra_85id_stop_300up_300down	0.000926486	0.0296846	-17.082	144	157	-10	3	likely	likely
SAOUHSC_02442	Copra_90cov_stop_200up_100down	0.000196178	0.0332926	-17.2877	144	157	-10	3	likely	likely
SAOUHSC_02461	Copra_85idAureo_start_200up_100down	0.00105635	0.0319122	-8.70436	66	74	-64	-56	not likely	not likely
SAOUHSC_02461	Copra_85id_start_200up_100down	0.00107604	0.0321827	-8.70436	66	74	-64	-56	not likely	not likely
SAOUHSC_02553	Copra_85idAureo_start_300up_300down	0.00147158	0.0395341	-13.8047	36	50	-20	-7	likely	likely
SAOUHSC_02553	Copra_85id_start_300up_300down	0.00212738	0.0426008	-13.8047	36	50	-20	-7	likely	likely
SAOUHSC_02585	Copra_85id_start_200up_100down	0.000320529	0.019977	-7.30222	65	76	-70	-59	not likely	not likely
SAOUHSC_02585	Copra_85idAureo_start_200up_100down	0.000330253	0.0208302	-7.30222	65	76	-70	-59	not likely	not likely
SAOUHSC_02585	Copra_85id_start_300up_300down	0.00344983	0.0499395	-12.0912	51	102	149	196	not likely	not likely
SAOUHSC_02588	Copra_85id_start_200up_100down	0.0024957	0.046376	-7.96384	100	116	-76	-61	not likely	not likely
SAOUHSC_02625	Copra_85idAureo_start_200up_100down	0.000530103	0.0233587	-10.9303	102	118	-46	-31	not likely	not likely
SAOUHSC_02625	Copra_85id_start_200up_100down	0.000701346	0.0240461	-10.9303	102	118	-46	-31	not likely	not likely
SAOUHSC_02665	Copra_85id_start_200up_100down	0.000352199	0.019977	-7.76993	112	137	25	49	not likely	not likely
SAOUHSC_02665	Copra_85idAureo_start_200up_100down	0.000320715	0.0208302	-7.76993	112	137	25	49	not likely	not likely
SAOUHSC_02721	Copra_85id_start_300up_300down	0.00147772	0.0382688	-10.5091	74	96	137	156	not likely	not likely
SAOUHSC_02721	Copra_85idAureo_start_300up_300down	0.00156272	0.0407245	-10.5091	74	96	137	156	not likely	not likely
SAOUHSC_02722	Copra_85id_start_200up_100down	0.000490428	0.0217968	-15.9712	80	96	-153	-133	not likely	not likely
SAOUHSC_02722	Copra_85idAureo_start_200up_100down	0.000478902	0.0226825	-15.9712	80	96	-153	-133	not likely	not likely
SAOUHSC_02722	Copra_85id_start_300up_300down	0.000857191	0.0338381	-16.0121	80	96	-153	-133	not likely	not likely
SAOUHSC_02722	Copra_85idAureo_start_300up_300down	0.000898489	0.0357715	-16.0121	80	96	-153	-133	not likely	not likely
SAOUHSC_02723	Copra_85idAureo_start_200up_100down	0.000412481	0.0219005	-14.6944	24	60	-36	3	likely	likely
SAOUHSC_02723	Copra_85id_start_200up_100down	0.000800321	0.0263119	-14.6944	24	60	-36	3	likely	likely
SAOUHSC_02754	Copra_85id_start_300up_300down	0.00185352	0.0417678	-10.6541	41	84	-40	7	likely	likely
SAOUHSC_02754	Copra_85idAureo_start_300up_300down	0.0020401	0.045055	-10.6541	41	84	-40	7	likely	likely
SAOUHSC_02755	Copra_85id_start_200up_100down	0.00038542	0.019977	-7.14538	144	165	-89	-62	not likely	not likely
SAOUHSC_02755	Copra_85idAureo_start_200up_100down	0.000435314	0.0219005	-7.14538	144	165	-89	-62	not likely	not likely
SAOUHSC_02755	Copra_85id_start_300up_300down	0.00265696	0.0452045	-7.088	144	165	-89	-62	not likely	not likely
SAOUHSC_02772	Copra_85id_start_300up_300down	0.00238202	0.043873	-12.9261	39	73	-109	-86	not likely	not likely
SAOUHSC_02773	Copra_85idAureo_start_200up_100down	0.000777546	0.0273717	-11.9986	37	89	-15	27	likely	likely
SAOUHSC_02773	Copra_85id_start_200up_100down	0.001242	0.0342622	-11.9986	37	89	-15	27	likely	likely
SAOUHSC_02773	Copra_85idAureo_start_300up_300down	0.000932121	0.0357715	-12.3793	33	39	-13	-7	likely	likely
SAOUHSC_02773	Copra_85id_start_300up_300down	0.00110708	0.0363032	-12.3793	33	39	-13	-7	likely	likely
SAOUHSC_02778	Copra_85id_start_200up_100down	0.00035287	0.019977	-8.53732	82	94	79	91	not likely	not likely
SAOUHSC_02778	Copra_85idAureo_start_200up_100down	0.000382517	0.0216621	-8.53732	82	94	79	91	not likely	not likely
SAOUHSC_02779	Copra_85idAureo_start_200up_100down	0.000156616	0.0151421	-8.02871	78	90	-17	-4	likely	likely
SAOUHSC_02779	Copra_85id_start_200up_100down	0.000241305	0.0186817	-8.02871	78	90	-17	-4	likely	likely
SAOUHSC_02779	Copra_85id_start_300up_300down	0.000790082	0.0333082	-8.92771	78	90	-17	-4	likely	likely
SAOUHSC_02779	Copra_85idAureo_start_300up_300down	0.000759625	0.0341307	-8.92771	78	90	-17	-4	likely	likely
SAOUHSC_02827	Copra_85id_start_200up_100down	0.00168946	0.039752	-7.20738	12	82	3	56	not likely	likely
SAOUHSC_02827	Copra_85idAureo_start_200up_100down	0.00156704	0.0408214	-7.20738	12	82	3	56	not likely	likely
SAOUHSC_02836	Copra_85id_start_200up_100down	0.000694704	0.0240461	-11.2394	64	104	-28	7	likely	likely
SAOUHSC_02836	Copra_85idAureo_start_200up_100down	0.000624983	0.0244571	-11.2394	64	104	-28	7	likely	likely
SAOUHSC_02836	Copra_85id_start_300up_300down	0.000778468	0.0333082	-13.6532	136	158	176	197	not likely	not likely
SAOUHSC_02836	Copra_85idAureo_start_300up_300down	0.000834676	0.0357715	-13.6532	136	158	176	197	not likely	not likely
SAOUHSC_02861	Copra_85idAureo_start_200up_100down	3.61075e-05	0.0117575	-14.0277	18	82	-54	9	likely	likely
SAOUHSC_02861	Copra_85id_start_200up_100down	4.90242e-05	0.013322	-14.0277	18	82	-54	9	likely	likely
SAOUHSC_02861	Copra_85idAureo_start_300up_300down	0.000243716	0.0173517	-14.0277	18	82	-54	9	likely	likely
SAOUHSC_02861	Copra_85id_start_300up_300down	0.000383376	0.0228738	-14.0277	18	82	-54	9	likely	likely
SAOUHSC_02894	Copra_85id_start_200up_100down	0.00127677	0.034821	-9.25886	53	71	-85	-61	not likely	not likely
SAOUHSC_02894	Copra_85idAureo_start_200up_100down	0.00138802	0.0390706	-9.25886	53	71	-85	-61	not likely	not likely
SAOUHSC_02924	Copra_85idAureo_start_300up_300down	0.00100427	0.0358097	-16.2329	48	91	-16	36	likely	likely
SAOUHSC_02924	Copra_85id_start_300up_300down	0.00146985	0.0382688	-16.2329	48	91	-16	36	likely	likely
SAOUHSC_02924	Copra_85idAureo_start_200up_100down	0.00155587	0.0408214	-16.461	48	91	-16	36	likely	likely
SAOUHSC_02924	Copra_85id_start_200up_100down	0.00295879	0.049658	-16.461	48	91	-16	36	likely	likely
SAOUHSC_02957	Copra_85id_start_300up_300down	0.00318495	0.049008	-8.72825	66	129	-58	5	likely	likely
SAOUHSC_02961	Copra_85id_start_300up_300down	0.00136992	0.0382688	-10.8252	86	129	14	55	not likely	likely
SAOUHSC_02961	Copra_85idAureo_start_300up_300down	0.00146546	0.0395341	-10.8252	86	129	14	55	not likely	likely
SAOUHSC_03012	Copra_85id_start_300up_300down	0.00334649	0.049008	-12.0637	44	86	-16	27	likely	likely
SAOUHSC_03022	Copra_85id_start_200up_100down	0.00247184	0.046376	-7.75419	92	108	-77	-60	not likely	not likely
SAOUHSC_03047	Copra_85idAureo_start_200up_100down	0.000987384	0.0312549	-21.7246	35	60	8	35	not likely	likely
SAOUHSC_03047	Copra_85id_start_200up_100down	0.00146577	0.0378263	-21.7246	35	60	8	35	not likely	likely
SAOUHSC_03047	Copra_85idAureo_start_300up_300down	0.00167406	0.0419482	-21.3504	35	60	8	35	not likely	likely
SAOUHSC_03047	Copra_85id_start_300up_300down	0.00271567	0.0453177	-21.3504	35	60	8	35	not likely	likely
SAOUHSC_1342a	Copra_85id_start_300up_300down	0.000598409	0.0281956	-10.3117	133	154	60	80	not likely	not likely
SAOUHSC_1342a	Copra_85idAureo_start_300up_300down	0.00108924	0.0358097	-10.3117	133	154	60	80	not likely	not likely
sasF	Copra_85id_start_300up_300down	0.000862209	0.0338381	-15.7143	63	133	-63	8	likely	likely
sasF	Copra_85idAureo_start_300up_300down	0.000925835	0.0357715	-15.7143	63	133	-63	8	likely	likely
sasF	Copra_85id_start_200up_100down	0.00219144	0.0441971	-15.7143	63	133	-63	8	likely	likely
sasF	Copra_85idAureo_start_200up_100down	0.002553	0.04884	-15.7143	63	133	-63	8	likely	likely
sasG	Copra_85id_start_200up_100down	0.000527363	0.0221164	-11.145	45	83	-10	21	likely	likely
sasG	Copra_85id_start_300up_300down	0.00228359	0.043873	-11.0586	45	83	-10	21	likely	likely
sasG	Copra_85id_start_200up_100down	0.00302028	0.0499908	-11.145	45	83	-10	21	likely	likely
sdaAA	Copra_85id_stop_200up_100down	0.00244196	0.0434618	-12.4206	78	118	-28	10	likely	likely
sdcS	Copra_85id_start_300up_300down	0.00168532	0.039704	-10.1019	49	91	-106	-66	not likely	not likely
sdcS	Copra_85id_start_300up_300down	0.00230071	0.043873	-10.1019	49	91	-106	-66	not likely	not likely
sdhA	Copra_85id_stop_200up_100down	0.00364483	0.0463837	-12.2124	34	86	35	86	likely	likely
sdhB	Copra_90cov_stop_200up_100down	0.000436658	0.0412729	-10.8535	63	90	-18	7	likely	likely
sdhB	Copra_85id_stop_200up_100down	0.00234015	0.0434618	-10.8535	63	90	-18	7	likely	likely
sdhC	Copra_85idAureo_start_200up_100down	0.000144412	0.0151421	-12.6656	33	46	-20	-6	likely	likely
sdhC	Copra_85id_start_200up_100down	0.000162858	0.0167493	-12.6656	33	46	-20	-6	likely	likely
sdhC	Copra_85id_start_300up_300down	0.00138916	0.0382688	-12.7827	33	46	-20	-6	likely	likely
sdhC	Copra_85idAureo_start_300up_300down	0.00137903	0.0392733	-12.7827	33	46	-20	-6	likely	likely
sdrH	Copra_85id_start_300up_300down	0.00270113	0.0453177	-12.0504	60	99	214	257	not likely	not likely
sfnaA	Copra_85id_start_300up_300down	0.00144926	0.0382688	-11.4695	60	76	-263	-248	not likely	not likely
sfnaA	Copra_85idAureo_start_300up_300down	0.00169558	0.0420826	-11.4695	60	76	-263	-248	not likely	not likely
splA	Copra_85id_start_300up_300down	0.00131061	0.0382344	-10.6617	36	82	111	176	not likely	not likely
splA	Copra_85idAureo_start_300up_300down	0.00141661	0.0392733	-10.6617	36	82	111	176	not likely	not likely
sucA	Copra_85id_start_300up_300down	0.000727843	0.032389	-11.98	41	100	244	299	not likely	not likely
sucA	Copra_85idAureo_start_300up_300down	0.000720052	0.0335081	-11.98	41	100	244	299	not likely	not likely
sufB	Copra_85id_start_300up_300down	0.000491389	0.0256697	-14.6758	38	83	-11	28	likely	likely
sufB	Copra_85idAureo_start_300up_300down	0.000529961	0.0281852	-14.6758	38	83	-11	28	likely	likely
sufB	Copra_85id_stop_300up_300down	0.000435601	0.0231337	-14.6758	38	83	139	178	likely	likely
tagX	Copra_85id_start_300up_300down	0.00336187	0.049008	-13.3319	45	82	225	259	not likely	not likely
tauE	Copra_85idAureo_start_300up_300down	7.13609e-05	0.0106402	-12.9575	63	97	-214	-183	not likely	not likely
tauE	Copra_85id_start_300up_300down	0.000121959	0.0146533	-12.9575	63	97	-214	-183	not likely	not likely
tcyA	Copra_85idAureo_start_200up_100down	0.00106578	0.0319122	-7.64521	56	69	-71	-58	not likely	not likely
tcyA	Copra_85id_start_200up_100down	0.00115818	0.0330908	-7.64521	56	69	-71	-58	not likely	not likely
tcyP	Copra_85id_start_300up_300down	0.000645642	0.0298361	-8.82258	56	72	186	202	not likely	not likely
tcyP	Copra_85idAureo_start_300up_300down	0.000670394	0.0323527	-8.82258	56	72	186	202	not likely	not likely
thiV	Copra_85id_start_300up_300down	0.00221896	0.0437062	-13.5962	109	144	268	298	not likely	not likely
thiV	Copra_85idAureo_start_300up_300down	0.00199586	0.044838	-13.5962	109	144	268	298	not likely	not likely
thrC	Copra_85idAureo_start_200up_100down	0.000966016	0.0312549	-13.484	33	75	54	87	not likely	not likely
thrC	Copra_85id_start_200up_100down	0.00150157	0.0379344	-13.484	33	75	54	87	not likely	not likely
thrC	Copra_85idAureo_start_300up_300down	0.00219424	0.0472577	-16.4096	51	75	153	176	not likely	not likely
thrC	Copra_85id_start_300up_300down	0.00329067	0.049008	-16.4096	51	75	153	176	not likely	not likely
thrD	Copra_85idAureo_start_200up_100down	4.6554e-05	0.0121408	-12.2405	41	89	53	98	not likely	not likely
thrD	Copra_85id_start_200up_100down	4.20369e-05	0.013322	-12.2405	41	89	53	98	not likely	not likely
thrD	Copra_90cov_start_300up_300down	1.73383e-05	0.0204853	-10.1829	41	89	53	98	not likely	not likely
thrD	Copra_90covAureo_start_300up_300down	0.000103859	0.0317439	-10.1829	41	89	53	98	not likely	not likely
thrD	Copra_85id_start_300up_300down	0.00279133	0.0459423	-10.1829	41	89	53	98	not likely	not likely
treP	Copra_85id_start_200up_100down	0.00160334	0.038869	-12.0457	135	158	-193	-173	not likely	not likely
treP	Copra_85idAureo_start_200up_100down	0.00146983	0.0390706	-12.0457	135	158	-193	-173	not likely	not likely
treP	Copra_85id_start_300up_300down	0.00276809	0.045874	-10.6836	135	158	-193	-173	not likely	not likely
umuC	Copra_85id_start_200up_100down	0.000402342	0.019977	-15.8663	23	36	29	42	not likely	not likely
umuC	Copra_85idAureo_start_200up_100down	0.000305262	0.0208302	-15.8663	23	36	29	42	not likely	not likely
umuC	Copra_85id_start_300up_300down	0.00248303	0.043873	-16.1296	23	36	29	42	not likely	not likely
umuC	Copra_85idAureo_start_300up_300down	0.00216082	0.0469257	-16.1296	23	36	29	42	not likely	not likely
umuC	Copra_90covAureo_start_300up_300down	0.000387478	0.0492822	-16.1296	23	36	29	42	not likely	not likely
ureC	Copra_85id_stop_200up_100down	0.00428736	0.0482366	-8.30763	63	99	-31	17	likely	likely
uspA1	Copra_85id_start_200up_100down	0.00185501	0.0416076	-7.85887	38	52	44	58	not likely	not likely
uspA1	Copra_85idAureo_start_200up_100down	0.00217729	0.0446602	-7.85887	38	52	44	58	not likely	not likely
uvrC	Copra_85id_start_200up_100down	0.000867062	0.0273809	-17.2743	55	89	-14	21	likely	likely
uvrC	Copra_85idAureo_start_200up_100down	0.00106253	0.0319122	-17.2743	55	89	-14	21	likely	likely
uvrC	Copra_90cov_start_200up_100down	0.00016064	0.0379593	-17.2743	55	89	-14	21	likely	likely
uvrC	Copra_85id_start_300up_300down	0.00190173	0.0417678	-17.1717	55	89	-14	21	likely	likely
vraC	Copra_85id_stop_200up_100down	0.00256682	0.0434618	-12.5143	68	100	-51	-23	likely	likely
walH	Copra_85id_start_300up_300down	0.00300701	0.0475384	-15.7271	45	73	158	186	not likely	not likely
walH	Copra_85idAureo_start_300up_300down	0.00237432	0.0491069	-15.7271	45	73	158	186	not likely	not likely
yabJ	Copra_85id_start_200up_100down	0.0026757	0.0479229	-11.874	82	94	-168	-156	not likely	not likely
yabJ	Copra_85idAureo_start_200up_100down	0.0025292	0.04884	-11.874	82	94	-168	-156	not likely	not likely
yabJ	Copra_85id_stop_200up_100down	0.000748661	0.0320495	-14.8116	39	81	11	57	likely	likely
yabJ	Copra_85id_stop_300up_300down	0.00191326	0.0376937	-11.8893	53	91	-3	40	likely	likely
ychF	Copra_85id_start_300up_300down	0.00199887	0.0417678	-9.92504	39	106	-224	-156	not likely	not likely
yidC	Copra_85id_start_200up_100down	0.000941119	0.0291367	-11.4379	38	70	59	90	not likely	not likely
yidC	Copra_85idAureo_start_200up_100down	0.00139695	0.0390706	-11.4379	38	70	59	90	not likely	not likely
yidC	Copra_85id_start_300up_300down	0.00197439	0.0417678	-13.0496	38	70	59	90	not likely	not likely
ylaN	Copra_85idAureo_start_200up_100down	9.82731e-05	0.0151421	-14.8938	47	94	-20	24	likely	likely
ylaN	Copra_85id_start_200up_100down	0.000155202	0.0167493	-14.8938	47	94	-20	24	likely	likely
ylaN	Copra_85idAureo_start_300up_300down	0.000632605	0.0313803	-15.4782	47	94	-20	24	likely	likely
ylaN	Copra_85id_start_300up_300down	0.000985713	0.0338381	-15.4782	47	94	-20	24	likely	likely
ywpF	Copra_85idAureo_start_300up_300down	0.000148347	0.0160272	-16.6023	35	96	109	173	not likely	not likely
ywpF	Copra_85id_start_300up_300down	0.000298962	0.0194163	-16.6023	35	96	109	173	not likely	not likely

## Sheet: legend
Table S2. Relaxed CopraRNA2-based in silico analysis
Summary of predicted IsrR targets based on CopraRNA2 (Wright et al., 2013) predictions.
Predictions were filterd for FDR-adjusted p-values ≤ 0.05 in sets considering 5′-targets.
3′-targets were for FDR-adjusted p-values ≤ 0.05 and analysed according to mapping of the IsrR interaction site to the Shine-Dalgarno sequence of the downstream located gene.
Those mapping downstream targets were considered as 5′-targets and included to the relaxed in silico analysis.
pred_target	predicted target named by the pan gene name according to AureoWiki (Fuchs et al., 2018)
setting	CopraRNA2 parameters used for prediction. Organism sets (s. Table G in Supplemenat Data): 85id (85% identity), 85idAureo (85% identity + AureoWiki strains), 90cov (90% coverage), 90covAureo (90% coverage + AureoWiki). Region: start (5'-targets), stop (3'-targets). Sequence window: 300up_300down (-300 bp to +300 bp relative to start/stop codon of targets), 200up_100down (-200 bp to +100 bp relativ…
p-value	p-value of prediction according to CopraRNA2 (Wright et al., 2013).
p.fdr	FDR-adjusted p-value of prediction according to CopraRNA2 (Wright et al., 2013).
interaction_energy	Interaction energy between IsrR and the target for S. aureus NCTC8325 according to CopraRNA2 (Wright et al., 2013).
start_isrR	Start of interaction region in IsrR for S. aureus NCTC8325 according to CopraRNA2 (Wright et al., 2013).
stop_isrR	Stop of interaction region in IsrR for S. aureus NCTC8325 according to CopraRNA2 (Wright et al., 2013).
rel_start_target	Start of interaction region in the target sequence for S. aureus NCTC8325 according to CopraRNA2 (Wright et al., 2013) relative to start/stop codon.
rel_stop_target	Stop of interaction region in the target sequence for S. aureus NCTC8325 according to CopraRNA2 (Wright et al., 2013) relative to start/stop codon.
SD_interaction	Label if interaction of IsrR with the Shine-Dalgarno (-15 to -4 bp) sequence is likely.
RBS_interaction	Label if interaction of IsrR with the Ribosome-Binding-Site (-20 to +15 bp) sequence is likely.
